# Supplementary material for: CicerSpTEdb: A web-based database for high-resolution genome-wide identification of transposable elements in Cicer species
Source: PLoS One. 2021 Nov 11;16(11):e0259540. doi: 10.1371/journal.pone.0259540 (PMC8584679; doi:10.1371/journal.pone.0259540)
Supplement: S1 Table — (XLSX) [file pone.0259540.s010.xlsx]

## Sheet: Sheet1
Sequence Accession Number	TE superfamily	Start in Sequence	End In Sequence	Transposable Elements Length
NC_021160.1	Copia_LTR_Retrotransposons	1935931	1941108	5177
NC_021160.1	Copia_LTR_Retrotransposons	2060990	2065810	4820
NC_021160.1	Unknown_LTR_Retrotransposons	2302703	2304181	1478
NC_021160.1	Copia_LTR_Retrotransposons	3330317	3332701	2384
NC_021160.1	Copia_LTR_Retrotransposons	5310393	5314129	3736
NC_021160.1	Unknown_LTR_Retrotransposons	5505654	5508215	2561
NC_021160.1	Unknown_LTR_Retrotransposons	5549002	5551804	2802
NC_021160.1	Copia_LTR_Retrotransposons	5922176	5927144	4968
NC_021160.1	Copia_LTR_Retrotransposons	6393360	6398772	5412
NC_021160.1	Copia_LTR_Retrotransposons	7375151	7379567	4416
NC_021160.1	Unknown_LTR_Retrotransposons	8218508	8220258	1750
NC_021160.1	Gypsy_LTR_Retrotransposons	9538764	9544021	5257
NC_021160.1	Copia_LTR_Retrotransposons	11607408	11612037	4629
NC_021160.1	Gypsy_LTR_Retrotransposons	11623873	11629021	5148
NC_021160.1	Copia_LTR_Retrotransposons	12505756	12508941	3185
NC_021160.1	Unknown_LTR_Retrotransposons	13157639	13159205	1566
NC_021160.1	Copia_LTR_Retrotransposons	15065026	15070077	5051
NC_021160.1	Copia_LTR_Retrotransposons	16052452	16057471	5019
NC_021160.1	Copia_LTR_Retrotransposons	16099202	16104753	5551
NC_021160.1	Unknown_LTR_Retrotransposons	16328208	16329603	1395
NC_021160.1	Copia_LTR_Retrotransposons	16452669	16456334	3665
NC_021160.1	Copia_LTR_Retrotransposons	17340675	17345397	4722
NC_021160.1	Copia_LTR_Retrotransposons	17366371	17371383	5012
NC_021160.1	Copia_LTR_Retrotransposons	17406130	17410240	4110
NC_021160.1	Unknown_LTR_Retrotransposons	17831733	17833180	1447
NC_021160.1	Copia_LTR_Retrotransposons	18735044	18736737	1693
NC_021160.1	Copia_LTR_Retrotransposons	18806707	18811782	5075
NC_021160.1	Copia_LTR_Retrotransposons	19132982	19136966	3984
NC_021160.1	Copia_LTR_Retrotransposons	19746850	19748935	2085
NC_021160.1	Copia_LTR_Retrotransposons	20049724	20053592	3868
NC_021160.1	Copia_LTR_Retrotransposons	21847485	21849573	2088
NC_021160.1	Copia_LTR_Retrotransposons	21993138	21999580	6442
NC_021160.1	Copia_LTR_Retrotransposons	22371960	22381350	9390
NC_021160.1	Copia_LTR_Retrotransposons	22409926	22414838	4912
NC_021160.1	Copia_LTR_Retrotransposons	22487619	22494362	6743
NC_021160.1	Copia_LTR_Retrotransposons	23268048	23274564	6516
NC_021160.1	Copia_LTR_Retrotransposons	23684940	23690197	5257
NC_021160.1	Copia_LTR_Retrotransposons	24306614	24311513	4899
NC_021160.1	Copia_LTR_Retrotransposons	24487069	24492147	5078
NC_021160.1	Copia_LTR_Retrotransposons	26412812	26416893	4081
NC_021160.1	Copia_LTR_Retrotransposons	27684130	27693471	9341
NC_021160.1	Copia_LTR_Retrotransposons	27950958	27961974	11016
NC_021160.1	Copia_LTR_Retrotransposons	27956776	27961974	5198
NC_021160.1	Copia_LTR_Retrotransposons	28130573	28135626	5053
NC_021160.1	Unknown_LTR_Retrotransposons	28143002	28144398	1396
NC_021160.1	Copia_LTR_Retrotransposons	28229619	28234408	4789
NC_021160.1	Unknown_LTR_Retrotransposons	28401337	28402828	1491
NC_021160.1	Copia_LTR_Retrotransposons	28781003	28786077	5074
NC_021160.1	Copia_LTR_Retrotransposons	28959659	28962662	3003
NC_021160.1	Copia_LTR_Retrotransposons	29310220	29321133	10913
NC_021160.1	Copia_LTR_Retrotransposons	29415560	29419053	3493
NC_021160.1	Copia_LTR_Retrotransposons	30576419	30580359	3940
NC_021160.1	Copia_LTR_Retrotransposons	30749705	30756329	6624
NC_021160.1	Unknown_LTR_Retrotransposons	31180293	31187656	7363
NC_021160.1	Gypsy_LTR_Retrotransposons	32553000	32559168	6168
NC_021160.1	Copia_LTR_Retrotransposons	33181443	33185349	3906
NC_021160.1	Copia_LTR_Retrotransposons	33199897	33203842	3945
NC_021160.1	Copia_LTR_Retrotransposons	33206308	33210770	4462
NC_021160.1	Unknown_LTR_Retrotransposons	33747572	33749547	1975
NC_021160.1	Gypsy_LTR_Retrotransposons	34518088	34523544	5456
NC_021160.1	Copia_LTR_Retrotransposons	36531368	36536443	5075
NC_021160.1	Copia_LTR_Retrotransposons	36536610	36539561	2951
NC_021160.1	Copia_LTR_Retrotransposons	37270749	37277598	6849
NC_021160.1	Gypsy_LTR_Retrotransposons	37703361	37709815	6454
NC_021160.1	Copia_LTR_Retrotransposons	37866467	37872629	6162
NC_021160.1	Copia_LTR_Retrotransposons	38673512	38678944	5432
NC_021160.1	Copia_LTR_Retrotransposons	39512072	39514148	2076
NC_021160.1	Copia_LTR_Retrotransposons	39522768	39527323	4555
NC_021160.1	Copia_LTR_Retrotransposons	39579735	39584209	4474
NC_021160.1	Copia_LTR_Retrotransposons	40299120	40303702	4582
NC_021160.1	Copia_LTR_Retrotransposons	40728768	40734296	5528
NC_021160.1	Copia_LTR_Retrotransposons	42236345	42246917	10572
NC_021160.1	Copia_LTR_Retrotransposons	42325414	42334410	8996
NC_021160.1	Copia_LTR_Retrotransposons	43032336	43042804	10468
NC_021160.1	Copia_LTR_Retrotransposons	43979886	43986540	6654
NC_021160.1	Copia_LTR_Retrotransposons	44705554	44710627	5073
NC_021160.1	Copia_LTR_Retrotransposons	45573924	45575908	1984
NC_021160.1	Copia_LTR_Retrotransposons	46279982	46284946	4964
NC_021160.1	Unknown_LTR_Retrotransposons	46579127	46582733	3606
NC_021160.1	Unknown_LTR_Retrotransposons	46813448	46825744	12296
NC_021160.1	Unknown_LTR_Retrotransposons	47897333	47898866	1533
NC_021161.1	Copia_LTR_Retrotransposons	526485	530401	3916
NC_021161.1	Unknown_LTR_Retrotransposons	539853	542339	2486
NC_021161.1	Unknown_LTR_Retrotransposons	897483	899124	1641
NC_021161.1	Unknown_LTR_Retrotransposons	2626402	2629082	2680
NC_021161.1	Copia_LTR_Retrotransposons	2658358	2663178	4820
NC_021161.1	Unknown_LTR_Retrotransposons	3178639	3181111	2472
NC_021161.1	Copia_LTR_Retrotransposons	5122633	5127173	4540
NC_021161.1	Unknown_LTR_Retrotransposons	5299777	5301484	1707
NC_021161.1	Copia_LTR_Retrotransposons	5650327	5656845	6518
NC_021161.1	Unknown_LTR_Retrotransposons	6242717	6246155	3438
NC_021161.1	Unknown_LTR_Retrotransposons	6249197	6251636	2439
NC_021161.1	Unknown_LTR_Retrotransposons	6407387	6408964	1577
NC_021161.1	Copia_LTR_Retrotransposons	7731968	7734023	2055
NC_021161.1	Copia_LTR_Retrotransposons	8002603	8009286	6683
NC_021161.1	Copia_LTR_Retrotransposons	8226873	8233409	6536
NC_021161.1	Copia_LTR_Retrotransposons	9847367	9850985	3618
NC_021161.1	Gypsy_LTR_Retrotransposons	10110909	10116228	5319
NC_021161.1	Copia_LTR_Retrotransposons	10709912	10713791	3879
NC_021161.1	Unknown_LTR_Retrotransposons	10963230	10966792	3562
NC_021161.1	Gypsy_LTR_Retrotransposons	10977243	10987516	10273
NC_021161.1	Copia_LTR_Retrotransposons	11104998	11112521	7523
NC_021161.1	Unknown_LTR_Retrotransposons	11276784	11279536	2752
NC_021161.1	Copia_LTR_Retrotransposons	12499062	12501785	2723
NC_021161.1	Copia_LTR_Retrotransposons	12888371	12890460	2089
NC_021161.1	Unknown_LTR_Retrotransposons	13729733	13732430	2697
NC_021161.1	Copia_LTR_Retrotransposons	13978106	13980073	1967
NC_021161.1	Copia_LTR_Retrotransposons	15353707	15358398	4691
NC_021161.1	Copia_LTR_Retrotransposons	15435339	15445631	10292
NC_021161.1	Unknown_LTR_Retrotransposons	15827018	15828431	1413
NC_021161.1	Copia_LTR_Retrotransposons	15988865	15990953	2088
NC_021161.1	Gypsy_LTR_Retrotransposons	16555247	16560390	5143
NC_021161.1	Copia_LTR_Retrotransposons	16819409	16824906	5497
NC_021161.1	Unknown_LTR_Retrotransposons	17143386	17144965	1579
NC_021161.1	Unknown_LTR_Retrotransposons	17513535	17516284	2749
NC_021161.1	Copia_LTR_Retrotransposons	17870175	17874831	4656
NC_021161.1	Copia_LTR_Retrotransposons	18773833	18778747	4914
NC_021161.1	Unknown_LTR_Retrotransposons	19068674	19073993	5319
NC_021161.1	Copia_LTR_Retrotransposons	19347079	19352325	5246
NC_021161.1	Copia_LTR_Retrotransposons	21209835	21220959	11124
NC_021161.1	Copia_LTR_Retrotransposons	21418575	21425303	6728
NC_021161.1	Copia_LTR_Retrotransposons	22698289	22702202	3913
NC_021161.1	Copia_LTR_Retrotransposons	22708237	22712091	3854
NC_021161.1	Unknown_LTR_Retrotransposons	22791924	22794234	2310
NC_021161.1	Copia_LTR_Retrotransposons	22835378	22842637	7259
NC_021161.1	Copia_LTR_Retrotransposons	23110106	23114823	4717
NC_021161.1	Unknown_LTR_Retrotransposons	24054015	24055627	1612
NC_021161.1	Unknown_LTR_Retrotransposons	25164209	25165749	1540
NC_021161.1	Gypsy_LTR_Retrotransposons	25575382	25580669	5287
NC_021161.1	Copia_LTR_Retrotransposons	25826736	25828844	2108
NC_021161.1	Unknown_LTR_Retrotransposons	25940063	25941640	1577
NC_021161.1	Copia_LTR_Retrotransposons	26517367	26522078	4711
NC_021161.1	Unknown_LTR_Retrotransposons	27825187	27827464	2277
NC_021161.1	Copia_LTR_Retrotransposons	28271018	28273098	2080
NC_021161.1	Unknown_LTR_Retrotransposons	28397226	28403328	6102
NC_021161.1	Copia_LTR_Retrotransposons	28460193	28466177	5984
NC_021161.1	Copia_LTR_Retrotransposons	28515889	28521204	5315
NC_021161.1	Copia_LTR_Retrotransposons	28604404	28608727	4323
NC_021161.1	Unknown_LTR_Retrotransposons	28960845	28962779	1934
NC_021161.1	Copia_LTR_Retrotransposons	29111464	29117584	6120
NC_021161.1	Copia_LTR_Retrotransposons	29682433	29687055	4622
NC_021161.1	Copia_LTR_Retrotransposons	30970110	30976363	6253
NC_021161.1	Unknown_LTR_Retrotransposons	31601306	31603053	1747
NC_021161.1	Gypsy_LTR_Retrotransposons	32505721	32510766	5045
NC_021161.1	Gypsy_LTR_Retrotransposons	32596067	32601393	5326
NC_021161.1	Copia_LTR_Retrotransposons	34238974	34244027	5053
NC_021161.1	Unknown_LTR_Retrotransposons	36441187	36442597	1410
NC_021161.1	Unknown_LTR_Retrotransposons	36500189	36501717	1528
NC_021162.1	Gypsy_LTR_Retrotransposons	744443	752993	8550
NC_021162.1	Copia_LTR_Retrotransposons	1271098	1274832	3734
NC_021162.1	Unknown_LTR_Retrotransposons	2245160	2247781	2621
NC_021162.1	Copia_LTR_Retrotransposons	2414693	2421497	6804
NC_021162.1	Copia_LTR_Retrotransposons	2748806	2755310	6504
NC_021162.1	Copia_LTR_Retrotransposons	3042140	3047296	5156
NC_021162.1	Copia_LTR_Retrotransposons	3430602	3432564	1962
NC_021162.1	Copia_LTR_Retrotransposons	4618454	4620289	1835
NC_021162.1	Copia_LTR_Retrotransposons	5208186	5214539	6353
NC_021162.1	Copia_LTR_Retrotransposons	5779386	5783546	4160
NC_021162.1	Unknown_LTR_Retrotransposons	7013174	7014422	1248
NC_021162.1	Unknown_LTR_Retrotransposons	7015717	7017381	1664
NC_021162.1	Unknown_LTR_Retrotransposons	7649928	7652027	2099
NC_021162.1	Copia_LTR_Retrotransposons	7743537	7752343	8806
NC_021162.1	Copia_LTR_Retrotransposons	8742108	8748130	6022
NC_021162.1	Copia_LTR_Retrotransposons	9696803	9701903	5100
NC_021162.1	Copia_LTR_Retrotransposons	9812147	9816219	4072
NC_021162.1	Copia_LTR_Retrotransposons	10441887	10446022	4135
NC_021162.1	Copia_LTR_Retrotransposons	10450120	10461237	11117
NC_021162.1	Copia_LTR_Retrotransposons	10695274	10700094	4820
NC_021162.1	Copia_LTR_Retrotransposons	11107847	11119953	12106
NC_021162.1	Copia_LTR_Retrotransposons	11200776	11205762	4986
NC_021162.1	Copia_LTR_Retrotransposons	11888656	11893970	5314
NC_021162.1	Copia_LTR_Retrotransposons	12583535	12587286	3751
NC_021162.1	Copia_LTR_Retrotransposons	12604817	12611597	6780
NC_021162.1	Copia_LTR_Retrotransposons	12622278	12627632	5354
NC_021162.1	Copia_LTR_Retrotransposons	12820598	12825395	4797
NC_021162.1	Unknown_LTR_Retrotransposons	14455437	14457544	2107
NC_021162.1	Copia_LTR_Retrotransposons	15181488	15185409	3921
NC_021162.1	Copia_LTR_Retrotransposons	15479767	15484397	4630
NC_021162.1	Copia_LTR_Retrotransposons	15661173	15662954	1781
NC_021162.1	Unknown_LTR_Retrotransposons	15883613	15884981	1368
NC_021162.1	Copia_LTR_Retrotransposons	16217346	16222951	5605
NC_021162.1	Copia_LTR_Retrotransposons	16652453	16654534	2081
NC_021162.1	Copia_LTR_Retrotransposons	18223216	18229564	6348
NC_021162.1	Unknown_LTR_Retrotransposons	18293265	18297228	3963
NC_021162.1	Copia_LTR_Retrotransposons	18432833	18444306	11473
NC_021162.1	Copia_LTR_Retrotransposons	18432838	18444294	11456
NC_021162.1	Unknown_LTR_Retrotransposons	18606950	18612145	5195
NC_021162.1	Copia_LTR_Retrotransposons	18678859	18684924	6065
NC_021162.1	Copia_LTR_Retrotransposons	19185885	19187975	2090
NC_021162.1	Unknown_LTR_Retrotransposons	20023340	20024886	1546
NC_021162.1	Copia_LTR_Retrotransposons	20297387	20301322	3935
NC_021162.1	Copia_LTR_Retrotransposons	20794528	20800076	5548
NC_021162.1	Copia_LTR_Retrotransposons	20970566	20975386	4820
NC_021162.1	Copia_LTR_Retrotransposons	22229135	22234016	4881
NC_021162.1	Copia_LTR_Retrotransposons	23238712	23243302	4590
NC_021162.1	Copia_LTR_Retrotransposons	23588251	23593775	5524
NC_021162.1	Unknown_LTR_Retrotransposons	23793729	23798835	5106
NC_021162.1	Unknown_LTR_Retrotransposons	25792615	25794184	1569
NC_021162.1	Copia_LTR_Retrotransposons	26021763	26026437	4674
NC_021162.1	Copia_LTR_Retrotransposons	26285944	26292643	6699
NC_021162.1	Copia_LTR_Retrotransposons	26347893	26349775	1882
NC_021162.1	Copia_LTR_Retrotransposons	26426332	26431605	5273
NC_021162.1	Copia_LTR_Retrotransposons	26535234	26540168	4934
NC_021162.1	Copia_LTR_Retrotransposons	27814261	27820762	6501
NC_021162.1	Copia_LTR_Retrotransposons	27859168	27863808	4640
NC_021162.1	Unknown_LTR_Retrotransposons	28334348	28336711	2363
NC_021162.1	Gypsy_LTR_Retrotransposons	29063550	29068746	5196
NC_021162.1	Copia_LTR_Retrotransposons	32412649	32416610	3961
NC_021162.1	Unknown_LTR_Retrotransposons	33518400	33520400	2000
NC_021162.1	Copia_LTR_Retrotransposons	33538430	33543691	5261
NC_021162.1	Copia_LTR_Retrotransposons	33739002	33743356	4354
NC_021162.1	Unknown_LTR_Retrotransposons	34539909	34541301	1392
NC_021162.1	Copia_LTR_Retrotransposons	34577544	34582495	4951
NC_021162.1	Unknown_LTR_Retrotransposons	35688289	35691575	3286
NC_021163.1	Unknown_LTR_Retrotransposons	1395243	1398027	2784
NC_021163.1	Copia_LTR_Retrotransposons	2286105	2288188	2083
NC_021163.1	Unknown_LTR_Retrotransposons	4492091	4494714	2623
NC_021163.1	Unknown_LTR_Retrotransposons	4635453	4637023	1570
NC_021163.1	Copia_LTR_Retrotransposons	9162882	9169585	6703
NC_021163.1	Unknown_LTR_Retrotransposons	10195695	10199639	3944
NC_021163.1	Copia_LTR_Retrotransposons	11638584	11642486	3902
NC_021163.1	Copia_LTR_Retrotransposons	11700908	11705442	4534
NC_021163.1	Copia_LTR_Retrotransposons	12050059	12054741	4682
NC_021163.1	Copia_LTR_Retrotransposons	12461422	12465643	4221
NC_021163.1	Copia_LTR_Retrotransposons	14859736	14862169	2433
NC_021163.1	Gypsy_LTR_Retrotransposons	15580548	15585349	4801
NC_021163.1	Copia_LTR_Retrotransposons	18731929	18737498	5569
NC_021163.1	Copia_LTR_Retrotransposons	18731930	18737184	5254
NC_021163.1	Copia_LTR_Retrotransposons	18770114	18775186	5072
NC_021163.1	Copia_LTR_Retrotransposons	19146867	19150737	3870
NC_021163.1	Copia_LTR_Retrotransposons	19444179	19449806	5627
NC_021163.1	Unknown_LTR_Retrotransposons	19515827	19518731	2904
NC_021163.1	Copia_LTR_Retrotransposons	19690411	19697032	6621
NC_021163.1	Copia_LTR_Retrotransposons	20180574	20187209	6635
NC_021163.1	Copia_LTR_Retrotransposons	21128551	21133440	4889
NC_021163.1	Copia_LTR_Retrotransposons	21843253	21850072	6819
NC_021163.1	Copia_LTR_Retrotransposons	21872759	21874800	2041
NC_021163.1	Copia_LTR_Retrotransposons	23351822	23356516	4694
NC_021163.1	Copia_LTR_Retrotransposons	23481516	23487068	5552
NC_021163.1	Gypsy_LTR_Retrotransposons	24188509	24197534	9025
NC_021163.1	Unknown_LTR_Retrotransposons	24212603	24215461	2858
NC_021163.1	Copia_LTR_Retrotransposons	24721306	24725660	4354
NC_021163.1	Copia_LTR_Retrotransposons	24775475	24779363	3888
NC_021163.1	Unknown_LTR_Retrotransposons	25361965	25364513	2548
NC_021163.1	Copia_LTR_Retrotransposons	25766339	25770532	4193
NC_021163.1	Unknown_LTR_Retrotransposons	26400403	26407133	6730
NC_021163.1	Copia_LTR_Retrotransposons	26820693	26827381	6688
NC_021163.1	Copia_LTR_Retrotransposons	28136669	28141534	4865
NC_021163.1	Copia_LTR_Retrotransposons	29675604	29679540	3936
NC_021163.1	Copia_LTR_Retrotransposons	29690671	29694614	3943
NC_021163.1	Copia_LTR_Retrotransposons	29740084	29745631	5547
NC_021163.1	Copia_LTR_Retrotransposons	29866176	29871106	4930
NC_021163.1	Copia_LTR_Retrotransposons	29975208	29979771	4563
NC_021163.1	Copia_LTR_Retrotransposons	30304365	30308279	3914
NC_021163.1	Unknown_LTR_Retrotransposons	30550526	30554364	3838
NC_021163.1	Gypsy_LTR_Retrotransposons	30634805	30639819	5014
NC_021163.1	Copia_LTR_Retrotransposons	30916600	30921581	4981
NC_021163.1	Unknown_LTR_Retrotransposons	31600145	31601525	1380
NC_021163.1	Unknown_LTR_Retrotransposons	31600145	31602544	2399
NC_021163.1	Unknown_LTR_Retrotransposons	32268405	32270938	2533
NC_021163.1	Copia_LTR_Retrotransposons	32451637	32453728	2091
NC_021163.1	Copia_LTR_Retrotransposons	32716911	32723282	6371
NC_021163.1	Unknown_LTR_Retrotransposons	35308051	35311009	2958
NC_021163.1	Copia_LTR_Retrotransposons	35341204	35346135	4931
NC_021163.1	Copia_LTR_Retrotransposons	35524501	35529472	4971
NC_021163.1	Copia_LTR_Retrotransposons	35635776	35637860	2084
NC_021163.1	Copia_LTR_Retrotransposons	35734123	35738503	4380
NC_021163.1	Copia_LTR_Retrotransposons	36604169	36606134	1965
NC_021163.1	Copia_LTR_Retrotransposons	37264316	37267226	2910
NC_021163.1	Gypsy_LTR_Retrotransposons	37295065	37297814	2749
NC_021163.1	Copia_LTR_Retrotransposons	37397928	37402745	4817
NC_021163.1	Copia_LTR_Retrotransposons	37732276	37734369	2093
NC_021163.1	Unknown_LTR_Retrotransposons	37820813	37822873	2060
NC_021163.1	Copia_LTR_Retrotransposons	37828935	37833224	4289
NC_021163.1	Copia_LTR_Retrotransposons	40038007	40048697	10690
NC_021163.1	Copia_LTR_Retrotransposons	40207956	40213278	5322
NC_021163.1	Copia_LTR_Retrotransposons	40812765	40816681	3916
NC_021163.1	Copia_LTR_Retrotransposons	40951656	40953318	1662
NC_021163.1	Unknown_LTR_Retrotransposons	41565295	41566785	1490
NC_021163.1	Copia_LTR_Retrotransposons	41639807	41644629	4822
NC_021163.1	Copia_LTR_Retrotransposons	41868286	41873767	5481
NC_021163.1	Gypsy_LTR_Retrotransposons	42238785	42244037	5252
NC_021163.1	Unknown_LTR_Retrotransposons	42272791	42274365	1574
NC_021163.1	Copia_LTR_Retrotransposons	42442100	42446930	4830
NC_021163.1	Copia_LTR_Retrotransposons	42609410	42613699	4289
NC_021163.1	Gypsy_LTR_Retrotransposons	42762102	42767113	5011
NC_021163.1	Copia_LTR_Retrotransposons	44213163	44218659	5496
NC_021163.1	Unknown_LTR_Retrotransposons	45952692	45954801	2109
NC_021164.1	Copia_LTR_Retrotransposons	294148	298883	4735
NC_021164.1	Unknown_LTR_Retrotransposons	405046	406466	1420
NC_021164.1	Copia_LTR_Retrotransposons	428686	433868	5182
NC_021164.1	Unknown_LTR_Retrotransposons	444549	446188	1639
NC_021164.1	Copia_LTR_Retrotransposons	1853443	1857948	4505
NC_021164.1	Copia_LTR_Retrotransposons	2811289	2815406	4117
NC_021164.1	Copia_LTR_Retrotransposons	3030071	3034741	4670
NC_021164.1	Copia_LTR_Retrotransposons	3313313	3315406	2093
NC_021164.1	Copia_LTR_Retrotransposons	4367166	4371242	4076
NC_021164.1	Copia_LTR_Retrotransposons	4421136	4423738	2602
NC_021164.1	Copia_LTR_Retrotransposons	5202595	5211068	8473
NC_021164.1	Copia_LTR_Retrotransposons	5317752	5323419	5667
NC_021164.1	Copia_LTR_Retrotransposons	5501850	5504863	3013
NC_021164.1	Copia_LTR_Retrotransposons	5678031	5682659	4628
NC_021164.1	Unknown_LTR_Retrotransposons	6289283	6292093	2810
NC_021164.1	Copia_LTR_Retrotransposons	6514870	6519840	4970
NC_021164.1	Gypsy_LTR_Retrotransposons	7417503	7430611	13108
NC_021164.1	Copia_LTR_Retrotransposons	7437575	7439459	1884
NC_021164.1	Copia_LTR_Retrotransposons	8288727	8295430	6703
NC_021164.1	Copia_LTR_Retrotransposons	8544942	8549626	4684
NC_021164.1	Copia_LTR_Retrotransposons	8567875	8569836	1961
NC_021164.1	Unknown_LTR_Retrotransposons	9271242	9276605	5363
NC_021164.1	Copia_LTR_Retrotransposons	10035613	10045062	9449
NC_021164.1	Gypsy_LTR_Retrotransposons	10067558	10072946	5388
NC_021164.1	Copia_LTR_Retrotransposons	10238678	10243498	4820
NC_021164.1	Copia_LTR_Retrotransposons	11038710	11043807	5097
NC_021164.1	Copia_LTR_Retrotransposons	11773871	11778924	5053
NC_021164.1	Copia_LTR_Retrotransposons	11807131	11811996	4865
NC_021164.1	Unknown_LTR_Retrotransposons	12549899	12552277	2378
NC_021164.1	Copia_LTR_Retrotransposons	14226357	14231414	5057
NC_021164.1	Copia_LTR_Retrotransposons	16036108	16040944	4836
NC_021164.1	Copia_LTR_Retrotransposons	16044338	16049711	5373
NC_021164.1	Copia_LTR_Retrotransposons	16241132	16245625	4493
NC_021164.1	Copia_LTR_Retrotransposons	16396615	16401450	4835
NC_021164.1	Copia_LTR_Retrotransposons	16415589	16420607	5018
NC_021164.1	Copia_LTR_Retrotransposons	16838641	16849186	10545
NC_021164.1	Copia_LTR_Retrotransposons	17416079	17421154	5075
NC_021164.1	Copia_LTR_Retrotransposons	18331067	18335006	3939
NC_021164.1	Unknown_LTR_Retrotransposons	18970251	18971536	1285
NC_021164.1	Unknown_LTR_Retrotransposons	18972645	18975087	2442
NC_021164.1	Copia_LTR_Retrotransposons	19354218	19356307	2089
NC_021164.1	Copia_LTR_Retrotransposons	19760218	19767001	6783
NC_021164.1	Copia_LTR_Retrotransposons	20770826	20775462	4636
NC_021164.1	Copia_LTR_Retrotransposons	20826554	20830562	4008
NC_021164.1	Gypsy_LTR_Retrotransposons	21133714	21138993	5279
NC_021164.1	Gypsy_LTR_Retrotransposons	21873578	21878746	5168
NC_021164.1	Copia_LTR_Retrotransposons	22973245	22977192	3947
NC_021164.1	Copia_LTR_Retrotransposons	24152597	24157581	4984
NC_021164.1	Copia_LTR_Retrotransposons	24457649	24461595	3946
NC_021164.1	Copia_LTR_Retrotransposons	24548162	24552048	3886
NC_021164.1	Copia_LTR_Retrotransposons	24556863	24564680	7817
NC_021164.1	Copia_LTR_Retrotransposons	24558736	24562665	3929
NC_021164.1	Copia_LTR_Retrotransposons	26809043	26815758	6715
NC_021164.1	Unknown_LTR_Retrotransposons	26884086	26890640	6554
NC_021164.1	Copia_LTR_Retrotransposons	26989483	26994537	5054
NC_021164.1	Copia_LTR_Retrotransposons	27465693	27469368	3675
NC_021164.1	Unknown_LTR_Retrotransposons	28319778	28322136	2358
NC_021164.1	Copia_LTR_Retrotransposons	29436721	29442270	5549
NC_021164.1	Copia_LTR_Retrotransposons	30053155	30058387	5232
NC_021164.1	Copia_LTR_Retrotransposons	32679571	32684645	5074
NC_021164.1	Unknown_LTR_Retrotransposons	33817800	33819299	1499
NC_021164.1	Unknown_LTR_Retrotransposons	34777446	34782836	5390
NC_021164.1	Copia_LTR_Retrotransposons	35129499	35133424	3925
NC_021164.1	Unknown_LTR_Retrotransposons	36237458	36239222	1764
NC_021164.1	Gypsy_LTR_Retrotransposons	37375094	37380054	4960
NC_021164.1	Unknown_LTR_Retrotransposons	38143063	38145612	2549
NC_021164.1	Copia_LTR_Retrotransposons	38542075	38544211	2136
NC_021164.1	Copia_LTR_Retrotransposons	38598437	38603490	5053
NC_021164.1	Copia_LTR_Retrotransposons	38621857	38625968	4111
NC_021164.1	Copia_LTR_Retrotransposons	38872978	38876913	3935
NC_021164.1	Unknown_LTR_Retrotransposons	39031712	39034868	3156
NC_021164.1	Copia_LTR_Retrotransposons	39059992	39063648	3656
NC_021164.1	Copia_LTR_Retrotransposons	39549568	39554637	5069
NC_021164.1	Copia_LTR_Retrotransposons	39612738	39615464	2726
NC_021164.1	Copia_LTR_Retrotransposons	39631919	39636632	4713
NC_021164.1	Gypsy_LTR_Retrotransposons	40163631	40168947	5316
NC_021164.1	Copia_LTR_Retrotransposons	41773556	41779500	5944
NC_021164.1	Copia_LTR_Retrotransposons	42267786	42272616	4830
NC_021164.1	Unknown_LTR_Retrotransposons	42288314	42290907	2593
NC_021164.1	Copia_LTR_Retrotransposons	42458561	42463628	5067
NC_021164.1	Copia_LTR_Retrotransposons	42803853	42808929	5076
NC_021164.1	Copia_LTR_Retrotransposons	44049495	44053569	4074
NC_021164.1	Copia_LTR_Retrotransposons	44232693	44237324	4631
NC_021164.1	Copia_LTR_Retrotransposons	44399072	44406809	7737
NC_021165.1	Unknown_LTR_Retrotransposons	1705037	1706684	1647
NC_021165.1	Gypsy_LTR_Retrotransposons	4743020	4748271	5251
NC_021165.1	Unknown_LTR_Retrotransposons	5430402	5432215	1813
NC_021165.1	Copia_LTR_Retrotransposons	5471328	5476082	4754
NC_021165.1	Copia_LTR_Retrotransposons	6036657	6041460	4803
NC_021165.1	Unknown_LTR_Retrotransposons	6165924	6167981	2057
NC_021165.1	Unknown_LTR_Retrotransposons	7558401	7559797	1396
NC_021165.1	Unknown_LTR_Retrotransposons	9222034	9223424	1390
NC_021165.1	Unknown_LTR_Retrotransposons	9607302	9609836	2534
NC_021165.1	Unknown_LTR_Retrotransposons	10289860	10292683	2823
NC_021165.1	Copia_LTR_Retrotransposons	13801194	13806128	4934
NC_021165.1	Unknown_LTR_Retrotransposons	14502237	14504631	2394
NC_021165.1	Copia_LTR_Retrotransposons	14993186	14998126	4940
NC_021165.1	Gypsy_LTR_Retrotransposons	16826682	16831872	5190
NC_021165.1	Unknown_LTR_Retrotransposons	18937556	18938987	1431
NC_021165.1	Unknown_LTR_Retrotransposons	19306743	19309059	2316
NC_021165.1	Copia_LTR_Retrotransposons	21025105	21030150	5045
NC_021165.1	Unknown_LTR_Retrotransposons	21283054	21285630	2576
NC_021165.1	Copia_LTR_Retrotransposons	21956220	21960212	3992
NC_021165.1	Copia_LTR_Retrotransposons	24718151	24722643	4492
NC_021165.1	Unknown_LTR_Retrotransposons	27172978	27174721	1743
NC_021165.1	Copia_LTR_Retrotransposons	27600403	27602470	2067
NC_021165.1	Copia_LTR_Retrotransposons	29012144	29013781	1637
NC_021165.1	Copia_LTR_Retrotransposons	29541431	29552564	11133
NC_021165.1	Copia_LTR_Retrotransposons	30703739	30708459	4720
NC_021165.1	Copia_LTR_Retrotransposons	30844501	30851175	6674
NC_021165.1	Gypsy_LTR_Retrotransposons	32184324	32189551	5227
NC_021165.1	Copia_LTR_Retrotransposons	33211566	33216556	4990
NC_021165.1	Gypsy_LTR_Retrotransposons	33995139	33999266	4127
NC_021165.1	Unknown_LTR_Retrotransposons	34480164	34481457	1293
NC_021165.1	Gypsy_LTR_Retrotransposons	34776214	34781440	5226
NC_021165.1	Copia_LTR_Retrotransposons	34794290	34805129	10839
NC_021165.1	Copia_LTR_Retrotransposons	35767944	35774823	6879
NC_021165.1	Copia_LTR_Retrotransposons	36167715	36172333	4618
NC_021165.1	Copia_LTR_Retrotransposons	36290670	36293823	3153
NC_021165.1	Copia_LTR_Retrotransposons	37432374	37437139	4765
NC_021165.1	Copia_LTR_Retrotransposons	37805659	37807728	2069
NC_021165.1	Copia_LTR_Retrotransposons	38087008	38091956	4948
NC_021165.1	Unknown_LTR_Retrotransposons	38334946	38337819	2873
NC_021165.1	Copia_LTR_Retrotransposons	38551976	38557347	5371
NC_021165.1	Copia_LTR_Retrotransposons	39050052	39065564	15512
NC_021165.1	Unknown_LTR_Retrotransposons	40054389	40057462	3073
NC_021165.1	Unknown_LTR_Retrotransposons	40220219	40222278	2059
NC_021165.1	Unknown_LTR_Retrotransposons	40535867	40537423	1556
NC_021165.1	Unknown_LTR_Retrotransposons	40689866	40693607	3741
NC_021165.1	Unknown_LTR_Retrotransposons	41475795	41482070	6275
NC_021165.1	Unknown_LTR_Retrotransposons	41754936	41757484	2548
NC_021165.1	Copia_LTR_Retrotransposons	41768797	41771734	2937
NC_021165.1	Copia_LTR_Retrotransposons	41943787	41948067	4280
NC_021165.1	Copia_LTR_Retrotransposons	42367075	42369162	2087
NC_021165.1	Copia_LTR_Retrotransposons	43728080	43732012	3932
NC_021165.1	Gypsy_LTR_Retrotransposons	43903092	43909866	6774
NC_021165.1	Unknown_LTR_Retrotransposons	44150147	44155683	5536
NC_021165.1	Copia_LTR_Retrotransposons	44316337	44322984	6647
NC_021165.1	Unknown_LTR_Retrotransposons	44387497	44389662	2165
NC_021165.1	Copia_LTR_Retrotransposons	44394810	44399862	5052
NC_021165.1	Unknown_LTR_Retrotransposons	44457140	44466957	9817
NC_021165.1	Gypsy_LTR_Retrotransposons	44839074	44849772	10698
NC_021165.1	Copia_LTR_Retrotransposons	45288673	45291627	2954
NC_021165.1	Unknown_LTR_Retrotransposons	45972446	45976227	3781
NC_021165.1	Copia_LTR_Retrotransposons	46271724	46278332	6608
NC_021165.1	Copia_LTR_Retrotransposons	47043871	47053319	9448
NC_021165.1	Copia_LTR_Retrotransposons	47672802	47682823	10021
NC_021165.1	Copia_LTR_Retrotransposons	47768417	47770508	2091
NC_021165.1	Unknown_LTR_Retrotransposons	47870451	47871957	1506
NC_021165.1	Copia_LTR_Retrotransposons	47973414	47979971	6557
NC_021165.1	Copia_LTR_Retrotransposons	48284244	48290742	6498
NC_021165.1	Gypsy_LTR_Retrotransposons	48372531	48376624	4093
NC_021165.1	Copia_LTR_Retrotransposons	48864231	48869774	5543
NC_021165.1	Unknown_LTR_Retrotransposons	48981204	48983674	2470
NC_021165.1	Copia_LTR_Retrotransposons	50121023	50123117	2094
NC_021165.1	Copia_LTR_Retrotransposons	50272613	50283391	10778
NC_021165.1	Gypsy_LTR_Retrotransposons	50886195	50891480	5285
NC_021165.1	Copia_LTR_Retrotransposons	50900340	50902425	2085
NC_021165.1	Copia_LTR_Retrotransposons	51170759	51175669	4910
NC_021165.1	Copia_LTR_Retrotransposons	52061136	52065925	4789
NC_021165.1	Gypsy_LTR_Retrotransposons	52925296	52930397	5101
NC_021165.1	Gypsy_LTR_Retrotransposons	52991005	52997178	6173
NC_021165.1	Copia_LTR_Retrotransposons	53255933	53260055	4122
NC_021165.1	Copia_LTR_Retrotransposons	54307235	54314041	6806
NC_021165.1	Copia_LTR_Retrotransposons	54916322	54921144	4822
NC_021165.1	Copia_LTR_Retrotransposons	55276627	55281387	4760
NC_021165.1	Unknown_LTR_Retrotransposons	55627101	55629716	2615
NC_021165.1	Copia_LTR_Retrotransposons	55886711	55891357	4646
NC_021165.1	Copia_LTR_Retrotransposons	55961222	55965957	4735
NC_021165.1	Copia_LTR_Retrotransposons	56169267	56174230	4963
NC_021165.1	Unknown_LTR_Retrotransposons	56322275	56325232	2957
NC_021165.1	Copia_LTR_Retrotransposons	56326272	56330202	3930
NC_021165.1	Copia_LTR_Retrotransposons	56402770	56407785	5015
NC_021165.1	Copia_LTR_Retrotransposons	56451780	56461310	9530
NC_021165.1	Copia_LTR_Retrotransposons	56883401	56886697	3296
NC_021165.1	Copia_LTR_Retrotransposons	57251312	57256665	5353
NC_021165.1	Copia_LTR_Retrotransposons	57272360	57277909	5549
NC_021165.1	Unknown_LTR_Retrotransposons	57303659	57305705	2046
NC_021165.1	Copia_LTR_Retrotransposons	57428999	57432946	3947
NC_021165.1	Gypsy_LTR_Retrotransposons	57567703	57571831	4128
NC_021165.1	Copia_LTR_Retrotransposons	57816835	57821655	4820
NC_021165.1	Copia_LTR_Retrotransposons	58901567	58906137	4570
NC_021166.1	Unknown_LTR_Retrotransposons	387697	389435	1738
NC_021166.1	Copia_LTR_Retrotransposons	2326873	2328903	2030
NC_021166.1	Unknown_LTR_Retrotransposons	3477043	3480320	3277
NC_021166.1	Copia_LTR_Retrotransposons	4300123	4305672	5549
NC_021166.1	Copia_LTR_Retrotransposons	5242651	5247367	4716
NC_021166.1	Unknown_LTR_Retrotransposons	9281856	9285327	3471
NC_021166.1	Copia_LTR_Retrotransposons	10775393	10780941	5548
NC_021166.1	Copia_LTR_Retrotransposons	10883282	10888335	5053
NC_021166.1	Copia_LTR_Retrotransposons	11124208	11129938	5730
NC_021166.1	Gypsy_LTR_Retrotransposons	11863102	11868304	5202
NC_021166.1	Unknown_LTR_Retrotransposons	11950778	11953364	2586
NC_021166.1	Unknown_LTR_Retrotransposons	12544128	12549730	5602
NC_021166.1	Copia_LTR_Retrotransposons	12961944	12966856	4912
NC_021166.1	Unknown_LTR_Retrotransposons	13019751	13021051	1300
NC_021166.1	Copia_LTR_Retrotransposons	13531844	13539140	7296
NC_021166.1	Copia_LTR_Retrotransposons	14313846	14317772	3926
NC_021166.1	Unknown_LTR_Retrotransposons	15036595	15039067	2472
NC_021166.1	Copia_LTR_Retrotransposons	15496343	15507482	11139
NC_021166.1	Copia_LTR_Retrotransposons	15837181	15843655	6474
NC_021166.1	Unknown_LTR_Retrotransposons	16074307	16077341	3034
NC_021166.1	Copia_LTR_Retrotransposons	16169550	16172796	3246
NC_021166.1	Copia_LTR_Retrotransposons	16532792	16534861	2069
NC_021166.1	Unknown_LTR_Retrotransposons	16937847	16942691	4844
NC_021166.1	Copia_LTR_Retrotransposons	17068716	17072927	4211
NC_021166.1	Copia_LTR_Retrotransposons	18442332	18445194	2862
NC_021166.1	Copia_LTR_Retrotransposons	20143249	20148193	4944
NC_021166.1	Copia_LTR_Retrotransposons	20356331	20360452	4121
NC_021166.1	Unknown_LTR_Retrotransposons	20604017	20606982	2965
NC_021166.1	Copia_LTR_Retrotransposons	21185309	21190228	4919
NC_021166.1	Copia_LTR_Retrotransposons	21473424	21484551	11127
NC_021166.1	Copia_LTR_Retrotransposons	22029571	22034391	4820
NC_021166.1	Unknown_LTR_Retrotransposons	22172866	22174735	1869
NC_021166.1	Copia_LTR_Retrotransposons	22218002	22223954	5952
NC_021166.1	Unknown_LTR_Retrotransposons	22737267	22740054	2787
NC_021166.1	Copia_LTR_Retrotransposons	24679223	24683868	4645
NC_021166.1	Copia_LTR_Retrotransposons	24713661	24724238	10577
NC_021166.1	Copia_LTR_Retrotransposons	25057198	25060255	3057
NC_021166.1	Gypsy_LTR_Retrotransposons	25272078	25277381	5303
NC_021166.1	Copia_LTR_Retrotransposons	26419151	26423510	4359
NC_021166.1	Copia_LTR_Retrotransposons	28028602	28035230	6628
NC_021166.1	Unknown_LTR_Retrotransposons	28334648	28336697	2049
NC_021166.1	Unknown_LTR_Retrotransposons	29590178	29592115	1937
NC_021166.1	Copia_LTR_Retrotransposons	29707202	29711133	3931
NC_021166.1	Gypsy_LTR_Retrotransposons	29928696	29933823	5127
NC_021166.1	Copia_LTR_Retrotransposons	30348133	30350539	2406
NC_021166.1	Copia_LTR_Retrotransposons	30398544	30404096	5552
NC_021166.1	Copia_LTR_Retrotransposons	31323589	31328728	5139
NC_021166.1	Gypsy_LTR_Retrotransposons	32008205	32013429	5224
NC_021166.1	Copia_LTR_Retrotransposons	33667224	33669205	1981
NC_021166.1	Copia_LTR_Retrotransposons	33667229	33669212	1983
NC_021166.1	Copia_LTR_Retrotransposons	34496871	34500653	3782
NC_021166.1	Gypsy_LTR_Retrotransposons	35069750	35076589	6839
NC_021166.1	Unknown_LTR_Retrotransposons	35321828	35323286	1458
NC_021166.1	Copia_LTR_Retrotransposons	36843302	36849953	6651
NC_021166.1	Unknown_LTR_Retrotransposons	36932561	36935082	2521
NC_021166.1	Copia_LTR_Retrotransposons	37029563	37033573	4010
NC_021166.1	Gypsy_LTR_Retrotransposons	37676096	37681289	5193
NC_021166.1	Copia_LTR_Retrotransposons	37944595	37951310	6715
NC_021166.1	Copia_LTR_Retrotransposons	38015648	38020533	4885
NC_021166.1	Unknown_LTR_Retrotransposons	38031875	38034575	2700
NC_021166.1	Unknown_LTR_Retrotransposons	39194537	39195847	1310
NC_021166.1	Copia_LTR_Retrotransposons	41940847	41945929	5082
NC_021166.1	Copia_LTR_Retrotransposons	42370139	42378619	8480
NC_021166.1	Copia_LTR_Retrotransposons	43276714	43287866	11152
NC_021166.1	Gypsy_LTR_Retrotransposons	44715770	44721575	5805
NC_021166.1	Unknown_LTR_Retrotransposons	44821054	44826341	5287
NC_021166.1	Gypsy_LTR_Retrotransposons	44976735	44981714	4979
NC_021166.1	Copia_LTR_Retrotransposons	45037028	45039118	2090
NC_021166.1	Copia_LTR_Retrotransposons	45302316	45305906	3590
NC_021166.1	Unknown_LTR_Retrotransposons	45619863	45622615	2752
NC_021166.1	Unknown_LTR_Retrotransposons	45830176	45831767	1591
NC_021166.1	Copia_LTR_Retrotransposons	46089077	46095927	6850
NC_021166.1	Copia_LTR_Retrotransposons	46244761	46251232	6471
NC_021166.1	Copia_LTR_Retrotransposons	46878532	46882497	3965
NC_021166.1	Copia_LTR_Retrotransposons	47001639	47003697	2058
NC_021166.1	Unknown_LTR_Retrotransposons	47155835	47158468	2633
NC_021166.1	Copia_LTR_Retrotransposons	47196338	47201130	4792
NC_021166.1	Gypsy_LTR_Retrotransposons	47242795	47248119	5324
NC_021166.1	Copia_LTR_Retrotransposons	47577306	47579395	2089
NC_021167.1	Copia_LTR_Retrotransposons	1016914	1022394	5480
NC_021167.1	Unknown_LTR_Retrotransposons	2870200	2871536	1336
NC_021167.1	Copia_LTR_Retrotransposons	3585410	3589237	3827
NC_021167.1	Copia_LTR_Retrotransposons	4238193	4239618	1425
NC_021167.1	Unknown_LTR_Retrotransposons	4616861	4618612	1751
NC_021167.1	Unknown_LTR_Retrotransposons	6847693	6851618	3925
NC_021167.1	Unknown_LTR_Retrotransposons	8902322	8904125	1803
NC_021167.1	Copia_LTR_Retrotransposons	9300302	9307397	7095
NC_021167.1	Copia_LTR_Retrotransposons	10215732	10226219	10487
NC_021167.1	Copia_LTR_Retrotransposons	10758675	10762991	4316
NC_021167.1	Gypsy_LTR_Retrotransposons	11007715	11013199	5484
NC_021167.1	Copia_LTR_Retrotransposons	11537750	11542574	4824
NC_021167.1	Copia_LTR_Retrotransposons	11861910	11866538	4628
NC_021167.1	Copia_LTR_Retrotransposons	11949986	11957115	7129
NC_021167.1	Copia_LTR_Retrotransposons	13368441	13376968	8527
NC_021167.1	Copia_LTR_Retrotransposons	13368441	13382773	14332
NC_021167.1	Copia_LTR_Retrotransposons	14956407	14960255	3848
NC_021167.1	Copia_LTR_Retrotransposons	15198721	15205528	6807
NC_021167.1	Unknown_LTR_Retrotransposons	15863242	15869071	5829
NW_004515637.1	Gypsy_LTR_Retrotransposons	309414	318081	8667
NW_004515641.1	Gypsy_LTR_Retrotransposons	54433	59662	5229
NW_004515643.1	Copia_LTR_Retrotransposons	146313	150940	4627
NW_004515647.1	Copia_LTR_Retrotransposons	127317	131207	3890
NW_004515655.1	Copia_LTR_Retrotransposons	37374	42266	4892
NW_004515655.1	Copia_LTR_Retrotransposons	160324	171465	11141
NW_004515655.1	Copia_LTR_Retrotransposons	501297	508071	6774
NW_004515657.1	Gypsy_LTR_Retrotransposons	542462	547700	5238
NW_004515657.1	Copia_LTR_Retrotransposons	658559	663188	4629
NW_004515657.1	Copia_LTR_Retrotransposons	935116	937822	2706
NW_004515662.1	Unknown_LTR_Retrotransposons	415655	417554	1899
NW_004515671.1	Copia_LTR_Retrotransposons	44657	49543	4886
NW_004515676.1	Unknown_LTR_Retrotransposons	326043	329878	3835
NW_004515682.1	Copia_LTR_Retrotransposons	321225	323311	2086
NW_004515683.1	Gypsy_LTR_Retrotransposons	196192	201243	5051
NW_004515683.1	Unknown_LTR_Retrotransposons	296073	297453	1380
NW_004515684.1	Copia_LTR_Retrotransposons	94086	98800	4714
NW_004515684.1	Copia_LTR_Retrotransposons	170380	175384	5004
NW_004515686.1	Copia_LTR_Retrotransposons	280119	286953	6834
NW_004515686.1	Copia_LTR_Retrotransposons	639968	645647	5679
NW_004515687.1	Gypsy_LTR_Retrotransposons	276583	280599	4016
NW_004515689.1	Gypsy_LTR_Retrotransposons	167655	171172	3517
NW_004515696.1	Copia_LTR_Retrotransposons	86620	91628	5008
NW_004515700.1	Copia_LTR_Retrotransposons	342615	346389	3774
NW_004515700.1	Copia_LTR_Retrotransposons	351426	356446	5020
NW_004515700.1	Gypsy_LTR_Retrotransposons	417454	422656	5202
NW_004515703.1	Gypsy_LTR_Retrotransposons	31523	39158	7635
NW_004515703.1	Unknown_LTR_Retrotransposons	146826	151290	4464
NW_004515729.1	Copia_LTR_Retrotransposons	41417	52557	11140
NW_004515729.1	Copia_LTR_Retrotransposons	61389	67698	6309
NW_004515729.1	Copia_LTR_Retrotransposons	234611	240003	5392
NW_004515729.1	Unknown_LTR_Retrotransposons	445089	449805	4716
NW_004515731.1	Unknown_LTR_Retrotransposons	217668	219400	1732
NW_004515733.1	Gypsy_LTR_Retrotransposons	34691	39956	5265
NW_004515735.1	Copia_LTR_Retrotransposons	196795	198892	2097
NW_004515740.1	Gypsy_LTR_Retrotransposons	50327	55529	5202
NW_004515740.1	Copia_LTR_Retrotransposons	252215	255991	3776
NW_004515740.1	Unknown_LTR_Retrotransposons	410197	415182	4985
NW_004515744.1	Unknown_LTR_Retrotransposons	67880	70580	2700
NW_004515744.1	Gypsy_LTR_Retrotransposons	621343	626355	5012
NW_004515752.1	Copia_LTR_Retrotransposons	243244	248280	5036
NW_004515755.1	Gypsy_LTR_Retrotransposons	338162	343463	5301
NW_004515762.1	Unknown_LTR_Retrotransposons	180581	182714	2133
NW_004515775.1	Unknown_LTR_Retrotransposons	342113	343647	1534
NW_004515784.1	Gypsy_LTR_Retrotransposons	42590	48396	5806
NW_004515786.1	Unknown_LTR_Retrotransposons	21557	27176	5619
NW_004515786.1	Copia_LTR_Retrotransposons	383624	394773	11149
NW_004515786.1	Gypsy_LTR_Retrotransposons	440646	449323	8677
NW_004515794.1	Copia_LTR_Retrotransposons	69111	71202	2091
NW_004515794.1	Unknown_LTR_Retrotransposons	223568	226264	2696
NW_004515794.1	Unknown_LTR_Retrotransposons	379199	380424	1225
NW_004515794.1	Copia_LTR_Retrotransposons	382382	389166	6784
NW_004515794.1	Unknown_LTR_Retrotransposons	522924	525969	3045
NW_004515801.1	Copia_LTR_Retrotransposons	552502	557569	5067
NW_004515805.1	Copia_LTR_Retrotransposons	578599	583050	4451
NW_004515809.1	Copia_LTR_Retrotransposons	44837	49890	5053
NW_004515809.1	Copia_LTR_Retrotransposons	445331	447418	2087
NW_004515810.1	Copia_LTR_Retrotransposons	121112	135049	13937
NW_004515811.1	Copia_LTR_Retrotransposons	86190	90078	3888
NW_004515811.1	Copia_LTR_Retrotransposons	86190	90555	4365
NW_004515816.1	Gypsy_LTR_Retrotransposons	116703	122000	5297
NW_004515816.1	Copia_LTR_Retrotransposons	177896	182419	4523
NW_004515818.1	Copia_LTR_Retrotransposons	111032	113123	2091
NW_004515837.1	Copia_LTR_Retrotransposons	174623	176714	2091
NW_004515841.1	Copia_LTR_Retrotransposons	99151	108333	9182
NW_004515841.1	Copia_LTR_Retrotransposons	296251	300804	4553
NW_004515841.1	Unknown_LTR_Retrotransposons	633238	635135	1897
NW_004515867.1	Copia_LTR_Retrotransposons	159609	163485	3876
NW_004515869.1	Copia_LTR_Retrotransposons	42180	46129	3949
NW_004515889.1	Gypsy_LTR_Retrotransposons	427080	430370	3290
NW_004515894.1	Copia_LTR_Retrotransposons	22329	27067	4738
NW_004515894.1	Unknown_LTR_Retrotransposons	109724	115349	5625
NW_004515895.1	Copia_LTR_Retrotransposons	26309	28419	2110
NW_004515918.1	Gypsy_LTR_Retrotransposons	98756	104098	5342
NW_004515918.1	Copia_LTR_Retrotransposons	231261	235339	4078
NW_004515918.1	Copia_LTR_Retrotransposons	443681	448906	5225
NW_004515920.1	Copia_LTR_Retrotransposons	315294	324743	9449
NW_004515944.1	Copia_LTR_Retrotransposons	632329	639049	6720
NW_004515944.1	Copia_LTR_Retrotransposons	688800	693681	4881
NW_004515953.1	Copia_LTR_Retrotransposons	53073	59801	6728
NW_004515991.1	Copia_LTR_Retrotransposons	285354	290429	5075
NW_004515991.1	Unknown_LTR_Retrotransposons	293284	295006	1722
NW_004515991.1	Copia_LTR_Retrotransposons	323218	328204	4986
NW_004515998.1	Gypsy_LTR_Retrotransposons	27813	32820	5007
NW_004515998.1	Unknown_LTR_Retrotransposons	102310	103868	1558
NW_004515998.1	Copia_LTR_Retrotransposons	134726	139777	5051
NW_004516014.1	Copia_LTR_Retrotransposons	63447	68499	5052
NW_004516019.1	Copia_LTR_Retrotransposons	213623	223057	9434
NW_004516020.1	Unknown_LTR_Retrotransposons	78463	80013	1550
NW_004516020.1	Copia_LTR_Retrotransposons	170743	180320	9577
NW_004516028.1	Gypsy_LTR_Retrotransposons	172880	183700	10820
NW_004516029.1	Unknown_LTR_Retrotransposons	173244	179361	6117
NW_004516038.1	Copia_LTR_Retrotransposons	21682	29248	7566
NW_004516047.1	Unknown_LTR_Retrotransposons	55831	58541	2710
NW_004516060.1	Unknown_LTR_Retrotransposons	91501	104424	12923
NW_004516060.1	Copia_LTR_Retrotransposons	114323	121852	7529
NW_004516060.1	Copia_LTR_Retrotransposons	114335	121858	7523
NW_004516060.1	Copia_LTR_Retrotransposons	131966	138645	6679
NW_004516060.1	Copia_LTR_Retrotransposons	587296	592329	5033
NW_004516062.1	Copia_LTR_Retrotransposons	69400	75609	6209
NW_004516085.1	Copia_LTR_Retrotransposons	38981	48888	9907
NW_004516085.1	Copia_LTR_Retrotransposons	90012	97237	7225
NW_004516085.1	Copia_LTR_Retrotransposons	100338	105282	4944
NW_004516087.1	Gypsy_LTR_Retrotransposons	429979	438497	8518
NW_004516087.1	Copia_LTR_Retrotransposons	443767	452166	8399
NW_004516087.1	Copia_LTR_Retrotransposons	490245	495298	5053
NW_004516087.1	Copia_LTR_Retrotransposons	500726	505778	5052
NW_004516087.1	Copia_LTR_Retrotransposons	826884	830835	3951
NW_004516088.1	Copia_LTR_Retrotransposons	107894	115032	7138
NW_004516098.1	Gypsy_LTR_Retrotransposons	80659	96767	16108
NW_004516106.1	Copia_LTR_Retrotransposons	92847	101467	8620
NW_004516108.1	Copia_LTR_Retrotransposons	165639	168631	2992
NW_004516108.1	Copia_LTR_Retrotransposons	235887	237946	2059
NW_004516116.1	Copia_LTR_Retrotransposons	187686	197092	9406
NW_004516116.1	Unknown_LTR_Retrotransposons	343940	345853	1913
NW_004516122.1	Unknown_LTR_Retrotransposons	31941	37772	5831
NW_004516125.1	Unknown_LTR_Retrotransposons	25804	28406	2602
NW_004516125.1	Copia_LTR_Retrotransposons	240576	242669	2093
NW_004516139.1	Unknown_LTR_Retrotransposons	92176	97535	5359
NW_004516140.1	Copia_LTR_Retrotransposons	15914	20931	5017
NW_004516151.1	Copia_LTR_Retrotransposons	96910	98377	1467
NW_004516159.1	Copia_LTR_Retrotransposons	231123	237320	6197
NW_004516168.1	Copia_LTR_Retrotransposons	271312	275239	3927
NW_004516183.1	Copia_LTR_Retrotransposons	48382	53933	5551
NW_004516185.1	Copia_LTR_Retrotransposons	191539	195463	3924
NW_004516211.1	Gypsy_LTR_Retrotransposons	157643	164353	6710
NW_004516212.1	Gypsy_LTR_Retrotransposons	32620	35352	2732
NW_004516212.1	Unknown_LTR_Retrotransposons	171154	172535	1381
NW_004516230.1	Copia_LTR_Retrotransposons	50604	55889	5285
NW_004516233.1	Copia_LTR_Retrotransposons	230205	235025	4820
NW_004516241.1	Unknown_LTR_Retrotransposons	134052	136370	2318
NW_004516256.1	Copia_LTR_Retrotransposons	100912	109750	8838
NW_004516264.1	Copia_LTR_Retrotransposons	357271	361869	4598
NW_004516265.1	Copia_LTR_Retrotransposons	60816	66187	5371
NW_004516266.1	Copia_LTR_Retrotransposons	16177	22994	6817
NW_004516269.1	Copia_LTR_Retrotransposons	242636	244727	2091
NW_004516269.1	Copia_LTR_Retrotransposons	415523	420503	4980
NW_004516276.1	Copia_LTR_Retrotransposons	56556	62119	5563
NW_004516287.1	Copia_LTR_Retrotransposons	147397	149240	1843
NW_004516299.1	Copia_LTR_Retrotransposons	147294	152270	4976
NW_004516315.1	Gypsy_LTR_Retrotransposons	223680	228310	4630
NW_004516321.1	Copia_LTR_Retrotransposons	155037	159306	4269
NW_004516329.1	Copia_LTR_Retrotransposons	85086	86796	1710
NW_004516331.1	Unknown_LTR_Retrotransposons	47720	49295	1575
NW_004516335.1	Unknown_LTR_Retrotransposons	73227	74705	1478
NW_004516357.1	Copia_LTR_Retrotransposons	501959	508863	6904
NW_004516383.1	Copia_LTR_Retrotransposons	28926	33670	4744
NW_004516401.1	Unknown_LTR_Retrotransposons	84839	87342	2503
NW_004516403.1	Gypsy_LTR_Retrotransposons	36907	42170	5263
NW_004516416.1	Copia_LTR_Retrotransposons	18445	22685	4240
NW_004516429.1	Unknown_LTR_Retrotransposons	31458	37306	5848
NW_004516454.1	Copia_LTR_Retrotransposons	233092	239636	6544
NW_004516471.1	Copia_LTR_Retrotransposons	294751	305332	10581
NW_004516487.1	Unknown_LTR_Retrotransposons	36711	38953	2242
NW_004516498.1	Unknown_LTR_Retrotransposons	13744	25250	11506
NW_004516527.1	Copia_LTR_Retrotransposons	417594	422204	4610
NW_004516552.1	Unknown_LTR_Retrotransposons	57351	60034	2683
NW_004516558.1	Copia_LTR_Retrotransposons	306944	309035	2091
NW_004516574.1	Copia_LTR_Retrotransposons	889538	895830	6292
NW_004516576.1	Copia_LTR_Retrotransposons	41750	46363	4613
NW_004516592.1	Unknown_LTR_Retrotransposons	152177	164852	12675
NW_004516594.1	Copia_LTR_Retrotransposons	49471	58581	9110
NW_004516622.1	Copia_LTR_Retrotransposons	56883	60643	3760
NW_004516649.1	Copia_LTR_Retrotransposons	102097	106946	4849
NW_004516653.1	Unknown_LTR_Retrotransposons	26428	29091	2663
NW_004516665.1	Gypsy_LTR_Retrotransposons	115773	121038	5265
NW_004516689.1	Unknown_LTR_Retrotransposons	94263	104491	10228
NW_004516689.1	Gypsy_LTR_Retrotransposons	96037	101263	5226
NW_004516694.1	Copia_LTR_Retrotransposons	294987	299433	4446
NW_004516694.1	Copia_LTR_Retrotransposons	300451	304544	4093
NW_004516700.1	Copia_LTR_Retrotransposons	98816	101086	2270
NW_004516723.1	Copia_LTR_Retrotransposons	113980	117906	3926
NW_004516723.1	Unknown_LTR_Retrotransposons	134789	137005	2216
NW_004516724.1	Copia_LTR_Retrotransposons	88633	90309	1676
NW_004516724.1	Gypsy_LTR_Retrotransposons	94534	99805	5271
NW_004516764.1	Gypsy_LTR_Retrotransposons	5561	10602	5041
NW_004516764.1	Gypsy_LTR_Retrotransposons	11337	16558	5221
NW_004516792.1	Copia_LTR_Retrotransposons	55317	61988	6671
NW_004516803.1	Unknown_LTR_Retrotransposons	279429	284896	5467
NW_004516803.1	Copia_LTR_Retrotransposons	303698	309251	5553
NW_004516855.1	Gypsy_LTR_Retrotransposons	76348	81499	5151
NW_004516855.1	Copia_LTR_Retrotransposons	118627	123448	4821
NW_004516871.1	Unknown_LTR_Retrotransposons	581746	587142	5396
NW_004516875.1	Copia_LTR_Retrotransposons	69074	73101	4027
NW_004516884.1	Unknown_LTR_Retrotransposons	21976	28023	6047
NW_004516884.1	Copia_LTR_Retrotransposons	118393	120468	2075
NW_004516889.1	Copia_LTR_Retrotransposons	47957	59104	11147
NW_004516889.1	Copia_LTR_Retrotransposons	173026	179533	6507
NW_004516889.1	Unknown_LTR_Retrotransposons	180615	183207	2592
NW_004516889.1	Copia_LTR_Retrotransposons	443149	448684	5535
NW_004516926.1	Copia_LTR_Retrotransposons	136505	141577	5072
NW_004516937.1	Copia_LTR_Retrotransposons	71473	76293	4820
NW_004516938.1	Gypsy_LTR_Retrotransposons	53979	59390	5411
NW_004517016.1	Copia_LTR_Retrotransposons	83277	85368	2091
NW_004517046.1	Copia_LTR_Retrotransposons	57649	60442	2793
NW_004517049.1	Copia_LTR_Retrotransposons	331398	340846	9448
NW_004517050.1	Copia_LTR_Retrotransposons	119377	130524	11147
NW_004517056.1	Copia_LTR_Retrotransposons	57752	62727	4975
NW_004517092.1	Copia_LTR_Retrotransposons	71237	79942	8705
NW_004517095.1	Unknown_LTR_Retrotransposons	225096	226567	1471
NW_004517098.1	Copia_LTR_Retrotransposons	171734	175934	4200
NW_004517175.1	Unknown_LTR_Retrotransposons	197125	198691	1566
NW_004517175.1	Unknown_LTR_Retrotransposons	197126	202752	5626
NW_004517181.1	Copia_LTR_Retrotransposons	141308	145705	4397
NW_004517205.1	Gypsy_LTR_Retrotransposons	159358	164445	5087
NW_004517266.1	Copia_LTR_Retrotransposons	3663	9777	6114
NW_004517355.1	Copia_LTR_Retrotransposons	241142	245738	4596
NW_004517355.1	Copia_LTR_Retrotransposons	345964	351029	5065
NW_004517456.1	Unknown_LTR_Retrotransposons	37587	39987	2400
NW_004517601.1	Copia_LTR_Retrotransposons	58518	60383	1865
NW_004517623.1	Unknown_LTR_Retrotransposons	31136	35469	4333
NW_004517623.1	Copia_LTR_Retrotransposons	201687	203829	2142
NW_004517659.1	Copia_LTR_Retrotransposons	35051	41916	6865
NW_004517814.1	Unknown_LTR_Retrotransposons	25311	26915	1604
NW_004517894.1	Copia_LTR_Retrotransposons	11449	20732	9283
NW_004517917.1	Copia_LTR_Retrotransposons	11901	13990	2089
NW_004517928.1	Copia_LTR_Retrotransposons	111146	116559	5413
NW_004517947.1	Copia_LTR_Retrotransposons	5188	6506	1318
NW_004518043.1	Unknown_LTR_Retrotransposons	38879	41582	2703
NW_004518119.1	Copia_LTR_Retrotransposons	13463	19971	6508
NW_004518127.1	Copia_LTR_Retrotransposons	113290	116020	2730
NW_004518323.1	Copia_LTR_Retrotransposons	6805	16252	9447
NW_004518511.1	Copia_LTR_Retrotransposons	3684	7471	3787
NW_004518893.1	Unknown_LTR_Retrotransposons	1051	3371	2320
NW_004519076.1	Copia_LTR_Retrotransposons	39284	43877	4593
NW_004519454.1	Copia_LTR_Retrotransposons	4870	17530	12660
NC_021160.1	CACTA_TIR_Transposon	2310201	2310407	206
NC_021160.1	CACTA_TIR_Transposon	2334797	2336523	1726
NC_021160.1	CACTA_TIR_Transposon	4557192	4560832	3640
NC_021160.1	CACTA_TIR_Transposon	5128803	5129812	1009
NC_021160.1	CACTA_TIR_Transposon	10672306	10672469	163
NC_021160.1	CACTA_TIR_Transposon	11559858	11561333	1475
NC_021160.1	CACTA_TIR_Transposon	12595079	12596454	1375
NC_021160.1	CACTA_TIR_Transposon	16515505	16516518	1013
NC_021160.1	CACTA_TIR_Transposon	16794393	16799098	4705
NC_021160.1	CACTA_TIR_Transposon	18984859	18989338	4479
NC_021160.1	CACTA_TIR_Transposon	24544778	24549306	4528
NC_021160.1	CACTA_TIR_Transposon	24877541	24879771	2230
NC_021160.1	CACTA_TIR_Transposon	26347590	26348992	1402
NC_021160.1	CACTA_TIR_Transposon	36176334	36176552	218
NC_021160.1	CACTA_TIR_Transposon	39864652	39868320	3668
NC_021160.1	CACTA_TIR_Transposon	40374285	40379293	5008
NC_021160.1	CACTA_TIR_Transposon	41184167	41187822	3655
NC_021160.1	CACTA_TIR_Transposon	42299785	42303536	3751
NC_021160.1	CACTA_TIR_Transposon	45747574	45747697	123
NC_021160.1	CACTA_TIR_Transposon	46185370	46188748	3378
NC_021161.1	CACTA_TIR_Transposon	1082838	1086571	3733
NC_021161.1	CACTA_TIR_Transposon	7159973	7161054	1081
NC_021161.1	CACTA_TIR_Transposon	8051635	8055964	4329
NC_021161.1	CACTA_TIR_Transposon	10290590	10295522	4932
NC_021161.1	CACTA_TIR_Transposon	11984099	11987943	3844
NC_021161.1	CACTA_TIR_Transposon	15343933	15347027	3094
NC_021161.1	CACTA_TIR_Transposon	17648321	17649268	947
NC_021161.1	CACTA_TIR_Transposon	18468799	18470604	1805
NC_021161.1	CACTA_TIR_Transposon	18632249	18633894	1645
NC_021161.1	CACTA_TIR_Transposon	18792475	18792823	348
NC_021161.1	CACTA_TIR_Transposon	19355095	19358703	3608
NC_021161.1	CACTA_TIR_Transposon	20892824	20893717	893
NC_021161.1	CACTA_TIR_Transposon	21271523	21272995	1472
NC_021161.1	CACTA_TIR_Transposon	22503879	22508114	4235
NC_021161.1	CACTA_TIR_Transposon	22939461	22944216	4755
NC_021161.1	CACTA_TIR_Transposon	23931827	23932798	971
NC_021161.1	CACTA_TIR_Transposon	25083353	25084746	1393
NC_021161.1	CACTA_TIR_Transposon	25166567	25169090	2523
NC_021161.1	CACTA_TIR_Transposon	25449622	25453346	3724
NC_021161.1	CACTA_TIR_Transposon	28775769	28779763	3994
NC_021161.1	CACTA_TIR_Transposon	31852164	31852596	432
NC_021162.1	CACTA_TIR_Transposon	2242062	2243839	1777
NC_021162.1	CACTA_TIR_Transposon	4646897	4650307	3410
NC_021162.1	CACTA_TIR_Transposon	7140865	7144012	3147
NC_021162.1	CACTA_TIR_Transposon	8284412	8287305	2893
NC_021162.1	CACTA_TIR_Transposon	8762325	8765390	3065
NC_021162.1	CACTA_TIR_Transposon	9557707	9559940	2233
NC_021162.1	CACTA_TIR_Transposon	9735810	9737371	1561
NC_021162.1	CACTA_TIR_Transposon	9977133	9978490	1357
NC_021162.1	CACTA_TIR_Transposon	13321759	13326007	4248
NC_021162.1	CACTA_TIR_Transposon	15534070	15534723	653
NC_021162.1	CACTA_TIR_Transposon	15536704	15537357	653
NC_021162.1	CACTA_TIR_Transposon	15721441	15721736	295
NC_021162.1	CACTA_TIR_Transposon	16169011	16171079	2068
NC_021162.1	CACTA_TIR_Transposon	19149274	19154262	4988
NC_021162.1	CACTA_TIR_Transposon	28301623	28304029	2406
NC_021162.1	CACTA_TIR_Transposon	31611498	31616256	4758
NC_021162.1	CACTA_TIR_Transposon	32557776	32558586	810
NC_021162.1	CACTA_TIR_Transposon	34590969	34591856	887
NC_021162.1	CACTA_TIR_Transposon	35385854	35388661	2807
NC_021162.1	CACTA_TIR_Transposon	35888519	35889856	1337
NC_021162.1	CACTA_TIR_Transposon	36165522	36169956	4434
NC_021162.1	CACTA_TIR_Transposon	36392131	36392840	709
NC_021162.1	CACTA_TIR_Transposon	37601509	37604085	2576
NC_021163.1	CACTA_TIR_Transposon	4387127	4387896	769
NC_021163.1	CACTA_TIR_Transposon	5361396	5362633	1237
NC_021163.1	CACTA_TIR_Transposon	6305959	6309372	3413
NC_021163.1	CACTA_TIR_Transposon	11186587	11189953	3366
NC_021163.1	CACTA_TIR_Transposon	12984502	12987797	3295
NC_021163.1	CACTA_TIR_Transposon	21462520	21464006	1486
NC_021163.1	CACTA_TIR_Transposon	22202033	22203044	1011
NC_021163.1	CACTA_TIR_Transposon	24717258	24721680	4422
NC_021163.1	CACTA_TIR_Transposon	25405304	25407023	1719
NC_021163.1	CACTA_TIR_Transposon	30681777	30682557	780
NC_021163.1	CACTA_TIR_Transposon	31144196	31144847	651
NC_021163.1	CACTA_TIR_Transposon	31385586	31387388	1802
NC_021163.1	CACTA_TIR_Transposon	38855892	38858275	2383
NC_021163.1	CACTA_TIR_Transposon	39033488	39035652	2164
NC_021163.1	CACTA_TIR_Transposon	41599821	41601530	1709
NC_021163.1	CACTA_TIR_Transposon	42652673	42655652	2979
NC_021164.1	CACTA_TIR_Transposon	2643277	2647508	4231
NC_021164.1	CACTA_TIR_Transposon	5246253	5247933	1680
NC_021164.1	CACTA_TIR_Transposon	6504821	6506751	1930
NC_021164.1	CACTA_TIR_Transposon	8282127	8284300	2173
NC_021164.1	CACTA_TIR_Transposon	15836953	15838488	1535
NC_021164.1	CACTA_TIR_Transposon	17684457	17686534	2077
NC_021164.1	CACTA_TIR_Transposon	17742997	17743212	215
NC_021164.1	CACTA_TIR_Transposon	21114434	21117449	3015
NC_021164.1	CACTA_TIR_Transposon	21518209	21522551	4342
NC_021164.1	CACTA_TIR_Transposon	22324249	22325951	1702
NC_021164.1	CACTA_TIR_Transposon	22607469	22607847	378
NC_021164.1	CACTA_TIR_Transposon	22649660	22654632	4972
NC_021164.1	CACTA_TIR_Transposon	22927362	22928101	739
NC_021164.1	CACTA_TIR_Transposon	25577004	25578686	1682
NC_021164.1	CACTA_TIR_Transposon	30161307	30161592	285
NC_021164.1	CACTA_TIR_Transposon	31139169	31142715	3546
NC_021164.1	CACTA_TIR_Transposon	33016381	33020372	3991
NC_021164.1	CACTA_TIR_Transposon	33470042	33473400	3358
NC_021164.1	CACTA_TIR_Transposon	35332462	35334419	1957
NC_021164.1	CACTA_TIR_Transposon	36231977	36232900	923
NC_021164.1	CACTA_TIR_Transposon	37003780	37004785	1005
NC_021164.1	CACTA_TIR_Transposon	39335810	39337570	1760
NC_021164.1	CACTA_TIR_Transposon	39756398	39760221	3823
NC_021164.1	CACTA_TIR_Transposon	40165040	40168458	3418
NC_021164.1	CACTA_TIR_Transposon	40518245	40522394	4149
NC_021164.1	CACTA_TIR_Transposon	44832527	44834694	2167
NC_021164.1	CACTA_TIR_Transposon	47225687	47227978	2291
NC_021165.1	CACTA_TIR_Transposon	2853070	2854188	1118
NC_021165.1	CACTA_TIR_Transposon	2923799	2928524	4725
NC_021165.1	CACTA_TIR_Transposon	3676267	3676927	660
NC_021165.1	CACTA_TIR_Transposon	6275109	6275972	863
NC_021165.1	CACTA_TIR_Transposon	11380496	11385464	4968
NC_021165.1	CACTA_TIR_Transposon	13893575	13894425	850
NC_021165.1	CACTA_TIR_Transposon	14063513	14067491	3978
NC_021165.1	CACTA_TIR_Transposon	14146595	14148644	2049
NC_021165.1	CACTA_TIR_Transposon	15684287	15685855	1568
NC_021165.1	CACTA_TIR_Transposon	23808980	23811655	2675
NC_021165.1	CACTA_TIR_Transposon	23884030	23887636	3606
NC_021165.1	CACTA_TIR_Transposon	24169979	24170250	271
NC_021165.1	CACTA_TIR_Transposon	24875056	24876624	1568
NC_021165.1	CACTA_TIR_Transposon	25880418	25884046	3628
NC_021165.1	CACTA_TIR_Transposon	27062710	27064788	2078
NC_021165.1	CACTA_TIR_Transposon	29471748	29471966	218
NC_021165.1	CACTA_TIR_Transposon	29826202	29830668	4466
NC_021165.1	CACTA_TIR_Transposon	31438066	31441781	3715
NC_021165.1	CACTA_TIR_Transposon	35960149	35963314	3165
NC_021165.1	CACTA_TIR_Transposon	37426715	37428694	1979
NC_021165.1	CACTA_TIR_Transposon	42195616	42195906	290
NC_021165.1	CACTA_TIR_Transposon	44063108	44063537	429
NC_021165.1	CACTA_TIR_Transposon	51844765	51846225	1460
NC_021165.1	CACTA_TIR_Transposon	52021090	52024754	3664
NC_021165.1	CACTA_TIR_Transposon	53720603	53725195	4592
NC_021165.1	CACTA_TIR_Transposon	53923585	53926682	3097
NC_021165.1	CACTA_TIR_Transposon	55692045	55693173	1128
NC_021166.1	CACTA_TIR_Transposon	3919906	3921346	1440
NC_021166.1	CACTA_TIR_Transposon	10544587	10545288	701
NC_021166.1	CACTA_TIR_Transposon	15827573	15830609	3036
NC_021166.1	CACTA_TIR_Transposon	17017109	17020577	3468
NC_021166.1	CACTA_TIR_Transposon	18155504	18155738	234
NC_021166.1	CACTA_TIR_Transposon	18319094	18320170	1076
NC_021166.1	CACTA_TIR_Transposon	23501173	23502210	1037
NC_021166.1	CACTA_TIR_Transposon	23655540	23655633	93
NC_021166.1	CACTA_TIR_Transposon	25028736	25032466	3730
NC_021166.1	CACTA_TIR_Transposon	26588493	26593209	4716
NC_021166.1	CACTA_TIR_Transposon	26849197	26852824	3627
NC_021166.1	CACTA_TIR_Transposon	27319163	27321677	2514
NC_021166.1	CACTA_TIR_Transposon	27431041	27434558	3517
NC_021166.1	CACTA_TIR_Transposon	28668103	28669284	1181
NC_021166.1	CACTA_TIR_Transposon	31394106	31397868	3762
NC_021166.1	CACTA_TIR_Transposon	31482930	31484243	1313
NC_021166.1	CACTA_TIR_Transposon	32901275	32904368	3093
NC_021166.1	CACTA_TIR_Transposon	33867696	33870280	2584
NC_021166.1	CACTA_TIR_Transposon	36096318	36100666	4348
NC_021166.1	CACTA_TIR_Transposon	36587294	36590353	3059
NC_021166.1	CACTA_TIR_Transposon	39195441	39197420	1979
NC_021166.1	CACTA_TIR_Transposon	41214709	41219438	4729
NC_021166.1	CACTA_TIR_Transposon	43617573	43618854	1281
NC_021166.1	CACTA_TIR_Transposon	44055541	44057220	1679
NC_021166.1	CACTA_TIR_Transposon	46488806	46492851	4045
NC_021166.1	CACTA_TIR_Transposon	47438651	47439379	728
NC_021166.1	CACTA_TIR_Transposon	48942567	48947351	4784
NC_021167.1	CACTA_TIR_Transposon	5474080	5474705	625
NC_021167.1	CACTA_TIR_Transposon	6171904	6173226	1322
NC_021167.1	CACTA_TIR_Transposon	9271186	9275538	4352
NC_021167.1	CACTA_TIR_Transposon	13361037	13363402	2365
NC_021167.1	CACTA_TIR_Transposon	14100575	14103118	2543
NW_004515650.1	CACTA_TIR_Transposon	372723	376551	3828
NW_004515657.1	CACTA_TIR_Transposon	949350	949562	212
NW_004515657.1	CACTA_TIR_Transposon	1006167	1008449	2282
NW_004515671.1	CACTA_TIR_Transposon	39224	44051	4827
NW_004515676.1	CACTA_TIR_Transposon	226137	229730	3593
NW_004515690.1	CACTA_TIR_Transposon	21926	22138	212
NW_004515694.1	CACTA_TIR_Transposon	484374	489129	4755
NW_004515700.1	CACTA_TIR_Transposon	332330	334487	2157
NW_004515711.1	CACTA_TIR_Transposon	450792	455271	4479
NW_004515725.1	CACTA_TIR_Transposon	110733	111284	551
NW_004515740.1	CACTA_TIR_Transposon	37289	37659	370
NW_004515744.1	CACTA_TIR_Transposon	24026	27009	2983
NW_004515744.1	CACTA_TIR_Transposon	248149	252278	4129
NW_004515750.1	CACTA_TIR_Transposon	55637	60288	4651
NW_004515750.1	CACTA_TIR_Transposon	124619	128236	3617
NW_004515754.1	CACTA_TIR_Transposon	183615	187374	3759
NW_004515769.1	CACTA_TIR_Transposon	171719	173288	1569
NW_004515775.1	CACTA_TIR_Transposon	590420	592010	1590
NW_004515794.1	CACTA_TIR_Transposon	9932	12884	2952
NW_004515839.1	CACTA_TIR_Transposon	155877	157214	1337
NW_004515841.1	CACTA_TIR_Transposon	168488	172633	4145
NW_004515843.1	CACTA_TIR_Transposon	274021	276739	2718
NW_004515869.1	CACTA_TIR_Transposon	60999	63947	2948
NW_004515882.1	CACTA_TIR_Transposon	61832	64843	3011
NW_004515882.1	CACTA_TIR_Transposon	67927	68955	1028
NW_004515889.1	CACTA_TIR_Transposon	95622	96828	1206
NW_004515920.1	CACTA_TIR_Transposon	101369	101587	218
NW_004515974.1	CACTA_TIR_Transposon	9615	12512	2897
NW_004515988.1	CACTA_TIR_Transposon	117974	119404	1430
NW_004516028.1	CACTA_TIR_Transposon	506198	509374	3176
NW_004516030.1	CACTA_TIR_Transposon	42063	45009	2946
NW_004516087.1	CACTA_TIR_Transposon	344754	346698	1944
NW_004516125.1	CACTA_TIR_Transposon	282361	283757	1396
NW_004516175.1	CACTA_TIR_Transposon	10246	11513	1267
NW_004516233.1	CACTA_TIR_Transposon	146641	149020	2379
NW_004516255.1	CACTA_TIR_Transposon	11217	15297	4080
NW_004516272.1	CACTA_TIR_Transposon	40723	42309	1586
NW_004516276.1	CACTA_TIR_Transposon	149939	151707	1768
NW_004516316.1	CACTA_TIR_Transposon	68763	73460	4697
NW_004516360.1	CACTA_TIR_Transposon	133651	138101	4450
NW_004516458.1	CACTA_TIR_Transposon	177993	182691	4698
NW_004516471.1	CACTA_TIR_Transposon	251671	253614	1943
NW_004516487.1	CACTA_TIR_Transposon	14847	19144	4297
NW_004516527.1	CACTA_TIR_Transposon	40514	43685	3171
NW_004516574.1	CACTA_TIR_Transposon	437023	440627	3604
NW_004516574.1	CACTA_TIR_Transposon	507288	509292	2004
NW_004516574.1	CACTA_TIR_Transposon	751425	755775	4350
NW_004516583.1	CACTA_TIR_Transposon	71316	73393	2077
NW_004516686.1	CACTA_TIR_Transposon	41597	44384	2787
NW_004516686.1	CACTA_TIR_Transposon	51500	54864	3364
NW_004516723.1	CACTA_TIR_Transposon	69759	74690	4931
NW_004516782.1	CACTA_TIR_Transposon	93627	94114	487
NW_004516783.1	CACTA_TIR_Transposon	34812	36352	1540
NW_004516788.1	CACTA_TIR_Transposon	41279	42668	1389
NW_004516835.1	CACTA_TIR_Transposon	172954	173491	537
NW_004516835.1	CACTA_TIR_Transposon	273981	277939	3958
NW_004516837.1	CACTA_TIR_Transposon	20826	25009	4183
NW_004516837.1	CACTA_TIR_Transposon	26125	29654	3529
NW_004516871.1	CACTA_TIR_Transposon	457975	459311	1336
NW_004516909.1	CACTA_TIR_Transposon	80038	82008	1970
NW_004516909.1	CACTA_TIR_Transposon	131800	134532	2732
NW_004516924.1	CACTA_TIR_Transposon	19252	22549	3297
NW_004516937.1	CACTA_TIR_Transposon	41156	46156	5000
NW_004516937.1	CACTA_TIR_Transposon	82731	83231	500
NW_004517018.1	CACTA_TIR_Transposon	43014	46445	3431
NW_004517087.1	CACTA_TIR_Transposon	95685	98824	3139
NW_004517140.1	CACTA_TIR_Transposon	33206	34959	1753
NW_004517179.1	CACTA_TIR_Transposon	21958	22100	142
NW_004517338.1	CACTA_TIR_Transposon	47526	50409	2883
NW_004517351.1	CACTA_TIR_Transposon	137276	138598	1322
NW_004517355.1	CACTA_TIR_Transposon	202250	203415	1165
NW_004517470.1	CACTA_TIR_Transposon	108746	111202	2456
NW_004517495.1	CACTA_TIR_Transposon	31273	34752	3479
NW_004517765.1	CACTA_TIR_Transposon	4990	7632	2642
NW_004518013.1	CACTA_TIR_Transposon	114845	115071	226
NW_004518397.1	CACTA_TIR_Transposon	20773	21134	361
NW_004518557.1	CACTA_TIR_Transposon	148494	149787	1293
NW_004519076.1	CACTA_TIR_Transposon	17816	19766	1950
NW_004519147.1	CACTA_TIR_Transposon	8718	12883	4165
NC_021160.1	hAT_TIR_Transposon	960753	961715	962
NC_021160.1	hAT_TIR_Transposon	1303456	1303648	192
NC_021160.1	hAT_TIR_Transposon	2824576	2825251	675
NC_021160.1	hAT_TIR_Transposon	5574788	5575280	492
NC_021160.1	hAT_TIR_Transposon	6955327	6955684	357
NC_021160.1	hAT_TIR_Transposon	7569130	7569659	529
NC_021160.1	hAT_TIR_Transposon	8018395	8019355	960
NC_021160.1	hAT_TIR_Transposon	13722842	13724800	1958
NC_021160.1	hAT_TIR_Transposon	13764217	13764998	781
NC_021160.1	hAT_TIR_Transposon	22637146	22637950	804
NC_021160.1	hAT_TIR_Transposon	25052597	25054352	1755
NC_021160.1	hAT_TIR_Transposon	30585351	30585827	476
NC_021160.1	hAT_TIR_Transposon	30747586	30748978	1392
NC_021160.1	hAT_TIR_Transposon	31062738	31063396	658
NC_021160.1	hAT_TIR_Transposon	37678376	37679174	798
NC_021160.1	hAT_TIR_Transposon	41132187	41133196	1009
NC_021160.1	hAT_TIR_Transposon	44734771	44735561	790
NC_021160.1	hAT_TIR_Transposon	45680678	45684419	3741
NC_021161.1	hAT_TIR_Transposon	2928852	2929456	604
NC_021161.1	hAT_TIR_Transposon	2932388	2933178	790
NC_021161.1	hAT_TIR_Transposon	3425000	3425921	921
NC_021161.1	hAT_TIR_Transposon	9712810	9713084	274
NC_021161.1	hAT_TIR_Transposon	10040673	10041558	885
NC_021161.1	hAT_TIR_Transposon	10587067	10587203	136
NC_021161.1	hAT_TIR_Transposon	12265126	12266058	932
NC_021161.1	hAT_TIR_Transposon	15136783	15136961	178
NC_021161.1	hAT_TIR_Transposon	15377431	15378577	1146
NC_021161.1	hAT_TIR_Transposon	15696247	15698419	2172
NC_021161.1	hAT_TIR_Transposon	16241426	16243821	2395
NC_021161.1	hAT_TIR_Transposon	21366170	21366308	138
NC_021161.1	hAT_TIR_Transposon	22054087	22058945	4858
NC_021161.1	hAT_TIR_Transposon	25217275	25217779	504
NC_021161.1	hAT_TIR_Transposon	27132165	27132714	549
NC_021161.1	hAT_TIR_Transposon	28842802	28843649	847
NC_021161.1	hAT_TIR_Transposon	31278089	31278924	835
NC_021161.1	hAT_TIR_Transposon	31463487	31464297	810
NC_021162.1	hAT_TIR_Transposon	3191534	3192519	985
NC_021162.1	hAT_TIR_Transposon	11029574	11030380	806
NC_021162.1	hAT_TIR_Transposon	11329982	11330149	167
NC_021162.1	hAT_TIR_Transposon	11337063	11338070	1007
NC_021162.1	hAT_TIR_Transposon	12432098	12433052	954
NC_021162.1	hAT_TIR_Transposon	14567377	14568794	1417
NC_021162.1	hAT_TIR_Transposon	17334575	17335482	907
NC_021162.1	hAT_TIR_Transposon	17729133	17732162	3029
NC_021162.1	hAT_TIR_Transposon	19947840	19948565	725
NC_021162.1	hAT_TIR_Transposon	22253704	22253881	177
NC_021162.1	hAT_TIR_Transposon	25961528	25962276	748
NC_021162.1	hAT_TIR_Transposon	27828687	27829487	800
NC_021162.1	hAT_TIR_Transposon	30200371	30201282	911
NC_021162.1	hAT_TIR_Transposon	30369416	30373692	4276
NC_021162.1	hAT_TIR_Transposon	30386627	30387237	610
NC_021162.1	hAT_TIR_Transposon	30598888	30602856	3968
NC_021162.1	hAT_TIR_Transposon	34769491	34770347	856
NC_021162.1	hAT_TIR_Transposon	35829479	35830481	1002
NC_021162.1	hAT_TIR_Transposon	37038250	37038932	682
NC_021162.1	hAT_TIR_Transposon	38823869	38824024	155
NC_021162.1	hAT_TIR_Transposon	39322669	39322831	162
NC_021163.1	hAT_TIR_Transposon	2177026	2177806	780
NC_021163.1	hAT_TIR_Transposon	4671448	4671567	119
NC_021163.1	hAT_TIR_Transposon	19522283	19526272	3989
NC_021163.1	hAT_TIR_Transposon	19548608	19549062	454
NC_021163.1	hAT_TIR_Transposon	23210591	23212197	1606
NC_021163.1	hAT_TIR_Transposon	24499407	24500217	810
NC_021163.1	hAT_TIR_Transposon	24843223	24844009	786
NC_021163.1	hAT_TIR_Transposon	24857363	24857811	448
NC_021163.1	hAT_TIR_Transposon	26281886	26282805	919
NC_021163.1	hAT_TIR_Transposon	26350988	26351518	530
NC_021163.1	hAT_TIR_Transposon	27444273	27445168	895
NC_021163.1	hAT_TIR_Transposon	27722374	27722860	486
NC_021163.1	hAT_TIR_Transposon	33321967	33325519	3552
NC_021163.1	hAT_TIR_Transposon	36062073	36062883	810
NC_021163.1	hAT_TIR_Transposon	40075214	40076009	795
NC_021163.1	hAT_TIR_Transposon	40123955	40124784	829
NC_021163.1	hAT_TIR_Transposon	40248242	40250361	2119
NC_021163.1	hAT_TIR_Transposon	44114734	44114957	223
NC_021163.1	hAT_TIR_Transposon	44511548	44512030	482
NC_021163.1	hAT_TIR_Transposon	44848178	44848531	353
NC_021163.1	hAT_TIR_Transposon	44851418	44852349	931
NC_021163.1	hAT_TIR_Transposon	44887574	44888369	795
NC_021163.1	hAT_TIR_Transposon	45020494	45020680	186
NC_021164.1	hAT_TIR_Transposon	8134779	8135730	951
NC_021164.1	hAT_TIR_Transposon	10639802	10640730	928
NC_021164.1	hAT_TIR_Transposon	13728475	13729281	806
NC_021164.1	hAT_TIR_Transposon	17752509	17753315	806
NC_021164.1	hAT_TIR_Transposon	22662291	22667227	4936
NC_021164.1	hAT_TIR_Transposon	25541308	25542268	960
NC_021164.1	hAT_TIR_Transposon	27904303	27904834	531
NC_021164.1	hAT_TIR_Transposon	30073196	30073979	783
NC_021164.1	hAT_TIR_Transposon	30154708	30155501	793
NC_021164.1	hAT_TIR_Transposon	34710449	34711124	675
NC_021164.1	hAT_TIR_Transposon	35838523	35838679	156
NC_021164.1	hAT_TIR_Transposon	37062089	37062889	800
NC_021164.1	hAT_TIR_Transposon	37415053	37419801	4748
NC_021164.1	hAT_TIR_Transposon	37727629	37728586	957
NC_021164.1	hAT_TIR_Transposon	39632863	39633155	292
NC_021164.1	hAT_TIR_Transposon	40760416	40760983	567
NC_021164.1	hAT_TIR_Transposon	42019530	42019685	155
NC_021164.1	hAT_TIR_Transposon	43818294	43818481	187
NC_021164.1	hAT_TIR_Transposon	44383452	44384128	676
NC_021164.1	hAT_TIR_Transposon	45644877	45645513	636
NC_021164.1	hAT_TIR_Transposon	46595933	46596116	183
NC_021164.1	hAT_TIR_Transposon	47423018	47423113	95
NC_021165.1	hAT_TIR_Transposon	2044121	2044987	866
NC_021165.1	hAT_TIR_Transposon	2463248	2463385	137
NC_021165.1	hAT_TIR_Transposon	2474959	2475897	938
NC_021165.1	hAT_TIR_Transposon	3838269	3838949	680
NC_021165.1	hAT_TIR_Transposon	4968056	4968731	675
NC_021165.1	hAT_TIR_Transposon	6732092	6732805	713
NC_021165.1	hAT_TIR_Transposon	6982160	6982962	802
NC_021165.1	hAT_TIR_Transposon	8002617	8003440	823
NC_021165.1	hAT_TIR_Transposon	9626045	9626719	674
NC_021165.1	hAT_TIR_Transposon	18105804	18105886	82
NC_021165.1	hAT_TIR_Transposon	18489189	18490216	1027
NC_021165.1	hAT_TIR_Transposon	25257029	25258204	1175
NC_021165.1	hAT_TIR_Transposon	27950397	27952413	2016
NC_021165.1	hAT_TIR_Transposon	28134880	28135696	816
NC_021165.1	hAT_TIR_Transposon	28539848	28540822	974
NC_021165.1	hAT_TIR_Transposon	29852743	29853672	929
NC_021165.1	hAT_TIR_Transposon	30428249	30429202	953
NC_021165.1	hAT_TIR_Transposon	39382327	39384453	2126
NC_021165.1	hAT_TIR_Transposon	39408688	39408842	154
NC_021165.1	hAT_TIR_Transposon	39620338	39621277	939
NC_021165.1	hAT_TIR_Transposon	43697176	43697821	645
NC_021165.1	hAT_TIR_Transposon	44680429	44682090	1661
NC_021165.1	hAT_TIR_Transposon	45864315	45864998	683
NC_021165.1	hAT_TIR_Transposon	49346950	49347928	978
NC_021165.1	hAT_TIR_Transposon	50568685	50569275	590
NC_021165.1	hAT_TIR_Transposon	56176188	56176923	735
NC_021165.1	hAT_TIR_Transposon	58472810	58475772	2962
NC_021166.1	hAT_TIR_Transposon	2093586	2094215	629
NC_021166.1	hAT_TIR_Transposon	4669747	4669936	189
NC_021166.1	hAT_TIR_Transposon	5024174	5024724	550
NC_021166.1	hAT_TIR_Transposon	6903026	6903989	963
NC_021166.1	hAT_TIR_Transposon	13804421	13805232	811
NC_021166.1	hAT_TIR_Transposon	15850201	15850730	529
NC_021166.1	hAT_TIR_Transposon	16931622	16932063	441
NC_021166.1	hAT_TIR_Transposon	19207304	19207655	351
NC_021166.1	hAT_TIR_Transposon	19992923	19997068	4145
NC_021166.1	hAT_TIR_Transposon	20113694	20113838	144
NC_021166.1	hAT_TIR_Transposon	21657742	21658699	957
NC_021166.1	hAT_TIR_Transposon	22089705	22090515	810
NC_021166.1	hAT_TIR_Transposon	27420591	27421554	963
NC_021166.1	hAT_TIR_Transposon	29689479	29690132	653
NC_021166.1	hAT_TIR_Transposon	30836847	30837786	939
NC_021166.1	hAT_TIR_Transposon	33126209	33126886	677
NC_021166.1	hAT_TIR_Transposon	34567391	34568775	1384
NC_021166.1	hAT_TIR_Transposon	36385287	36386244	957
NC_021166.1	hAT_TIR_Transposon	37025588	37025750	162
NC_021166.1	hAT_TIR_Transposon	37463518	37463773	255
NC_021166.1	hAT_TIR_Transposon	37795951	37796761	810
NC_021166.1	hAT_TIR_Transposon	46735056	46735856	800
NC_021166.1	hAT_TIR_Transposon	48261302	48261443	141
NC_021167.1	hAT_TIR_Transposon	890181	890332	151
NC_021167.1	hAT_TIR_Transposon	991113	991629	516
NC_021167.1	hAT_TIR_Transposon	3829978	3830146	168
NC_021167.1	hAT_TIR_Transposon	4233769	4234067	298
NC_021167.1	hAT_TIR_Transposon	8373009	8373684	675
NC_021167.1	hAT_TIR_Transposon	10773231	10773391	160
NC_021167.1	hAT_TIR_Transposon	11034342	11034488	146
NC_021167.1	hAT_TIR_Transposon	11143613	11144156	543
NC_021167.1	hAT_TIR_Transposon	11880343	11880530	187
NC_021167.1	hAT_TIR_Transposon	14823768	14823935	167
NW_004515657.1	hAT_TIR_Transposon	665147	666079	932
NW_004515688.1	hAT_TIR_Transposon	122380	123050	670
NW_004515707.1	hAT_TIR_Transposon	76078	76236	158
NW_004515725.1	hAT_TIR_Transposon	338978	340561	1583
NW_004515726.1	hAT_TIR_Transposon	90962	91911	949
NW_004515750.1	hAT_TIR_Transposon	135208	136111	903
NW_004515785.1	hAT_TIR_Transposon	64580	65235	655
NW_004515797.1	hAT_TIR_Transposon	330107	330431	324
NW_004515809.1	hAT_TIR_Transposon	258624	259284	660
NW_004515814.1	hAT_TIR_Transposon	126760	127569	809
NW_004515818.1	hAT_TIR_Transposon	40309	41260	951
NW_004515841.1	hAT_TIR_Transposon	847782	849777	1995
NW_004515844.1	hAT_TIR_Transposon	76663	78419	1756
NW_004515858.1	hAT_TIR_Transposon	373546	375958	2412
NW_004515871.1	hAT_TIR_Transposon	33298	33538	240
NW_004515873.1	hAT_TIR_Transposon	25268	26061	793
NW_004515893.1	hAT_TIR_Transposon	104148	104824	676
NW_004515896.1	hAT_TIR_Transposon	295371	296181	810
NW_004515917.1	hAT_TIR_Transposon	368222	369044	822
NW_004515920.1	hAT_TIR_Transposon	310933	312024	1091
NW_004515973.1	hAT_TIR_Transposon	125026	125682	656
NW_004515991.1	hAT_TIR_Transposon	110424	110936	512
NW_004515997.1	hAT_TIR_Transposon	188548	190563	2015
NW_004516062.1	hAT_TIR_Transposon	270515	270806	291
NW_004516085.1	hAT_TIR_Transposon	124061	126831	2770
NW_004516266.1	hAT_TIR_Transposon	62730	64428	1698
NW_004516266.1	hAT_TIR_Transposon	95157	95967	810
NW_004516266.1	hAT_TIR_Transposon	247656	248636	980
NW_004516329.1	hAT_TIR_Transposon	195450	198703	3253
NW_004516357.1	hAT_TIR_Transposon	567027	567726	699
NW_004516365.1	hAT_TIR_Transposon	29300	29865	565
NW_004516372.1	hAT_TIR_Transposon	153744	154104	360
NW_004516374.1	hAT_TIR_Transposon	61605	62266	661
NW_004516374.1	hAT_TIR_Transposon	172518	176757	4239
NW_004516383.1	hAT_TIR_Transposon	9061	10608	1547
NW_004516471.1	hAT_TIR_Transposon	178777	179139	362
NW_004516497.1	hAT_TIR_Transposon	120647	121050	403
NW_004516558.1	hAT_TIR_Transposon	336448	336624	176
NW_004516576.1	hAT_TIR_Transposon	207945	208101	156
NW_004516592.1	hAT_TIR_Transposon	151354	152164	810
NW_004516665.1	hAT_TIR_Transposon	8971	9781	810
NW_004516665.1	hAT_TIR_Transposon	304971	305690	719
NW_004516755.1	hAT_TIR_Transposon	119519	120470	951
NW_004516857.1	hAT_TIR_Transposon	44151	44731	580
NW_004516871.1	hAT_TIR_Transposon	316257	319994	3737
NW_004516876.1	hAT_TIR_Transposon	72284	74153	1869
NW_004517032.1	hAT_TIR_Transposon	80600	81034	434
NW_004517348.1	hAT_TIR_Transposon	4802	5782	980
NW_004517519.1	hAT_TIR_Transposon	488506	488750	244
NW_004517780.1	hAT_TIR_Transposon	34420	36639	2219
NW_004517997.1	hAT_TIR_Transposon	146359	148814	2455
NW_004519340.1	hAT_TIR_Transposon	23040	23453	413
NW_004519654.1	hAT_TIR_Transposon	2346	2988	642
NC_021160.1	helitron	295176	312454	17278
NC_021160.1	helitron	1165522	1166244	722
NC_021160.1	helitron	2433204	2438739	5535
NC_021160.1	helitron	3820399	3832070	11671
NC_021160.1	helitron	4886985	4898160	11175
NC_021160.1	helitron	7068774	7076431	7657
NC_021160.1	helitron	9230694	9250286	19592
NC_021160.1	helitron	9558182	9575319	17137
NC_021160.1	helitron	13978906	13995506	16600
NC_021160.1	helitron	15991573	16009826	18253
NC_021160.1	helitron	18053985	18064588	10603
NC_021160.1	helitron	19570176	19588713	18537
NC_021160.1	helitron	22001696	22005372	3676
NC_021160.1	helitron	24079804	24099066	19262
NC_021160.1	helitron	25058219	25064417	6198
NC_021160.1	helitron	26251201	26263842	12641
NC_021160.1	helitron	32545044	32547647	2603
NC_021160.1	helitron	39984391	39996980	12589
NC_021160.1	helitron	42580726	42588875	8149
NC_021161.1	helitron	5087495	5098830	11335
NC_021161.1	helitron	7816863	7818816	1953
NC_021161.1	helitron	7933894	7936970	3076
NC_021161.1	helitron	10114513	10117576	3063
NC_021161.1	helitron	12744596	12754641	10045
NC_021161.1	helitron	17285404	17296402	10998
NC_021161.1	helitron	18960515	18966121	5606
NC_021161.1	helitron	25093174	25107766	14592
NC_021161.1	helitron	27537336	27546269	8933
NC_021161.1	helitron	29453386	29458808	5422
NC_021161.1	helitron	29460286	29470664	10378
NC_021161.1	helitron	29779130	29786158	7028
NC_021161.1	helitron	34625558	34639683	14125
NC_021161.1	helitron	34776081	34795692	19611
NC_021161.1	helitron	35576400	35581827	5427
NC_021162.1	helitron	6263001	6269457	6456
NC_021162.1	helitron	13154789	13164836	10047
NC_021162.1	helitron	14050414	14052519	2105
NC_021162.1	helitron	16613483	16632027	18544
NC_021162.1	helitron	17257998	17277695	19697
NC_021162.1	helitron	18390573	18409651	19078
NC_021162.1	helitron	21176992	21189568	12576
NC_021162.1	helitron	21194034	21213757	19723
NC_021162.1	helitron	23748105	23763562	15457
NC_021162.1	helitron	28097415	28106337	8922
NC_021162.1	helitron	32940579	32947785	7206
NC_021162.1	helitron	36458944	36473493	14549
NC_021162.1	helitron	39834899	39835815	916
NC_021162.1	helitron	39929652	39934867	5215
NC_021163.1	helitron	2332257	2350254	17997
NC_021163.1	helitron	2720015	2721093	1078
NC_021163.1	helitron	3657342	3666910	9568
NC_021163.1	helitron	9047299	9065723	18424
NC_021163.1	helitron	14411014	14424684	13670
NC_021163.1	helitron	15373564	15389103	15539
NC_021163.1	helitron	16316102	16333892	17790
NC_021163.1	helitron	16667780	16682516	14736
NC_021163.1	helitron	16881556	16883172	1616
NC_021163.1	helitron	17159725	17160158	433
NC_021163.1	helitron	21667481	21685911	18430
NC_021163.1	helitron	30035957	30039516	3559
NC_021163.1	helitron	31413109	31423587	10478
NC_021163.1	helitron	32772676	32792042	19366
NC_021163.1	helitron	33983633	33993008	9375
NC_021163.1	helitron	35435314	35450952	15638
NC_021163.1	helitron	35461867	35470197	8330
NC_021163.1	helitron	46492929	46495099	2170
NC_021164.1	helitron	864742	876079	11337
NC_021164.1	helitron	2510975	2512028	1053
NC_021164.1	helitron	3986626	3995826	9200
NC_021164.1	helitron	6819779	6823205	3426
NC_021164.1	helitron	7101043	7108492	7449
NC_021164.1	helitron	7121530	7125821	4291
NC_021164.1	helitron	7300525	7307334	6809
NC_021164.1	helitron	10783644	10800892	17248
NC_021164.1	helitron	12561643	12574610	12967
NC_021164.1	helitron	14239563	14251439	11876
NC_021164.1	helitron	16573916	16579963	6047
NC_021164.1	helitron	20322382	20324834	2452
NC_021164.1	helitron	20779926	20789042	9116
NC_021164.1	helitron	27088109	27094825	6716
NC_021164.1	helitron	28484897	28496089	11192
NC_021164.1	helitron	28959542	28960380	838
NC_021164.1	helitron	33874818	33885044	10226
NC_021164.1	helitron	34754205	34764935	10730
NC_021164.1	helitron	35507704	35511951	4247
NC_021165.1	helitron	6390542	6406792	16250
NC_021165.1	helitron	6414339	6416922	2583
NC_021165.1	helitron	8299291	8314178	14887
NC_021165.1	helitron	11908963	11926799	17836
NC_021165.1	helitron	17992407	17994466	2059
NC_021165.1	helitron	22888870	22891845	2975
NC_021165.1	helitron	24664762	24666435	1673
NC_021165.1	helitron	27140432	27148862	8430
NC_021165.1	helitron	28241260	28248946	7686
NC_021165.1	helitron	30565820	30572272	6452
NC_021165.1	helitron	31456244	31469980	13736
NC_021165.1	helitron	33203659	33219140	15481
NC_021165.1	helitron	36239131	36239810	679
NC_021165.1	helitron	38943085	38961143	18058
NC_021165.1	helitron	45542440	45547882	5442
NC_021165.1	helitron	49889979	49898086	8107
NC_021165.1	helitron	50343521	50351085	7564
NC_021165.1	helitron	52156321	52171533	15212
NC_021165.1	helitron	53059638	53063551	3913
NC_021165.1	helitron	54303061	54321634	18573
NC_021165.1	helitron	54807828	54810193	2365
NC_021166.1	helitron	1053459	1066106	12647
NC_021166.1	helitron	6107311	6120767	13456
NC_021166.1	helitron	17574414	17575646	1232
NC_021166.1	helitron	21415113	21417097	1984
NC_021166.1	helitron	21954404	21971198	16794
NC_021166.1	helitron	22649644	22656248	6604
NC_021166.1	helitron	36051027	36054457	3430
NC_021166.1	helitron	43087398	43092444	5046
NC_021166.1	helitron	43642065	43661524	19459
NC_021166.1	helitron	43982140	43982519	379
NC_021166.1	helitron	46557191	46576700	19509
NC_021166.1	helitron	46676734	46693109	16375
NC_021167.1	helitron	1169813	1186937	17124
NC_021167.1	helitron	2539471	2544793	5322
NC_021167.1	helitron	9333067	9343415	10348
NC_021167.1	helitron	10993583	10993879	296
NC_021167.1	helitron	11132561	11142134	9573
NC_021167.1	helitron	11412456	11427820	15364
NC_021167.1	helitron	11965814	11975716	9902
NW_004515655.1	helitron	120278	126753	6475
NW_004515684.1	helitron	101038	104862	3824
NW_004515688.1	helitron	121928	122285	357
NW_004515711.1	helitron	333427	337510	4083
NW_004515729.1	helitron	408752	415365	6613
NW_004515805.1	helitron	832009	840060	8051
NW_004515809.1	helitron	129560	130054	494
NW_004515823.1	helitron	57397	58440	1043
NW_004515920.1	helitron	8074	13365	5291
NW_004515944.1	helitron	24073	35977	11904
NW_004515978.1	helitron	42397	60118	17721
NW_004516020.1	helitron	215785	232630	16845
NW_004516170.1	helitron	47839	62929	15090
NW_004516239.1	helitron	194496	197398	2902
NW_004516239.1	helitron	495989	497516	1527
NW_004516250.1	helitron	2740	19160	16420
NW_004516300.1	helitron	159293	166845	7552
NW_004516329.1	helitron	111598	128888	17290
NW_004516335.1	helitron	58108	67499	9391
NW_004516574.1	helitron	741598	758273	16675
NW_004516753.1	helitron	148062	157174	9112
NW_004516753.1	helitron	300014	315432	15418
NW_004516849.1	helitron	66660	71562	4902
NW_004516871.1	helitron	326194	331641	5447
NW_004516876.1	helitron	2857	20277	17420
NW_004517056.1	helitron	39153	39873	720
NW_004517338.1	helitron	283244	283731	487
NW_004517601.1	helitron	16573	25791	9218
NW_004517739.1	helitron	21613	33892	12279
NW_004517997.1	helitron	243044	255497	12453
NW_004519585.1	helitron	18441	27953	9512
NC_021160.1	Mutator_TIR_Transposon	892272	896628	4356
NC_021160.1	Mutator_TIR_Transposon	2341567	2341877	310
NC_021160.1	Mutator_TIR_Transposon	2768041	2771643	3602
NC_021160.1	Mutator_TIR_Transposon	4406006	4406351	345
NC_021160.1	Mutator_TIR_Transposon	4933339	4936143	2804
NC_021160.1	Mutator_TIR_Transposon	4998705	4999393	688
NC_021160.1	Mutator_TIR_Transposon	5747113	5747255	142
NC_021160.1	Mutator_TIR_Transposon	7821224	7821539	315
NC_021160.1	Mutator_TIR_Transposon	8083007	8083122	115
NC_021160.1	Mutator_TIR_Transposon	8188740	8188998	258
NC_021160.1	Mutator_TIR_Transposon	9784575	9786545	1970
NC_021160.1	Mutator_TIR_Transposon	11694674	11696130	1456
NC_021160.1	Mutator_TIR_Transposon	12170762	12173132	2370
NC_021160.1	Mutator_TIR_Transposon	14241963	14243241	1278
NC_021160.1	Mutator_TIR_Transposon	15093282	15093628	346
NC_021160.1	Mutator_TIR_Transposon	16974777	16974936	159
NC_021160.1	Mutator_TIR_Transposon	17369322	17374164	4842
NC_021160.1	Mutator_TIR_Transposon	17369513	17373973	4460
NC_021160.1	Mutator_TIR_Transposon	19149900	19150051	151
NC_021160.1	Mutator_TIR_Transposon	19950493	19951594	1101
NC_021160.1	Mutator_TIR_Transposon	20079501	20082348	2847
NC_021160.1	Mutator_TIR_Transposon	22159540	22162006	2466
NC_021160.1	Mutator_TIR_Transposon	22647452	22648655	1203
NC_021160.1	Mutator_TIR_Transposon	22679617	22682593	2976
NC_021160.1	Mutator_TIR_Transposon	23133388	23136142	2754
NC_021160.1	Mutator_TIR_Transposon	23133389	23136141	2752
NC_021160.1	Mutator_TIR_Transposon	23133891	23135903	2012
NC_021160.1	Mutator_TIR_Transposon	24365522	24365670	148
NC_021160.1	Mutator_TIR_Transposon	26518314	26521138	2824
NC_021160.1	Mutator_TIR_Transposon	26669871	26669986	115
NC_021160.1	Mutator_TIR_Transposon	27117955	27118150	195
NC_021160.1	Mutator_TIR_Transposon	27183043	27184021	978
NC_021160.1	Mutator_TIR_Transposon	27281844	27282233	389
NC_021160.1	Mutator_TIR_Transposon	27536046	27536247	201
NC_021160.1	Mutator_TIR_Transposon	27980791	27980906	115
NC_021160.1	Mutator_TIR_Transposon	28228491	28230353	1862
NC_021160.1	Mutator_TIR_Transposon	28250005	28250704	699
NC_021160.1	Mutator_TIR_Transposon	29280903	29281018	115
NC_021160.1	Mutator_TIR_Transposon	29600610	29604005	3395
NC_021160.1	Mutator_TIR_Transposon	30411087	30411398	311
NC_021160.1	Mutator_TIR_Transposon	31341625	31344070	2445
NC_021160.1	Mutator_TIR_Transposon	31456727	31459009	2282
NC_021160.1	Mutator_TIR_Transposon	32327354	32328277	923
NC_021160.1	Mutator_TIR_Transposon	32411652	32411767	115
NC_021160.1	Mutator_TIR_Transposon	33263651	33263766	115
NC_021160.1	Mutator_TIR_Transposon	33354789	33359486	4697
NC_021160.1	Mutator_TIR_Transposon	33740886	33745610	4724
NC_021160.1	Mutator_TIR_Transposon	34072251	34072366	115
NC_021160.1	Mutator_TIR_Transposon	35814940	35818189	3249
NC_021160.1	Mutator_TIR_Transposon	35870357	35870437	80
NC_021160.1	Mutator_TIR_Transposon	35870533	35870701	168
NC_021160.1	Mutator_TIR_Transposon	36400611	36404330	3719
NC_021160.1	Mutator_TIR_Transposon	36583043	36583158	115
NC_021160.1	Mutator_TIR_Transposon	37074172	37074287	115
NC_021160.1	Mutator_TIR_Transposon	38178221	38178395	174
NC_021160.1	Mutator_TIR_Transposon	38534398	38537936	3538
NC_021160.1	Mutator_TIR_Transposon	38544550	38544690	140
NC_021160.1	Mutator_TIR_Transposon	40459776	40460177	401
NC_021160.1	Mutator_TIR_Transposon	40903109	40907041	3932
NC_021160.1	Mutator_TIR_Transposon	41361394	41361546	152
NC_021160.1	Mutator_TIR_Transposon	42342387	42345196	2809
NC_021160.1	Mutator_TIR_Transposon	42787859	42787956	97
NC_021160.1	Mutator_TIR_Transposon	43723342	43723475	133
NC_021160.1	Mutator_TIR_Transposon	44130618	44130733	115
NC_021160.1	Mutator_TIR_Transposon	46324168	46328779	4611
NC_021160.1	Mutator_TIR_Transposon	46693323	46694276	953
NC_021160.1	Mutator_TIR_Transposon	46759198	46759855	657
NC_021160.1	Mutator_TIR_Transposon	47075145	47078998	3853
NC_021160.1	Mutator_TIR_Transposon	47075678	47078911	3233
NC_021160.1	Mutator_TIR_Transposon	47075679	47078910	3231
NC_021161.1	Mutator_TIR_Transposon	1488596	1492140	3544
NC_021161.1	Mutator_TIR_Transposon	3961473	3962652	1179
NC_021161.1	Mutator_TIR_Transposon	4245157	4245628	471
NC_021161.1	Mutator_TIR_Transposon	5240794	5240989	195
NC_021161.1	Mutator_TIR_Transposon	5525913	5529535	3622
NC_021161.1	Mutator_TIR_Transposon	5766944	5767439	495
NC_021161.1	Mutator_TIR_Transposon	6061640	6061992	352
NC_021161.1	Mutator_TIR_Transposon	6781785	6782036	251
NC_021161.1	Mutator_TIR_Transposon	6840795	6840910	115
NC_021161.1	Mutator_TIR_Transposon	7541135	7541229	94
NC_021161.1	Mutator_TIR_Transposon	8615355	8615618	263
NC_021161.1	Mutator_TIR_Transposon	9829154	9829277	123
NC_021161.1	Mutator_TIR_Transposon	9829286	9833447	4161
NC_021161.1	Mutator_TIR_Transposon	10170170	10170349	179
NC_021161.1	Mutator_TIR_Transposon	10170348	10170527	179
NC_021161.1	Mutator_TIR_Transposon	10176556	10176788	232
NC_021161.1	Mutator_TIR_Transposon	10322519	10322605	86
NC_021161.1	Mutator_TIR_Transposon	12773777	12774123	346
NC_021161.1	Mutator_TIR_Transposon	13800766	13800881	115
NC_021161.1	Mutator_TIR_Transposon	15744694	15745430	736
NC_021161.1	Mutator_TIR_Transposon	15762419	15762679	260
NC_021161.1	Mutator_TIR_Transposon	17828847	17829023	176
NC_021161.1	Mutator_TIR_Transposon	18050429	18053229	2800
NC_021161.1	Mutator_TIR_Transposon	18365052	18365209	157
NC_021161.1	Mutator_TIR_Transposon	18473444	18473627	183
NC_021161.1	Mutator_TIR_Transposon	19446797	19446912	115
NC_021161.1	Mutator_TIR_Transposon	20003745	20003860	115
NC_021161.1	Mutator_TIR_Transposon	20878377	20878498	121
NC_021161.1	Mutator_TIR_Transposon	21055629	21056018	389
NC_021161.1	Mutator_TIR_Transposon	21344212	21345467	1255
NC_021161.1	Mutator_TIR_Transposon	21510591	21510940	349
NC_021161.1	Mutator_TIR_Transposon	21933820	21933988	168
NC_021161.1	Mutator_TIR_Transposon	22451010	22455190	4180
NC_021161.1	Mutator_TIR_Transposon	23418915	23419147	232
NC_021161.1	Mutator_TIR_Transposon	24137936	24139092	1156
NC_021161.1	Mutator_TIR_Transposon	24222560	24224234	1674
NC_021161.1	Mutator_TIR_Transposon	24243760	24243864	104
NC_021161.1	Mutator_TIR_Transposon	24436123	24436631	508
NC_021161.1	Mutator_TIR_Transposon	24445104	24445632	528
NC_021161.1	Mutator_TIR_Transposon	25481708	25482642	934
NC_021161.1	Mutator_TIR_Transposon	25739464	25739810	346
NC_021161.1	Mutator_TIR_Transposon	26536086	26536428	342
NC_021161.1	Mutator_TIR_Transposon	26758942	26759353	411
NC_021161.1	Mutator_TIR_Transposon	28622523	28627135	4612
NC_021161.1	Mutator_TIR_Transposon	29334523	29335561	1038
NC_021161.1	Mutator_TIR_Transposon	29765705	29766050	345
NC_021161.1	Mutator_TIR_Transposon	30541315	30542837	1522
NC_021161.1	Mutator_TIR_Transposon	31086253	31086492	239
NC_021161.1	Mutator_TIR_Transposon	31468103	31471540	3437
NC_021161.1	Mutator_TIR_Transposon	31468218	31472048	3830
NC_021161.1	Mutator_TIR_Transposon	31691559	31691674	115
NC_021161.1	Mutator_TIR_Transposon	33728385	33728671	286
NC_021161.1	Mutator_TIR_Transposon	34422910	34427768	4858
NC_021161.1	Mutator_TIR_Transposon	34685574	34685920	346
NC_021162.1	Mutator_TIR_Transposon	523151	525799	2648
NC_021162.1	Mutator_TIR_Transposon	1515704	1516051	347
NC_021162.1	Mutator_TIR_Transposon	1836523	1841205	4682
NC_021162.1	Mutator_TIR_Transposon	2152228	2152565	337
NC_021162.1	Mutator_TIR_Transposon	2364384	2364481	97
NC_021162.1	Mutator_TIR_Transposon	4116705	4119004	2299
NC_021162.1	Mutator_TIR_Transposon	5197333	5199639	2306
NC_021162.1	Mutator_TIR_Transposon	5894141	5894250	109
NC_021162.1	Mutator_TIR_Transposon	6709422	6713806	4384
NC_021162.1	Mutator_TIR_Transposon	6875066	6875894	828
NC_021162.1	Mutator_TIR_Transposon	6959634	6961124	1490
NC_021162.1	Mutator_TIR_Transposon	7679169	7681331	2162
NC_021162.1	Mutator_TIR_Transposon	7796106	7796205	99
NC_021162.1	Mutator_TIR_Transposon	7815696	7815811	115
NC_021162.1	Mutator_TIR_Transposon	9264108	9264287	179
NC_021162.1	Mutator_TIR_Transposon	9603266	9604520	1254
NC_021162.1	Mutator_TIR_Transposon	10081509	10081628	119
NC_021162.1	Mutator_TIR_Transposon	10338773	10338921	148
NC_021162.1	Mutator_TIR_Transposon	10901980	10903119	1139
NC_021162.1	Mutator_TIR_Transposon	12875357	12879313	3956
NC_021162.1	Mutator_TIR_Transposon	13129642	13132222	2580
NC_021162.1	Mutator_TIR_Transposon	13149337	13151643	2306
NC_021162.1	Mutator_TIR_Transposon	13566402	13566508	106
NC_021162.1	Mutator_TIR_Transposon	13570422	13573107	2685
NC_021162.1	Mutator_TIR_Transposon	13922082	13922197	115
NC_021162.1	Mutator_TIR_Transposon	14567708	14571379	3671
NC_021162.1	Mutator_TIR_Transposon	15373446	15374667	1221
NC_021162.1	Mutator_TIR_Transposon	15501727	15505725	3998
NC_021162.1	Mutator_TIR_Transposon	15516178	15516276	98
NC_021162.1	Mutator_TIR_Transposon	15910480	15910570	90
NC_021162.1	Mutator_TIR_Transposon	16886066	16887891	1825
NC_021162.1	Mutator_TIR_Transposon	17048507	17048735	228
NC_021162.1	Mutator_TIR_Transposon	17849542	17849622	80
NC_021162.1	Mutator_TIR_Transposon	17849630	17849798	168
NC_021162.1	Mutator_TIR_Transposon	17849894	17849974	80
NC_021162.1	Mutator_TIR_Transposon	18174101	18179030	4929
NC_021162.1	Mutator_TIR_Transposon	19752945	19753291	346
NC_021162.1	Mutator_TIR_Transposon	21299115	21299300	185
NC_021162.1	Mutator_TIR_Transposon	21882263	21882354	91
NC_021162.1	Mutator_TIR_Transposon	22798683	22799029	346
NC_021162.1	Mutator_TIR_Transposon	23045569	23045932	363
NC_021162.1	Mutator_TIR_Transposon	25006219	25006388	169
NC_021162.1	Mutator_TIR_Transposon	25720785	25723461	2676
NC_021162.1	Mutator_TIR_Transposon	26669047	26669155	108
NC_021162.1	Mutator_TIR_Transposon	26704868	26708690	3822
NC_021162.1	Mutator_TIR_Transposon	27244467	27247082	2615
NC_021162.1	Mutator_TIR_Transposon	27727218	27727966	748
NC_021162.1	Mutator_TIR_Transposon	31004912	31005027	115
NC_021162.1	Mutator_TIR_Transposon	32656294	32660346	4052
NC_021162.1	Mutator_TIR_Transposon	33513264	33513346	82
NC_021162.1	Mutator_TIR_Transposon	33525443	33530247	4804
NC_021162.1	Mutator_TIR_Transposon	34940311	34941009	698
NC_021162.1	Mutator_TIR_Transposon	36512457	36514748	2291
NC_021162.1	Mutator_TIR_Transposon	36773747	36773952	205
NC_021162.1	Mutator_TIR_Transposon	37055612	37056058	446
NC_021162.1	Mutator_TIR_Transposon	37522524	37526279	3755
NC_021162.1	Mutator_TIR_Transposon	37867847	37870179	2332
NC_021162.1	Mutator_TIR_Transposon	37885303	37888822	3519
NC_021163.1	Mutator_TIR_Transposon	278715	278799	84
NC_021163.1	Mutator_TIR_Transposon	625568	625740	172
NC_021163.1	Mutator_TIR_Transposon	1313973	1315500	1527
NC_021163.1	Mutator_TIR_Transposon	1712675	1712779	104
NC_021163.1	Mutator_TIR_Transposon	4551377	4551723	346
NC_021163.1	Mutator_TIR_Transposon	6305152	6305378	226
NC_021163.1	Mutator_TIR_Transposon	7842820	7842901	81
NC_021163.1	Mutator_TIR_Transposon	7887873	7892755	4882
NC_021163.1	Mutator_TIR_Transposon	8269636	8273743	4107
NC_021163.1	Mutator_TIR_Transposon	9359815	9362500	2685
NC_021163.1	Mutator_TIR_Transposon	9792337	9794591	2254
NC_021163.1	Mutator_TIR_Transposon	10841865	10842725	860
NC_021163.1	Mutator_TIR_Transposon	11002187	11005857	3670
NC_021163.1	Mutator_TIR_Transposon	11527611	11530270	2659
NC_021163.1	Mutator_TIR_Transposon	12111446	12111530	84
NC_021163.1	Mutator_TIR_Transposon	12659981	12660145	164
NC_021163.1	Mutator_TIR_Transposon	12874224	12874568	344
NC_021163.1	Mutator_TIR_Transposon	14404571	14404757	186
NC_021163.1	Mutator_TIR_Transposon	14612867	14615444	2577
NC_021163.1	Mutator_TIR_Transposon	16403466	16406471	3005
NC_021163.1	Mutator_TIR_Transposon	18311314	18311801	487
NC_021163.1	Mutator_TIR_Transposon	18413137	18413482	345
NC_021163.1	Mutator_TIR_Transposon	19166973	19170257	3284
NC_021163.1	Mutator_TIR_Transposon	19569205	19574029	4824
NC_021163.1	Mutator_TIR_Transposon	22519414	22522181	2767
NC_021163.1	Mutator_TIR_Transposon	23774893	23775038	145
NC_021163.1	Mutator_TIR_Transposon	25470819	25471535	716
NC_021163.1	Mutator_TIR_Transposon	28628345	28628693	348
NC_021163.1	Mutator_TIR_Transposon	28643027	28643446	419
NC_021163.1	Mutator_TIR_Transposon	29021017	29021254	237
NC_021163.1	Mutator_TIR_Transposon	30020213	30022385	2172
NC_021163.1	Mutator_TIR_Transposon	30139224	30140991	1767
NC_021163.1	Mutator_TIR_Transposon	30369094	30371710	2616
NC_021163.1	Mutator_TIR_Transposon	32938366	32939056	690
NC_021163.1	Mutator_TIR_Transposon	32958398	32960493	2095
NC_021163.1	Mutator_TIR_Transposon	32958452	32960149	1697
NC_021163.1	Mutator_TIR_Transposon	33106388	33110129	3741
NC_021163.1	Mutator_TIR_Transposon	33195349	33198196	2847
NC_021163.1	Mutator_TIR_Transposon	33907049	33907938	889
NC_021163.1	Mutator_TIR_Transposon	33970994	33971090	96
NC_021163.1	Mutator_TIR_Transposon	34251279	34252520	1241
NC_021163.1	Mutator_TIR_Transposon	34268216	34268318	102
NC_021163.1	Mutator_TIR_Transposon	34534699	34535062	363
NC_021163.1	Mutator_TIR_Transposon	35478402	35481311	2909
NC_021163.1	Mutator_TIR_Transposon	35995427	35995712	285
NC_021163.1	Mutator_TIR_Transposon	37124046	37124217	171
NC_021163.1	Mutator_TIR_Transposon	37597643	37598136	493
NC_021163.1	Mutator_TIR_Transposon	37597981	37601202	3221
NC_021163.1	Mutator_TIR_Transposon	37598136	37601780	3644
NC_021163.1	Mutator_TIR_Transposon	39899965	39900468	503
NC_021163.1	Mutator_TIR_Transposon	41548859	41550029	1170
NC_021163.1	Mutator_TIR_Transposon	42248568	42248847	279
NC_021163.1	Mutator_TIR_Transposon	42291207	42291304	97
NC_021163.1	Mutator_TIR_Transposon	42838233	42838361	128
NC_021163.1	Mutator_TIR_Transposon	42916574	42921115	4541
NC_021163.1	Mutator_TIR_Transposon	42919525	42921441	1916
NC_021163.1	Mutator_TIR_Transposon	42947579	42949963	2384
NC_021163.1	Mutator_TIR_Transposon	43146129	43149419	3290
NC_021163.1	Mutator_TIR_Transposon	44196674	44196948	274
NC_021163.1	Mutator_TIR_Transposon	44791027	44791721	694
NC_021163.1	Mutator_TIR_Transposon	45178966	45179311	345
NC_021163.1	Mutator_TIR_Transposon	48664744	48668048	3304
NC_021163.1	Mutator_TIR_Transposon	49167710	49170949	3239
NC_021164.1	Mutator_TIR_Transposon	565728	570583	4855
NC_021164.1	Mutator_TIR_Transposon	627394	630921	3527
NC_021164.1	Mutator_TIR_Transposon	1668045	1668202	157
NC_021164.1	Mutator_TIR_Transposon	1823691	1824500	809
NC_021164.1	Mutator_TIR_Transposon	1936813	1940667	3854
NC_021164.1	Mutator_TIR_Transposon	1939151	1939290	139
NC_021164.1	Mutator_TIR_Transposon	1939945	1940084	139
NC_021164.1	Mutator_TIR_Transposon	1940082	1940624	542
NC_021164.1	Mutator_TIR_Transposon	2009252	2009392	140
NC_021164.1	Mutator_TIR_Transposon	2644003	2646782	2779
NC_021164.1	Mutator_TIR_Transposon	4004171	4008897	4726
NC_021164.1	Mutator_TIR_Transposon	4004916	4008150	3234
NC_021164.1	Mutator_TIR_Transposon	4639720	4639812	92
NC_021164.1	Mutator_TIR_Transposon	4662340	4662474	134
NC_021164.1	Mutator_TIR_Transposon	5361151	5361236	85
NC_021164.1	Mutator_TIR_Transposon	5494053	5494313	260
NC_021164.1	Mutator_TIR_Transposon	5630616	5634639	4023
NC_021164.1	Mutator_TIR_Transposon	6263865	6263968	103
NC_021164.1	Mutator_TIR_Transposon	6801165	6801280	115
NC_021164.1	Mutator_TIR_Transposon	7139838	7140188	350
NC_021164.1	Mutator_TIR_Transposon	9186622	9191485	4863
NC_021164.1	Mutator_TIR_Transposon	9256757	9258939	2182
NC_021164.1	Mutator_TIR_Transposon	9539076	9542548	3472
NC_021164.1	Mutator_TIR_Transposon	9803407	9806818	3411
NC_021164.1	Mutator_TIR_Transposon	9815859	9816027	168
NC_021164.1	Mutator_TIR_Transposon	10110562	10110677	115
NC_021164.1	Mutator_TIR_Transposon	10304948	10306787	1839
NC_021164.1	Mutator_TIR_Transposon	11082973	11085397	2424
NC_021164.1	Mutator_TIR_Transposon	11491073	11491190	117
NC_021164.1	Mutator_TIR_Transposon	12009553	12014052	4499
NC_021164.1	Mutator_TIR_Transposon	12098634	12098983	349
NC_021164.1	Mutator_TIR_Transposon	15439331	15439470	139
NC_021164.1	Mutator_TIR_Transposon	15806299	15808376	2077
NC_021164.1	Mutator_TIR_Transposon	16184842	16186539	1697
NC_021164.1	Mutator_TIR_Transposon	16718681	16720157	1476
NC_021164.1	Mutator_TIR_Transposon	17552922	17556401	3479
NC_021164.1	Mutator_TIR_Transposon	17969172	17969297	125
NC_021164.1	Mutator_TIR_Transposon	19651906	19652478	572
NC_021164.1	Mutator_TIR_Transposon	19705577	19707033	1456
NC_021164.1	Mutator_TIR_Transposon	19748835	19748950	115
NC_021164.1	Mutator_TIR_Transposon	19826542	19826657	115
NC_021164.1	Mutator_TIR_Transposon	20898819	20899054	235
NC_021164.1	Mutator_TIR_Transposon	20909105	20909340	235
NC_021164.1	Mutator_TIR_Transposon	21640948	21643524	2576
NC_021164.1	Mutator_TIR_Transposon	21804805	21804902	97
NC_021164.1	Mutator_TIR_Transposon	22400149	22404022	3873
NC_021164.1	Mutator_TIR_Transposon	22544218	22547278	3060
NC_021164.1	Mutator_TIR_Transposon	23042762	23043648	886
NC_021164.1	Mutator_TIR_Transposon	24033134	24034013	879
NC_021164.1	Mutator_TIR_Transposon	24257458	24257803	345
NC_021164.1	Mutator_TIR_Transposon	24310861	24310976	115
NC_021164.1	Mutator_TIR_Transposon	24997984	24998448	464
NC_021164.1	Mutator_TIR_Transposon	26937051	26937397	346
NC_021164.1	Mutator_TIR_Transposon	26949509	26951834	2325
NC_021164.1	Mutator_TIR_Transposon	28411910	28413791	1881
NC_021164.1	Mutator_TIR_Transposon	31628716	31629232	516
NC_021164.1	Mutator_TIR_Transposon	34126519	34129700	3181
NC_021164.1	Mutator_TIR_Transposon	35116234	35116422	188
NC_021164.1	Mutator_TIR_Transposon	36392329	36393118	789
NC_021164.1	Mutator_TIR_Transposon	37193365	37193548	183
NC_021164.1	Mutator_TIR_Transposon	37468508	37469901	1393
NC_021164.1	Mutator_TIR_Transposon	37727258	37728622	1364
NC_021164.1	Mutator_TIR_Transposon	38743397	38743521	124
NC_021164.1	Mutator_TIR_Transposon	38769142	38769487	345
NC_021164.1	Mutator_TIR_Transposon	38786047	38786335	288
NC_021164.1	Mutator_TIR_Transposon	40357342	40359549	2207
NC_021164.1	Mutator_TIR_Transposon	41089407	41091041	1634
NC_021164.1	Mutator_TIR_Transposon	42096994	42097594	600
NC_021164.1	Mutator_TIR_Transposon	43020150	43021592	1442
NC_021164.1	Mutator_TIR_Transposon	44161344	44162327	983
NC_021164.1	Mutator_TIR_Transposon	44521369	44521574	205
NC_021164.1	Mutator_TIR_Transposon	44763565	44764208	643
NC_021164.1	Mutator_TIR_Transposon	45511887	45516004	4117
NC_021164.1	Mutator_TIR_Transposon	46511255	46511698	443
NC_021165.1	Mutator_TIR_Transposon	3707023	3709874	2851
NC_021165.1	Mutator_TIR_Transposon	4491483	4492426	943
NC_021165.1	Mutator_TIR_Transposon	4794046	4794221	175
NC_021165.1	Mutator_TIR_Transposon	7755752	7758057	2305
NC_021165.1	Mutator_TIR_Transposon	7755990	7757879	1889
NC_021165.1	Mutator_TIR_Transposon	10818327	10822577	4250
NC_021165.1	Mutator_TIR_Transposon	11828903	11829018	115
NC_021165.1	Mutator_TIR_Transposon	13757695	13757885	190
NC_021165.1	Mutator_TIR_Transposon	14646339	14646664	325
NC_021165.1	Mutator_TIR_Transposon	19189448	19191791	2343
NC_021165.1	Mutator_TIR_Transposon	20981746	20982589	843
NC_021165.1	Mutator_TIR_Transposon	22458043	22460894	2851
NC_021165.1	Mutator_TIR_Transposon	22506541	22507139	598
NC_021165.1	Mutator_TIR_Transposon	23162346	23166599	4253
NC_021165.1	Mutator_TIR_Transposon	23800369	23800716	347
NC_021165.1	Mutator_TIR_Transposon	23925663	23925753	90
NC_021165.1	Mutator_TIR_Transposon	26132498	26132670	172
NC_021165.1	Mutator_TIR_Transposon	26222638	26225317	2679
NC_021165.1	Mutator_TIR_Transposon	26423230	26423370	140
NC_021165.1	Mutator_TIR_Transposon	26559172	26562123	2951
NC_021165.1	Mutator_TIR_Transposon	27927720	27929062	1342
NC_021165.1	Mutator_TIR_Transposon	28302308	28302388	80
NC_021165.1	Mutator_TIR_Transposon	28539495	28542061	2566
NC_021165.1	Mutator_TIR_Transposon	28572029	28576377	4348
NC_021165.1	Mutator_TIR_Transposon	28749418	28752420	3002
NC_021165.1	Mutator_TIR_Transposon	29784645	29784760	115
NC_021165.1	Mutator_TIR_Transposon	30989275	30989355	80
NC_021165.1	Mutator_TIR_Transposon	30989539	30989707	168
NC_021165.1	Mutator_TIR_Transposon	31064866	31069644	4778
NC_021165.1	Mutator_TIR_Transposon	32442600	32442765	165
NC_021165.1	Mutator_TIR_Transposon	33173245	33176750	3505
NC_021165.1	Mutator_TIR_Transposon	33353252	33353367	115
NC_021165.1	Mutator_TIR_Transposon	34186120	34186470	350
NC_021165.1	Mutator_TIR_Transposon	34200364	34200726	362
NC_021165.1	Mutator_TIR_Transposon	34773742	34774400	658
NC_021165.1	Mutator_TIR_Transposon	35867126	35867266	140
NC_021165.1	Mutator_TIR_Transposon	35931699	35935190	3491
NC_021165.1	Mutator_TIR_Transposon	36725708	36725869	161
NC_021165.1	Mutator_TIR_Transposon	37772052	37772192	140
NC_021165.1	Mutator_TIR_Transposon	41322919	41324966	2047
NC_021165.1	Mutator_TIR_Transposon	42247607	42247746	139
NC_021165.1	Mutator_TIR_Transposon	44119389	44121188	1799
NC_021165.1	Mutator_TIR_Transposon	46004868	46004971	103
NC_021165.1	Mutator_TIR_Transposon	46084110	46088187	4077
NC_021165.1	Mutator_TIR_Transposon	46162335	46166321	3986
NC_021165.1	Mutator_TIR_Transposon	46304459	46305513	1054
NC_021165.1	Mutator_TIR_Transposon	47710988	47712991	2003
NC_021165.1	Mutator_TIR_Transposon	48003924	48004005	81
NC_021165.1	Mutator_TIR_Transposon	50062785	50062967	182
NC_021165.1	Mutator_TIR_Transposon	52755567	52758669	3102
NC_021165.1	Mutator_TIR_Transposon	53987366	53987481	115
NC_021165.1	Mutator_TIR_Transposon	54142429	54142721	292
NC_021165.1	Mutator_TIR_Transposon	55650891	55654767	3876
NC_021165.1	Mutator_TIR_Transposon	59280155	59282338	2183
NC_021165.1	Mutator_TIR_Transposon	59280376	59282200	1824
NC_021166.1	Mutator_TIR_Transposon	276967	279280	2313
NC_021166.1	Mutator_TIR_Transposon	468008	468354	346
NC_021166.1	Mutator_TIR_Transposon	1243879	1247731	3852
NC_021166.1	Mutator_TIR_Transposon	3087740	3087924	184
NC_021166.1	Mutator_TIR_Transposon	3247804	3252227	4423
NC_021166.1	Mutator_TIR_Transposon	3248258	3251990	3732
NC_021166.1	Mutator_TIR_Transposon	4762020	4764671	2651
NC_021166.1	Mutator_TIR_Transposon	5176524	5176828	304
NC_021166.1	Mutator_TIR_Transposon	5393672	5398433	4761
NC_021166.1	Mutator_TIR_Transposon	6250472	6254613	4141
NC_021166.1	Mutator_TIR_Transposon	12663803	12664974	1171
NC_021166.1	Mutator_TIR_Transposon	13638782	13641726	2944
NC_021166.1	Mutator_TIR_Transposon	14581106	14581853	747
NC_021166.1	Mutator_TIR_Transposon	14939161	14939505	344
NC_021166.1	Mutator_TIR_Transposon	15077985	15082083	4098
NC_021166.1	Mutator_TIR_Transposon	15191176	15191282	106
NC_021166.1	Mutator_TIR_Transposon	17591182	17592413	1231
NC_021166.1	Mutator_TIR_Transposon	17747190	17747394	204
NC_021166.1	Mutator_TIR_Transposon	17793355	17793460	105
NC_021166.1	Mutator_TIR_Transposon	19757303	19759474	2171
NC_021166.1	Mutator_TIR_Transposon	22179961	22182922	2961
NC_021166.1	Mutator_TIR_Transposon	23127636	23132575	4939
NC_021166.1	Mutator_TIR_Transposon	24800045	24800160	115
NC_021166.1	Mutator_TIR_Transposon	25091927	25096048	4121
NC_021166.1	Mutator_TIR_Transposon	26077655	26077770	115
NC_021166.1	Mutator_TIR_Transposon	26276712	26276827	115
NC_021166.1	Mutator_TIR_Transposon	26482152	26484821	2669
NC_021166.1	Mutator_TIR_Transposon	27341938	27342590	652
NC_021166.1	Mutator_TIR_Transposon	27638053	27638194	141
NC_021166.1	Mutator_TIR_Transposon	27889063	27891857	2794
NC_021166.1	Mutator_TIR_Transposon	30800787	30804299	3512
NC_021166.1	Mutator_TIR_Transposon	31385225	31385570	345
NC_021166.1	Mutator_TIR_Transposon	31586906	31590540	3634
NC_021166.1	Mutator_TIR_Transposon	34376588	34376860	272
NC_021166.1	Mutator_TIR_Transposon	35805290	35809243	3953
NC_021166.1	Mutator_TIR_Transposon	36174202	36174548	346
NC_021166.1	Mutator_TIR_Transposon	36895972	36896087	115
NC_021166.1	Mutator_TIR_Transposon	37350597	37353104	2507
NC_021166.1	Mutator_TIR_Transposon	37350703	37353635	2932
NC_021166.1	Mutator_TIR_Transposon	37350704	37353634	2930
NC_021166.1	Mutator_TIR_Transposon	37380944	37385654	4710
NC_021166.1	Mutator_TIR_Transposon	37599682	37599797	115
NC_021166.1	Mutator_TIR_Transposon	38245686	38245770	84
NC_021166.1	Mutator_TIR_Transposon	39149170	39149285	115
NC_021166.1	Mutator_TIR_Transposon	39933812	39938380	4568
NC_021166.1	Mutator_TIR_Transposon	40482574	40484752	2178
NC_021166.1	Mutator_TIR_Transposon	40491767	40492135	368
NC_021166.1	Mutator_TIR_Transposon	41128186	41129405	1219
NC_021166.1	Mutator_TIR_Transposon	42395365	42395480	115
NC_021166.1	Mutator_TIR_Transposon	43677321	43677428	107
NC_021166.1	Mutator_TIR_Transposon	44321751	44322505	754
NC_021166.1	Mutator_TIR_Transposon	45374356	45378175	3819
NC_021166.1	Mutator_TIR_Transposon	47980185	47980528	343
NC_021166.1	Mutator_TIR_Transposon	48276735	48281462	4727
NC_021166.1	Mutator_TIR_Transposon	48653911	48656563	2652
NC_021167.1	Mutator_TIR_Transposon	623264	625092	1828
NC_021167.1	Mutator_TIR_Transposon	2037173	2038145	972
NC_021167.1	Mutator_TIR_Transposon	2923732	2924068	336
NC_021167.1	Mutator_TIR_Transposon	3166284	3166497	213
NC_021167.1	Mutator_TIR_Transposon	4174385	4176931	2546
NC_021167.1	Mutator_TIR_Transposon	4415872	4415987	115
NC_021167.1	Mutator_TIR_Transposon	4842585	4843311	726
NC_021167.1	Mutator_TIR_Transposon	6488887	6490313	1426
NC_021167.1	Mutator_TIR_Transposon	7138293	7143219	4926
NC_021167.1	Mutator_TIR_Transposon	8965131	8966020	889
NC_021167.1	Mutator_TIR_Transposon	9026259	9026417	158
NC_021167.1	Mutator_TIR_Transposon	9179172	9182818	3646
NC_021167.1	Mutator_TIR_Transposon	10046889	10047087	198
NC_021167.1	Mutator_TIR_Transposon	10291052	10291213	161
NC_021167.1	Mutator_TIR_Transposon	13087680	13092636	4956
NC_021167.1	Mutator_TIR_Transposon	13214863	13214980	117
NC_021167.1	Mutator_TIR_Transposon	13272539	13274360	1821
NC_021167.1	Mutator_TIR_Transposon	13320147	13325094	4947
NC_021167.1	Mutator_TIR_Transposon	13323233	13325136	1903
NC_021167.1	Mutator_TIR_Transposon	13473394	13476891	3497
NC_021167.1	Mutator_TIR_Transposon	13712847	13712954	107
NC_021167.1	Mutator_TIR_Transposon	13712900	13713007	107
NC_021167.1	Mutator_TIR_Transposon	13712963	13713070	107
NC_021167.1	Mutator_TIR_Transposon	13713016	13713123	107
NC_021167.1	Mutator_TIR_Transposon	13713079	13713186	107
NC_021167.1	Mutator_TIR_Transposon	13713132	13713239	107
NC_021167.1	Mutator_TIR_Transposon	13713195	13713302	107
NC_021167.1	Mutator_TIR_Transposon	13713248	13713355	107
NC_021167.1	Mutator_TIR_Transposon	13713311	13713418	107
NC_021167.1	Mutator_TIR_Transposon	13713364	13713471	107
NC_021167.1	Mutator_TIR_Transposon	13713427	13713534	107
NC_021167.1	Mutator_TIR_Transposon	13713480	13713587	107
NC_021167.1	Mutator_TIR_Transposon	13713543	13713650	107
NC_021167.1	Mutator_TIR_Transposon	15866038	15866379	341
NW_004515637.1	Mutator_TIR_Transposon	39118	44137	5019
NW_004515637.1	Mutator_TIR_Transposon	193695	193810	115
NW_004515638.1	Mutator_TIR_Transposon	24256	24612	356
NW_004515643.1	Mutator_TIR_Transposon	200628	200750	122
NW_004515643.1	Mutator_TIR_Transposon	219683	220028	345
NW_004515647.1	Mutator_TIR_Transposon	175985	176330	345
NW_004515650.1	Mutator_TIR_Transposon	125476	130266	4790
NW_004515651.1	Mutator_TIR_Transposon	204402	204770	368
NW_004515652.1	Mutator_TIR_Transposon	6172	9680	3508
NW_004515653.1	Mutator_TIR_Transposon	227048	227208	160
NW_004515653.1	Mutator_TIR_Transposon	228408	228549	141
NW_004515654.1	Mutator_TIR_Transposon	54641	54741	100
NW_004515657.1	Mutator_TIR_Transposon	236881	236988	107
NW_004515657.1	Mutator_TIR_Transposon	316593	316735	142
NW_004515657.1	Mutator_TIR_Transposon	452165	452712	547
NW_004515657.1	Mutator_TIR_Transposon	763159	767875	4716
NW_004515665.1	Mutator_TIR_Transposon	1870	2038	168
NW_004515668.1	Mutator_TIR_Transposon	181496	183030	1534
NW_004515685.1	Mutator_TIR_Transposon	4645	4880	235
NW_004515686.1	Mutator_TIR_Transposon	191419	195631	4212
NW_004515686.1	Mutator_TIR_Transposon	375297	376796	1499
NW_004515686.1	Mutator_TIR_Transposon	384696	389651	4955
NW_004515686.1	Mutator_TIR_Transposon	416805	421607	4802
NW_004515687.1	Mutator_TIR_Transposon	255887	256027	140
NW_004515688.1	Mutator_TIR_Transposon	422571	422686	115
NW_004515689.1	Mutator_TIR_Transposon	58314	63223	4909
NW_004515689.1	Mutator_TIR_Transposon	189214	189329	115
NW_004515689.1	Mutator_TIR_Transposon	232628	232761	133
NW_004515696.1	Mutator_TIR_Transposon	35759	36103	344
NW_004515700.1	Mutator_TIR_Transposon	313702	315791	2089
NW_004515700.1	Mutator_TIR_Transposon	462688	464022	1334
NW_004515700.1	Mutator_TIR_Transposon	464031	465352	1321
NW_004515701.1	Mutator_TIR_Transposon	52108	52223	115
NW_004515703.1	Mutator_TIR_Transposon	18255	18370	115
NW_004515703.1	Mutator_TIR_Transposon	172320	172487	167
NW_004515703.1	Mutator_TIR_Transposon	172321	172486	165
NW_004515706.1	Mutator_TIR_Transposon	110681	110861	180
NW_004515707.1	Mutator_TIR_Transposon	308861	312908	4047
NW_004515707.1	Mutator_TIR_Transposon	395710	395825	115
NW_004515707.1	Mutator_TIR_Transposon	512136	516608	4472
NW_004515707.1	Mutator_TIR_Transposon	514844	516507	1663
NW_004515707.1	Mutator_TIR_Transposon	633199	635325	2126
NW_004515709.1	Mutator_TIR_Transposon	99657	103197	3540
NW_004515711.1	Mutator_TIR_Transposon	484481	484814	333
NW_004515718.1	Mutator_TIR_Transposon	123843	124005	162
NW_004515718.1	Mutator_TIR_Transposon	152358	152495	137
NW_004515722.1	Mutator_TIR_Transposon	218988	219309	321
NW_004515725.1	Mutator_TIR_Transposon	391742	392144	402
NW_004515725.1	Mutator_TIR_Transposon	402165	402280	115
NW_004515725.1	Mutator_TIR_Transposon	407592	411086	3494
NW_004515726.1	Mutator_TIR_Transposon	44083	45050	967
NW_004515733.1	Mutator_TIR_Transposon	97206	97331	125
NW_004515738.1	Mutator_TIR_Transposon	308877	308992	115
NW_004515738.1	Mutator_TIR_Transposon	363844	363959	115
NW_004515738.1	Mutator_TIR_Transposon	423005	427758	4753
NW_004515740.1	Mutator_TIR_Transposon	175170	175614	444
NW_004515752.1	Mutator_TIR_Transposon	123789	123888	99
NW_004515753.1	Mutator_TIR_Transposon	141131	141233	102
NW_004515754.1	Mutator_TIR_Transposon	59755	60084	329
NW_004515754.1	Mutator_TIR_Transposon	431318	431433	115
NW_004515760.1	Mutator_TIR_Transposon	47553	47733	180
NW_004515761.1	Mutator_TIR_Transposon	73429	73544	115
NW_004515763.1	Mutator_TIR_Transposon	213550	213665	115
NW_004515769.1	Mutator_TIR_Transposon	158330	161522	3192
NW_004515786.1	Mutator_TIR_Transposon	67009	67124	115
NW_004515792.1	Mutator_TIR_Transposon	61364	62676	1312
NW_004515794.1	Mutator_TIR_Transposon	85050	85165	115
NW_004515797.1	Mutator_TIR_Transposon	46833	46948	115
NW_004515799.1	Mutator_TIR_Transposon	52899	53398	499
NW_004515799.1	Mutator_TIR_Transposon	87117	87464	347
NW_004515801.1	Mutator_TIR_Transposon	263961	264307	346
NW_004515801.1	Mutator_TIR_Transposon	572380	574126	1746
NW_004515801.1	Mutator_TIR_Transposon	843569	843917	348
NW_004515809.1	Mutator_TIR_Transposon	313278	313604	326
NW_004515814.1	Mutator_TIR_Transposon	22547	22662	115
NW_004515823.1	Mutator_TIR_Transposon	302616	304741	2125
NW_004515830.1	Mutator_TIR_Transposon	215380	215495	115
NW_004515837.1	Mutator_TIR_Transposon	152287	152452	165
NW_004515841.1	Mutator_TIR_Transposon	657631	657799	168
NW_004515841.1	Mutator_TIR_Transposon	657983	658382	399
NW_004515844.1	Mutator_TIR_Transposon	178820	178926	106
NW_004515847.1	Mutator_TIR_Transposon	204839	209226	4387
NW_004515867.1	Mutator_TIR_Transposon	146372	146456	84
NW_004515867.1	Mutator_TIR_Transposon	146497	146665	168
NW_004515869.1	Mutator_TIR_Transposon	158347	162412	4065
NW_004515869.1	Mutator_TIR_Transposon	158925	161780	2855
NW_004515873.1	Mutator_TIR_Transposon	69919	70064	145
NW_004515880.1	Mutator_TIR_Transposon	103226	106864	3638
NW_004515886.1	Mutator_TIR_Transposon	77882	78322	440
NW_004515886.1	Mutator_TIR_Transposon	79931	80271	340
NW_004515889.1	Mutator_TIR_Transposon	285933	286035	102
NW_004515896.1	Mutator_TIR_Transposon	213808	217906	4098
NW_004515896.1	Mutator_TIR_Transposon	564904	565014	110
NW_004515897.1	Mutator_TIR_Transposon	50133	51703	1570
NW_004515903.1	Mutator_TIR_Transposon	34213	34349	136
NW_004515916.1	Mutator_TIR_Transposon	201258	201365	107
NW_004515918.1	Mutator_TIR_Transposon	292623	292973	350
NW_004515920.1	Mutator_TIR_Transposon	449597	449942	345
NW_004515933.1	Mutator_TIR_Transposon	294835	295408	573
NW_004515933.1	Mutator_TIR_Transposon	294836	295407	571
NW_004515941.1	Mutator_TIR_Transposon	89475	89590	115
NW_004515944.1	Mutator_TIR_Transposon	141753	146575	4822
NW_004515944.1	Mutator_TIR_Transposon	587373	587488	115
NW_004515955.1	Mutator_TIR_Transposon	51434	55132	3698
NW_004515962.1	Mutator_TIR_Transposon	219308	219414	106
NW_004515962.1	Mutator_TIR_Transposon	288954	289445	491
NW_004515972.1	Mutator_TIR_Transposon	56194	56309	115
NW_004515983.1	Mutator_TIR_Transposon	278135	278479	344
NW_004515988.1	Mutator_TIR_Transposon	588284	588399	115
NW_004515991.1	Mutator_TIR_Transposon	383450	384545	1095
NW_004515998.1	Mutator_TIR_Transposon	238556	238864	308
NW_004516014.1	Mutator_TIR_Transposon	40830	42179	1349
NW_004516019.1	Mutator_TIR_Transposon	3629	3744	115
NW_004516028.1	Mutator_TIR_Transposon	397345	397726	381
NW_004516029.1	Mutator_TIR_Transposon	126315	126660	345
NW_004516029.1	Mutator_TIR_Transposon	215068	215183	115
NW_004516036.1	Mutator_TIR_Transposon	12167	12444	277
NW_004516042.1	Mutator_TIR_Transposon	112142	112257	115
NW_004516049.1	Mutator_TIR_Transposon	85074	85234	160
NW_004516049.1	Mutator_TIR_Transposon	299254	299414	160
NW_004516060.1	Mutator_TIR_Transposon	678770	678885	115
NW_004516075.1	Mutator_TIR_Transposon	360607	360722	115
NW_004516077.1	Mutator_TIR_Transposon	149615	153952	4337
NW_004516087.1	Mutator_TIR_Transposon	319689	324444	4755
NW_004516089.1	Mutator_TIR_Transposon	99692	99878	186
NW_004516094.1	Mutator_TIR_Transposon	360744	360893	149
[truncated: 241 more rows]
