# Supplementary material for: CicerSpTEdb: A web-based database for high-resolution genome-wide identification of transposable elements in Cicer species
Source: PLoS One. 2021 Nov 11;16(11):e0259540. doi: 10.1371/journal.pone.0259540 (PMC8584679; doi:10.1371/journal.pone.0259540)
Supplement: S2 Table — (XLSX) [file pone.0259540.s011.xlsx]

## Sheet: Sheet1
Sequence Accession Number	TE superfamily	Start in Sequence	End In Sequence	Transposable Elements Length
PGWS01000010.1	CACTA TIR Transposon	80352	81547	1195
PGWS01000010.1	Unknown LTR Retrotransposons	126355	129519	3164
PGWS01000040.1	Mutator TIR Transposon	274	4891	4617
PGWS01000063.1	CACTA TIR Transposon	5366	10223	4857
PGWS01000066.1	Mutator TIR Transposon	26955	27305	350
PGWS01000066.1	Unknown LTR Retrotransposons	48790	52346	3556
PGWS01000100.1	Mutator TIR Transposon	357	2571	2214
PGWS01000114.1	Mutator TIR Transposon	3453	8316	4863
PGWS01000123.1	Mutator TIR Transposon	7838	8180	342
PGWS01000153.1	Copia LTR Retrotransposons	25044	36053	11009
PGWS01000164.1	Mutator TIR Transposon	14289	14446	157
PGWS01000188.1	Mutator TIR Transposon	9382	9540	158
PGWS01000190.1	CACTA TIR Transposon	6048	6341	293
PGWS01000277.1	Mutator TIR Transposon	7675	7911	236
PGWS01000357.1	helitron	6321	6619	298
PGWS01000377.1	CACTA TIR Transposon	2986	4975	1989
PGWS01000410.1	helitron	26338	45802	19464
PGWS01000414.1	Mutator TIR Transposon	24649	24808	159
PGWS01000424.1	hAT TIR Transposon	99474	101051	1577
PGWS01000452.1	Mutator TIR Transposon	1207	6054	4847
PGWS01000456.1	Mutator TIR Transposon	7497	7844	347
PGWS01000459.1	CACTA TIR Transposon	9108	9278	170
PGWS01000578.1	Unknown LTR Retrotransposons	8090	10879	2789
PGWS01000588.1	CACTA TIR Transposon	8421	11597	3176
PGWS01000605.1	Mutator TIR Transposon	2924	3044	120
PGWS01000646.1	Mutator TIR Transposon	2807	3155	348
PGWS01000698.1	Mutator TIR Transposon	3205	4040	835
PGWS01000712.1	Mutator TIR Transposon	433	612	179
PGWS01000712.1	Mutator TIR Transposon	663	4094	3431
PGWS01000757.1	Copia LTR Retrotransposons	4397	10992	6595
PGWS01000768.1	Unknown LTR Retrotransposons	263	3261	2998
PGWS01000788.1	Mutator TIR Transposon	2608	6217	3609
PGWS01000819.1	Mutator TIR Transposon	8065	8224	159
PGWS01000820.1	Mutator TIR Transposon	3327	3445	118
PGWS01000833.1	Mutator TIR Transposon	4481	4713	232
PGWS01000863.1	Mutator TIR Transposon	781	3976	3195
PGWS01000864.1	Mutator TIR Transposon	5240	5377	137
PGWS01000879.1	CACTA TIR Transposon	5919	9942	4023
PGWS01000892.1	Copia LTR Retrotransposons	3627	10172	6545
PGWS01000919.1	Mutator TIR Transposon	9470	9592	122
PGWS01000919.1	Mutator TIR Transposon	20728	21065	337
PGWS01001038.1	hAT TIR Transposon	18416	22324	3908
PGWS01001038.1	hAT TIR Transposon	44779	45277	498
PGWS01001053.1	Mutator TIR Transposon	5482	8873	3391
PGWS01001061.1	Copia LTR Retrotransposons	1205	6180	4975
PGWS01001081.1	Mutator TIR Transposon	8800	8968	168
PGWS01001102.1	Mutator TIR Transposon	34698	35066	368
PGWS01001271.1	helitron	6286	6584	298
PGWS01001296.1	Mutator TIR Transposon	2017	2270	253
PGWS01001331.1	Unknown LTR Retrotransposons	2229	3542	1313
PGWS01001435.1	CACTA TIR Transposon	3454	4368	914
PGWS01001505.1	Copia LTR Retrotransposons	1024	10986	9962
PGWS01001513.1	Mutator TIR Transposon	8797	8964	167
PGWS01001556.1	CACTA TIR Transposon	12793	16740	3947
PGWS01001577.1	Mutator TIR Transposon	3813	3910	97
PGWS01001592.1	Mutator TIR Transposon	7893	8127	234
PGWS01001592.1	Mutator TIR Transposon	8126	8232	106
PGWS01001594.1	Unknown LTR Retrotransposons	103866	105757	1891
PGWS01001620.1	Mutator TIR Transposon	7539	7748	209
PGWS01001650.1	Gypsy LTR Retrotransposons	713	4344	3631
PGWS01001661.1	CACTA TIR Transposon	10344	11315	971
PGWS01001703.1	Mutator TIR Transposon	5885	5990	105
PGWS01001766.1	Mutator TIR Transposon	6905	7444	539
PGWS01001768.1	hAT TIR Transposon	6729	10489	3760
PGWS01001854.1	Mutator TIR Transposon	1351	2204	853
PGWS01001918.1	Mutator TIR Transposon	7701	7840	139
PGWS01001952.1	Mutator TIR Transposon	925	5209	4284
PGWS01001963.1	Mutator TIR Transposon	963	3558	2595
PGWS01003081.1	Mutator TIR Transposon	842	3560	2718
PGWS01003081.1	Mutator TIR Transposon	2045	2901	856
PGWS01003191.1	Copia LTR Retrotransposons	19828	27947	8119
PGWS01003210.1	Mutator TIR Transposon	1086	5309	4223
PGWS01003224.1	helitron	2283	3703	1420
PGWS01003237.1	Mutator TIR Transposon	6578	6663	85
PGWS01003367.1	Mutator TIR Transposon	15579	15721	142
PGWS01003373.1	Copia LTR Retrotransposons	7214	18097	10883
PGWS01003400.1	Mutator TIR Transposon	2415	2875	460
PGWS01003431.1	Unknown LTR Retrotransposons	44858	46977	2119
PGWS01003452.1	Mutator TIR Transposon	8133	9563	1430
PGWS01003471.1	Unknown LTR Retrotransposons	5246	7758	2512
PGWS01003499.1	Unknown LTR Retrotransposons	20820	23534	2714
PGWS01003515.1	Mutator TIR Transposon	2311	2418	107
PGWS01003518.1	Mutator TIR Transposon	589	3317	2728
PGWS01003673.1	Mutator TIR Transposon	6788	7138	350
PGWS01003720.1	Mutator TIR Transposon	2728	5960	3232
PGWS01003724.1	Mutator TIR Transposon	1594	4387	2793
PGWS01003744.1	Mutator TIR Transposon	3655	4196	541
PGWS01003750.1	Copia LTR Retrotransposons	6846	12400	5554
PGWS01003763.1	Mutator TIR Transposon	3096	3478	382
PGWS01003784.1	Copia LTR Retrotransposons	463	11517	11054
PGWS01003795.1	Copia LTR Retrotransposons	6407	9232	2825
PGWS01003818.1	Mutator TIR Transposon	796	1050	254
PGWS01003835.1	CACTA TIR Transposon	4861	7432	2571
PGWS01003904.1	Mutator TIR Transposon	4439	7426	2987
PGWS01003907.1	Mutator TIR Transposon	6990	7095	105
PGWS01003962.1	Unknown LTR Retrotransposons	1344	3831	2487
PGWS01003978.1	Mutator TIR Transposon	1470	5608	4138
PGWS01003990.1	Mutator TIR Transposon	2254	7114	4860
PGWS01004000.1	Copia LTR Retrotransposons	4290	6379	2089
PGWS01004011.1	Mutator TIR Transposon	5218	5668	450
PGWS01004022.1	Mutator TIR Transposon	4463	7098	2635
PGWS01004030.1	Mutator TIR Transposon	512	788	276
PGWS01004066.1	Mutator TIR Transposon	1685	3947	2262
PGWS01004066.1	Mutator TIR Transposon	2542	2646	104
PGWS01004085.1	Gypsy LTR Retrotransposons	45054	50290	5236
PGWS01004185.1	Mutator TIR Transposon	3338	3698	360
PGWS01004204.1	Mutator TIR Transposon	2142	3180	1038
PGWS01004262.1	Mutator TIR Transposon	6259	10618	4359
PGWS01004292.1	PIF Harbinger TIR Transposon	11640	11980	340
PGWS01004299.1	Mutator TIR Transposon	3029	3134	105
PGWS01004363.1	CACTA TIR Transposon	2103	2419	316
PGWS01004364.1	Mutator TIR Transposon	1863	5612	3749
PGWS01004364.1	Mutator TIR Transposon	3136	6099	2963
PGWS01004374.1	CACTA TIR Transposon	6960	7876	916
PGWS01004400.1	Mutator TIR Transposon	5779	5881	102
PGWS01004457.1	Mutator TIR Transposon	3192	5860	2668
PGWS01004680.1	CACTA TIR Transposon	913	5656	4743
PGWS01004682.1	CACTA TIR Transposon	716	1638	922
PGWS01004765.1	Gypsy LTR Retrotransposons	18297	28121	9824
PGWS01004781.1	Mutator TIR Transposon	3615	5524	1909
PGWS01004814.1	Copia LTR Retrotransposons	12188	16644	4456
PGWS01004814.1	Mutator TIR Transposon	19637	19738	101
PGWS01004822.1	CACTA TIR Transposon	5981	9353	3372
PGWS01004834.1	hAT TIR Transposon	3880	7138	3258
PGWS01004856.1	Mutator TIR Transposon	382	630	248
PGWS01004868.1	Mutator TIR Transposon	6050	6396	346
PGWS01004898.1	Mutator TIR Transposon	1001	5199	4198
PGWS01004922.1	Mutator TIR Transposon	11326	11488	162
PGWS01004952.1	Copia LTR Retrotransposons	1939	7878	5939
PGWS01004955.1	Mutator TIR Transposon	5897	8882	2985
PGWS01004958.1	helitron	4114	8662	4548
PGWS01004977.1	Mutator TIR Transposon	3478	4540	1062
PGWS01004977.1	Mutator TIR Transposon	5663	5803	140
PGWS01004981.1	Mutator TIR Transposon	641	1891	1250
PGWS01006007.1	Mutator TIR Transposon	3528	3898	370
PGWS01006016.1	CACTA TIR Transposon	4267	5593	1326
PGWS01006049.1	Mutator TIR Transposon	3306	3411	105
PGWS01006055.1	Mutator TIR Transposon	1764	5228	3464
PGWS01006090.1	Mutator TIR Transposon	4458	4707	249
PGWS01006240.1	Mutator TIR Transposon	4330	6424	2094
PGWS01006301.1	Gypsy LTR Retrotransposons	2816	10138	7322
PGWS01006306.1	Mutator TIR Transposon	4582	4833	251
PGWS01006328.1	CACTA TIR Transposon	5991	7285	1294
PGWS01006347.1	helitron	6777	8249	1472
PGWS01006365.1	Mutator TIR Transposon	11582	13424	1842
PGWS01006392.1	Mutator TIR Transposon	4931	5035	104
PGWS01006436.1	Mutator TIR Transposon	8440	9521	1081
PGWS01006528.1	Mutator TIR Transposon	6078	6217	139
PGWS01006537.1	helitron	35856	45416	9560
PGWS01006565.1	helitron	207	2463	2256
PGWS01006673.1	CACTA TIR Transposon	5059	5974	915
PGWS01006698.1	Mutator TIR Transposon	10082	10442	360
PGWS01006778.1	CACTA TIR Transposon	717	1632	915
PGWS01006823.1	hAT TIR Transposon	3996	4779	783
PGWS01006979.1	Unknown LTR Retrotransposons	2877	4979	2102
PGWS01006997.1	Mutator TIR Transposon	974	3989	3015
PGWS01007033.1	Unknown LTR Retrotransposons	22785	25198	2413
PGWS01007056.1	Unknown LTR Retrotransposons	2701	4114	1413
PGWS01007146.1	Mutator TIR Transposon	4583	4931	348
PGWS01007146.1	Mutator TIR Transposon	4722	5036	314
PGWS01007150.1	Mutator TIR Transposon	926	3845	2919
PGWS01007246.1	Mutator TIR Transposon	6740	6990	250
PGWS01007312.1	Mutator TIR Transposon	526	5150	4624
PGWS01007312.1	Mutator TIR Transposon	1041	5041	4000
PGWS01007312.1	Mutator TIR Transposon	1296	4410	3114
PGWS01007353.1	Mutator TIR Transposon	1335	1584	249
PGWS01007410.1	Mutator TIR Transposon	4257	4606	349
PGWS01007508.1	Mutator TIR Transposon	2258	5195	2937
PGWS01007524.1	Mutator TIR Transposon	1159	6058	4899
PGWS01007526.1	Mutator TIR Transposon	5364	6676	1312
PGWS01007526.1	Mutator TIR Transposon	8103	12390	4287
PGWS01007526.1	Mutator TIR Transposon	9521	11098	1577
PGWS01007591.1	helitron	8388	8782	394
PGWS01007657.1	CACTA TIR Transposon	4854	5767	913
PGWS01007690.1	PIF Harbinger TIR Transposon	20741	24347	3606
PGWS01007695.1	Mutator TIR Transposon	4999	6618	1619
PGWS01007719.1	Mutator TIR Transposon	643	4719	4076
PGWS01007763.1	Unknown LTR Retrotransposons	12562	14115	1553
PGWS01007790.1	CACTA TIR Transposon	1546	2459	913
PGWS01007814.1	Gypsy LTR Retrotransposons	1178	13257	12079
PGWS01007864.1	Unknown LTR Retrotransposons	70	2422	2352
PGWS01007918.1	CACTA TIR Transposon	18535	21979	3444
PGWS01007926.1	PIF Harbinger TIR Transposon	11755	15375	3620
PGWS01007973.1	Mutator TIR Transposon	325	483	158
PGWS01008030.1	helitron	7010	8676	1666
PGWS01008046.1	hAT TIR Transposon	1048	1861	813
PGWS01008112.1	helitron	8128	9797	1669
PGWS01008252.1	helitron	1890	7539	5649
PGWS01008255.1	Mutator TIR Transposon	379	494	115
PGWS01008281.1	CACTA TIR Transposon	568	2023	1455
PGWS01008320.1	Mutator TIR Transposon	4177	4282	105
PGWS01008440.1	CACTA TIR Transposon	10070	11660	1590
PGWS01008527.1	Mutator TIR Transposon	1015	4028	3013
PGWS01008557.1	Mutator TIR Transposon	392	3751	3359
PGWS01008666.1	helitron	3078	3457	379
PGWS01008832.1	Mutator TIR Transposon	966	1219	253
PGWS01008845.1	Mutator TIR Transposon	10061	13905	3844
PGWS01008865.1	Mutator TIR Transposon	642	1514	872
PGWS01008921.1	Mutator TIR Transposon	8150	8307	157
PGWS01008941.1	hAT TIR Transposon	632	4256	3624
PGWS01008976.1	Unknown LTR Retrotransposons	3270	5783	2513
PGWS01009038.1	Mutator TIR Transposon	14591	19312	4721
PGWS01009038.1	Mutator TIR Transposon	16550	18828	2278
PGWS01009086.1	Mutator TIR Transposon	6459	10249	3790
PGWS01009086.1	Mutator TIR Transposon	11730	12543	813
PGWS01009168.1	Mutator TIR Transposon	7065	9243	2178
PGWS01009170.1	Mutator TIR Transposon	930	1278	348
PGWS01009273.1	Mutator TIR Transposon	1274	1662	388
PGWS01009295.1	Mutator TIR Transposon	2517	5338	2821
PGWS01009309.1	helitron	16003	17675	1672
PGWS01009309.1	helitron	32962	34627	1665
PGWS01009346.1	Mutator TIR Transposon	329	674	345
PGWS01009385.1	Mutator TIR Transposon	8013	12298	4285
PGWS01009492.1	Mutator TIR Transposon	850	4311	3461
PGWS01009540.1	Mutator TIR Transposon	1860	5124	3264
PGWS01009634.1	helitron	1459	3125	1666
PGWS01009636.1	Mutator TIR Transposon	3901	4151	250
PGWS01009701.1	Mutator TIR Transposon	5300	5483	183
PGWS01009705.1	Mutator TIR Transposon	4935	6684	1749
PGWS01009710.1	Unknown LTR Retrotransposons	5041	7254	2213
PGWS01009742.1	Mutator TIR Transposon	1469	1583	114
PGWS01009852.1	Mutator TIR Transposon	7608	7738	130
PGWS01010225.1	Copia LTR Retrotransposons	164	11062	10898
PGWS01010232.1	CACTA TIR Transposon	4636	4842	206
PGWS01010253.1	Mutator TIR Transposon	14965	15218	253
PGWS01010262.1	Mutator TIR Transposon	9355	13655	4300
PGWS01010347.1	Mutator TIR Transposon	4833	5083	250
PGWS01010394.1	Mutator TIR Transposon	5521	5625	104
PGWS01010434.1	Mutator TIR Transposon	3127	4651	1524
PGWS01010542.1	Mutator TIR Transposon	7419	7652	233
PGWS01010595.1	Mutator TIR Transposon	2482	2625	143
PGWS01010624.1	helitron	9137	10804	1667
PGWS01010749.1	Mutator TIR Transposon	3993	4156	163
PGWS01010749.1	Mutator TIR Transposon	9720	12355	2635
PGWS01010758.1	Mutator TIR Transposon	11181	14044	2863
PGWS01010896.1	Mutator TIR Transposon	4149	6613	2464
PGWS01010896.1	Mutator TIR Transposon	5058	5212	154
PGWS01010909.1	Mutator TIR Transposon	5947	6127	180
PGWS01012029.1	Mutator TIR Transposon	6050	6283	233
PGWS01012057.1	Unknown LTR Retrotransposons	73	2569	2496
PGWS01012113.1	Mutator TIR Transposon	11275	12173	898
PGWS01012320.1	helitron	1416	3082	1666
PGWS01012393.1	hAT TIR Transposon	1953	2854	901
PGWS01012667.1	Mutator TIR Transposon	8294	8476	182
PGWS01012893.1	Mutator TIR Transposon	18392	21512	3120
PGWS01012893.1	helitron	19041	21222	2181
PGWS01012893.1	Mutator TIR Transposon	20241	22096	1855
PGWS01012970.1	CACTA TIR Transposon	3106	6561	3455
PGWS01013224.1	helitron	10697	12364	1667
PGWS01013456.1	helitron	1526	3192	1666
PGWS01013686.1	Unknown LTR Retrotransposons	243	2754	2511
PGWS01013968.1	PIF Harbinger TIR Transposon	2431	4946	2515
PGWS01015085.1	PIF Harbinger TIR Transposon	1777	4079	2302
PGWS01015231.1	Tc1 Mariner TIR Transposon	2512	7520	5008
PGWS01015373.1	helitron	2061	2425	364
PGWS01015434.1	Mutator TIR Transposon	14344	18693	4349
PGWS01015592.1	helitron	7229	8899	1670
PGWS01015612.1	helitron	7935	9630	1695
PGWS01015925.1	Mutator TIR Transposon	13904	15873	1969
PGWS01015950.1	Copia LTR Retrotransposons	27919	30002	2083
PGWS01015968.1	CACTA TIR Transposon	545	5030	4485
PGWS01015972.1	Mutator TIR Transposon	413	4197	3784
PGWS01015972.1	Mutator TIR Transposon	2339	4977	2638
PGWS01015978.1	Mutator TIR Transposon	5286	5390	104
PGWS01015992.1	CACTA TIR Transposon	6936	8588	1652
PGWS01015997.1	Mutator TIR Transposon	15604	18194	2590
PGWS01016078.1	Mutator TIR Transposon	10524	10703	179
PGWS01016116.1	CACTA TIR Transposon	12427	13105	678
PGWS01016118.1	Mutator TIR Transposon	4294	4434	140
PGWS01016177.1	Unknown LTR Retrotransposons	1735	4400	2665
PGWS01016215.1	Mutator TIR Transposon	3469	8206	4737
PGWS01016245.1	Gypsy LTR Retrotransposons	10800	16437	5637
PGWS01016245.1	Copia LTR Retrotransposons	106218	114449	8231
PGWS01016270.1	Mutator TIR Transposon	2551	6936	4385
PGWS01016279.1	Mutator TIR Transposon	6482	6819	337
PGWS01016317.1	Mutator TIR Transposon	1840	5850	4010
PGWS01016317.1	Unknown LTR Retrotransposons	4621	7353	2732
PGWS01016318.1	Unknown LTR Retrotransposons	2473	5229	2756
PGWS01016324.1	helitron	172	11014	10842
PGWS01016340.1	Copia LTR Retrotransposons	3840	6937	3097
PGWS01016370.1	CACTA TIR Transposon	4003	7005	3002
PGWS01016454.1	Mutator TIR Transposon	2754	3345	591
PGWS01016559.1	Copia LTR Retrotransposons	2433	13287	10854
PGWS01016573.1	Copia LTR Retrotransposons	8332	12297	3965
PGWS01016587.1	CACTA TIR Transposon	10005	10241	236
PGWS01016634.1	Mutator TIR Transposon	2164	4776	2612
PGWS01016635.1	Mutator TIR Transposon	3171	3267	96
PGWS01016650.1	CACTA TIR Transposon	260	3605	3345
PGWS01016688.1	Mutator TIR Transposon	1899	3118	1219
PGWS01016771.1	Mutator TIR Transposon	845	1492	647
PGWS01016819.1	Copia LTR Retrotransposons	1226	6303	5077
PGWS01016917.1	Mutator TIR Transposon	5746	6650	904
PGWS01016937.1	Unknown LTR Retrotransposons	4358	5758	1400
PGWS01017018.1	Copia LTR Retrotransposons	19945	24956	5011
PGWS01017123.1	CACTA TIR Transposon	21722	23475	1753
PGWS01017128.1	Mutator TIR Transposon	9957	13357	3400
PGWS01017157.1	helitron	14280	19162	4882
PGWS01017205.1	CACTA TIR Transposon	9414	10205	791
PGWS01017208.1	CACTA TIR Transposon	8285	9064	779
PGWS01017234.1	Tc1 Mariner TIR Transposon	249	3962	3713
PGWS01017310.1	helitron	127622	145487	17865
PGWS01017361.1	Mutator TIR Transposon	2371	4552	2181
PGWS01017387.1	Mutator TIR Transposon	9679	9819	140
PGWS01017388.1	Mutator TIR Transposon	9371	9511	140
PGWS01017391.1	Mutator TIR Transposon	3273	3412	139
PGWS01017459.1	CACTA TIR Transposon	2210	7207	4997
PGWS01017473.1	Mutator TIR Transposon	6556	8706	2150
PGWS01017562.1	Unknown LTR Retrotransposons	10632	12149	1517
PGWS01017564.1	Unknown LTR Retrotransposons	8082	9610	1528
PGWS01017574.1	Mutator TIR Transposon	548	716	168
PGWS01017617.1	hAT TIR Transposon	285	3509	3224
PGWS01017781.1	Mutator TIR Transposon	2524	2629	105
PGWS01017799.1	Mutator TIR Transposon	740	895	155
PGWS01017823.1	Mutator TIR Transposon	3493	3608	115
PGWS01017826.1	helitron	2153	9021	6868
PGWS01017902.1	Copia LTR Retrotransposons	11455	23624	12169
PGWS01017925.1	Mutator TIR Transposon	8430	8682	252
PGWS01017927.1	Mutator TIR Transposon	4568	4816	248
PGWS01017928.1	Mutator TIR Transposon	4095	4342	247
PGWS01017935.1	Mutator TIR Transposon	15635	15720	85
PGWS01017941.1	hAT TIR Transposon	10104	10683	579
PGWS01017943.1	hAT TIR Transposon	6837	7417	580
PGWS01017980.1	Copia LTR Retrotransposons	10597	14696	4099
PGWS01018033.1	CACTA TIR Transposon	9312	11083	1771
PGWS01018190.1	Mutator TIR Transposon	6717	9382	2665
PGWS01018195.1	Mutator TIR Transposon	16040	20398	4358
PGWS01018229.1	Mutator TIR Transposon	8695	8903	208
PGWS01018259.1	Copia LTR Retrotransposons	424	11269	10845
PGWS01018324.1	Mutator TIR Transposon	22442	26266	3824
PGWS01018386.1	Mutator TIR Transposon	10960	11075	115
PGWS01018388.1	Mutator TIR Transposon	4359	7774	3415
PGWS01018389.1	Mutator TIR Transposon	3644	7072	3428
PGWS01018389.1	Mutator TIR Transposon	3923	4095	172
PGWS01018390.1	Mutator TIR Transposon	1180	4606	3426
PGWS01018398.1	CACTA TIR Transposon	2297	2983	686
PGWS01018419.1	helitron	9659	10881	1222
PGWS01018420.1	helitron	3696	11005	7309
PGWS01018420.1	Copia LTR Retrotransposons	5242	9943	4701
PGWS01018486.1	Mutator TIR Transposon	330	510	180
PGWS01018486.1	Mutator TIR Transposon	561	3880	3319
PGWS01018486.1	Mutator TIR Transposon	6646	6825	179
PGWS01018487.1	Mutator TIR Transposon	5202	5381	179
PGWS01018627.1	Mutator TIR Transposon	19778	20427	649
PGWS01018640.1	Copia LTR Retrotransposons	14439	19434	4995
PGWS01018640.1	Copia LTR Retrotransposons	44249	49639	5390
PGWS01018657.1	Copia LTR Retrotransposons	3487	5574	2087
PGWS01018667.1	Mutator TIR Transposon	1189	4604	3415
PGWS01018667.1	Mutator TIR Transposon	1190	4603	3413
PGWS01018685.1	Mutator TIR Transposon	3280	8126	4846
PGWS01018821.1	Mutator TIR Transposon	4446	8188	3742
PGWS01018894.1	Mutator TIR Transposon	4152	4696	544
PGWS01018935.1	Mutator TIR Transposon	4939	5270	331
PGWS01019009.1	Mutator TIR Transposon	5933	8088	2155
PGWS01019020.1	Mutator TIR Transposon	5644	5789	145
PGWS01019053.1	Copia LTR Retrotransposons	85	11255	11170
PGWS01019088.1	Mutator TIR Transposon	8376	8663	287
PGWS01019091.1	Mutator TIR Transposon	2972	3340	368
PGWS01019173.1	Copia LTR Retrotransposons	6961	12310	5349
PGWS01019174.1	Copia LTR Retrotransposons	6890	12144	5254
PGWS01019268.1	Mutator TIR Transposon	6223	6463	240
PGWS01019283.1	Copia LTR Retrotransposons	85149	90697	5548
PGWS01019296.1	CACTA TIR Transposon	1429	4959	3530
PGWS01019325.1	Copia LTR Retrotransposons	223354	225453	2099
PGWS01019352.1	Mutator TIR Transposon	5628	5879	251
PGWS01019376.1	Mutator TIR Transposon	754	907	153
PGWS01019378.1	Copia LTR Retrotransposons	73329	84668	11339
PGWS01019378.1	Mutator TIR Transposon	83394	83542	148
PGWS01019396.1	Mutator TIR Transposon	12186	12547	361
PGWS01019414.1	Mutator TIR Transposon	4969	5315	346
PGWS01019469.1	PIF Harbinger TIR Transposon	7491	7774	283
PGWS01019508.1	Mutator TIR Transposon	7751	9444	1693
PGWS01019525.1	Mutator TIR Transposon	6296	7932	1636
PGWS01019585.1	helitron	2879	3405	526
PGWS01019585.1	CACTA TIR Transposon	6218	6384	166
PGWS01019642.1	Mutator TIR Transposon	2703	5935	3232
PGWS01019642.1	Mutator TIR Transposon	2990	5835	2845
PGWS01019662.1	Mutator TIR Transposon	2578	2800	222
PGWS01019687.1	Mutator TIR Transposon	4512	7935	3423
PGWS01019692.1	Mutator TIR Transposon	9118	9245	127
PGWS01019693.1	Mutator TIR Transposon	649	776	127
PGWS01019694.1	Mutator TIR Transposon	261	388	127
PGWS01019734.1	Copia LTR Retrotransposons	63602	68450	4848
PGWS01019787.1	Mutator TIR Transposon	4507	5394	887
PGWS01019850.1	Mutator TIR Transposon	3131	6511	3380
PGWS01019851.1	Mutator TIR Transposon	2082	5646	3564
PGWS01019854.1	Mutator TIR Transposon	2022	2163	141
PGWS01019891.1	Copia LTR Retrotransposons	34984	39750	4766
PGWS01019920.1	Mutator TIR Transposon	1377	3090	1713
PGWS01019920.1	Mutator TIR Transposon	2235	7127	4892
PGWS01019922.1	Mutator TIR Transposon	392	3036	2644
PGWS01019940.1	Mutator TIR Transposon	610	1103	493
PGWS01019940.1	Mutator TIR Transposon	661	998	337
PGWS01019963.1	CACTA TIR Transposon	4642	6428	1786
PGWS01019976.1	Mutator TIR Transposon	3781	3982	201
PGWS01020035.1	Mutator TIR Transposon	10448	12568	2120
PGWS01020126.1	CACTA TIR Transposon	5853	6766	913
PGWS01020127.1	CACTA TIR Transposon	4756	5670	914
PGWS01020129.1	Mutator TIR Transposon	3449	3552	103
PGWS01020139.1	Mutator TIR Transposon	3991	4513	522
PGWS01020140.1	Copia LTR Retrotransposons	5504	10561	5057
PGWS01020232.1	CACTA TIR Transposon	6598	11235	4637
PGWS01020322.1	helitron	2126	2424	298
PGWS01020357.1	Mutator TIR Transposon	2470	5907	3437
PGWS01020357.1	Mutator TIR Transposon	7511	12016	4505
PGWS01020358.1	Mutator TIR Transposon	1679	5088	3409
PGWS01020359.1	Mutator TIR Transposon	823	4222	3399
PGWS01020359.1	Mutator TIR Transposon	1237	1377	140
PGWS01020394.1	helitron	8784	14484	5700
PGWS01020396.1	Mutator TIR Transposon	42363	42709	346
PGWS01020418.1	Unknown LTR Retrotransposons	4218	8036	3818
PGWS01020425.1	Mutator TIR Transposon	121870	126523	4653
PGWS01020425.1	Mutator TIR Transposon	121871	126522	4651
PGWS01020432.1	Mutator TIR Transposon	2448	3006	558
PGWS01020444.1	Mutator TIR Transposon	212	4537	4325
PGWS01020487.1	Mutator TIR Transposon	3778	7972	4194
PGWS01020625.1	CACTA TIR Transposon	668	4715	4047
PGWS01020625.1	Mutator TIR Transposon	7002	7156	154
PGWS01020670.1	Mutator TIR Transposon	3385	6940	3555
PGWS01020698.1	helitron	129	6202	6073
PGWS01020707.1	hAT TIR Transposon	5288	9944	4656
PGWS01020708.1	hAT TIR Transposon	7347	12168	4821
PGWS01020749.1	CACTA TIR Transposon	683	3832	3149
PGWS01020764.1	Mutator TIR Transposon	3469	7335	3866
PGWS01020852.1	Mutator TIR Transposon	283	399	116
PGWS01020855.1	CACTA TIR Transposon	3777	6060	2283
PGWS01020937.1	Mutator TIR Transposon	855	3006	2151
PGWS01020956.1	Unknown LTR Retrotransposons	2013	4864	2851
PGWS01020972.1	Mutator TIR Transposon	1820	4161	2341
PGWS01020972.1	Mutator TIR Transposon	4690	9613	4923
PGWS01022014.1	CACTA TIR Transposon	1635	2821	1186
PGWS01022038.1	Mutator TIR Transposon	13683	17058	3375
PGWS01022116.1	Mutator TIR Transposon	10334	13102	2768
PGWS01022130.1	hAT TIR Transposon	4171	5124	953
PGWS01022131.1	hAT TIR Transposon	2181	3140	959
PGWS01022243.1	Gypsy LTR Retrotransposons	987	4880	3893
PGWS01022259.1	Copia LTR Retrotransposons	23593	35487	11894
PGWS01022294.1	Mutator TIR Transposon	9929	10367	438
PGWS01022296.1	Mutator TIR Transposon	2174	6071	3897
PGWS01022299.1	Mutator TIR Transposon	6697	8459	1762
PGWS01022302.1	Mutator TIR Transposon	1510	3148	1638
PGWS01022311.1	Mutator TIR Transposon	19809	20288	479
PGWS01022371.1	helitron	7187	7419	232
PGWS01022398.1	Copia LTR Retrotransposons	11466	17008	5542
PGWS01022399.1	Copia LTR Retrotransposons	3429	14753	11324
PGWS01022413.1	Mutator TIR Transposon	9545	13360	3815
PGWS01022515.1	Mutator TIR Transposon	207	1536	1329
PGWS01022578.1	Mutator TIR Transposon	3636	4815	1179
PGWS01022599.1	Gypsy LTR Retrotransposons	15798	20898	5100
PGWS01022622.1	Mutator TIR Transposon	1956	6498	4542
PGWS01022623.1	Mutator TIR Transposon	3702	6719	3017
PGWS01022624.1	Mutator TIR Transposon	2161	3365	1204
PGWS01022643.1	Mutator TIR Transposon	2732	2859	127
PGWS01022728.1	CACTA TIR Transposon	1610	6206	4596
PGWS01022802.1	CACTA TIR Transposon	660	2735	2075
PGWS01022843.1	Mutator TIR Transposon	291	578	287
PGWS01022908.1	Mutator TIR Transposon	16641	16749	108
PGWS01022909.1	Mutator TIR Transposon	5211	5315	104
PGWS01022925.1	Mutator TIR Transposon	9059	11268	2209
PGWS01022931.1	CACTA TIR Transposon	2430	7190	4760
PGWS01022951.1	Mutator TIR Transposon	5462	9401	3939
PGWS01022975.1	Mutator TIR Transposon	10611	15142	4531
PGWS01022977.1	Mutator TIR Transposon	13320	15508	2188
PGWS01023099.1	helitron	109460	126108	16648
PGWS01023193.1	Mutator TIR Transposon	642	4838	4196
PGWS01023193.1	Mutator TIR Transposon	894	4586	3692
PGWS01023193.1	Mutator TIR Transposon	895	4585	3690
PGWS01023193.1	hAT TIR Transposon	1367	4113	2746
PGWS01023198.1	Mutator TIR Transposon	4019	6487	2468
PGWS01023200.1	Mutator TIR Transposon	6224	6321	97
PGWS01023201.1	CACTA TIR Transposon	8151	8948	797
PGWS01023310.1	Gypsy LTR Retrotransposons	12264	21129	8865
PGWS01023310.1	Mutator TIR Transposon	57472	62104	4632
PGWS01023331.1	hAT TIR Transposon	2190	3180	990
PGWS01023334.1	Mutator TIR Transposon	4571	5057	486
PGWS01023335.1	Mutator TIR Transposon	4645	4752	107
PGWS01023336.1	Mutator TIR Transposon	6987	7912	925
PGWS01023515.1	Mutator TIR Transposon	8980	9120	140
PGWS01023517.1	CACTA TIR Transposon	457	3154	2697
PGWS01023625.1	Mutator TIR Transposon	23870	24965	1095
PGWS01023693.1	hAT TIR Transposon	28153	28596	443
PGWS01023740.1	Mutator TIR Transposon	490	678	188
PGWS01023808.1	Mutator TIR Transposon	3408	3897	489
PGWS01023808.1	Mutator TIR Transposon	6768	9258	2490
PGWS01023809.1	Mutator TIR Transposon	4694	7166	2472
PGWS01023810.1	Mutator TIR Transposon	4377	6849	2472
PGWS01023817.1	Unknown LTR Retrotransposons	10013	18577	8564
PGWS01023818.1	Mutator TIR Transposon	5609	5714	105
PGWS01023819.1	Mutator TIR Transposon	6132	6383	251
PGWS01023892.1	Mutator TIR Transposon	5631	5979	348
PGWS01023893.1	Mutator TIR Transposon	1069	4951	3882
PGWS01023910.1	Mutator TIR Transposon	481	596	115
PGWS01023950.1	Mutator TIR Transposon	1477	1816	339
PGWS01023977.1	Mutator TIR Transposon	4078	8791	4713
PGWS01023977.1	Mutator TIR Transposon	4123	8746	4623
PGWS01025002.1	Mutator TIR Transposon	4493	7674	3181
PGWS01025099.1	hAT TIR Transposon	155016	156057	1041
PGWS01025104.1	CACTA TIR Transposon	2279	5323	3044
PGWS01025118.1	Mutator TIR Transposon	5675	8628	2953
PGWS01025123.1	Mutator TIR Transposon	3107	7065	3958
PGWS01025196.1	Mutator TIR Transposon	5420	5973	553
PGWS01025222.1	Mutator TIR Transposon	1298	1466	168
PGWS01025245.1	Mutator TIR Transposon	274	389	115
PGWS01025258.1	Mutator TIR Transposon	2063	2165	102
PGWS01025463.1	hAT TIR Transposon	3539	4095	556
PGWS01025480.1	Mutator TIR Transposon	8759	8864	105
PGWS01025481.1	Mutator TIR Transposon	5440	5538	98
PGWS01025529.1	CACTA TIR Transposon	8096	12627	4531
PGWS01025533.1	helitron	696	1189	493
PGWS01025542.1	Mutator TIR Transposon	5378	8000	2622
PGWS01025566.1	Copia LTR Retrotransposons	23627	30134	6507
PGWS01025570.1	Copia LTR Retrotransposons	2931	8564	5633
PGWS01025572.1	Mutator TIR Transposon	605	971	366
PGWS01025654.1	Mutator TIR Transposon	17336	18616	1280
PGWS01025746.1	Mutator TIR Transposon	1783	1902	119
PGWS01025805.1	Mutator TIR Transposon	3950	4199	249
PGWS01025836.1	helitron	4546	4844	298
PGWS01025881.1	Unknown LTR Retrotransposons	4529	7146	2617
PGWS01025882.1	Unknown LTR Retrotransposons	4220	6815	2595
PGWS01025913.1	Mutator TIR Transposon	9880	12907	3027
PGWS01025913.1	Mutator TIR Transposon	11488	15468	3980
PGWS01025940.1	Mutator TIR Transposon	8692	8947	255
PGWS01025986.1	CACTA TIR Transposon	846	2122	1276
PGWS01026002.1	hAT TIR Transposon	12640	14728	2088
PGWS01026029.1	hAT TIR Transposon	1195	3747	2552
PGWS01026043.1	Copia LTR Retrotransposons	1560	12402	10842
PGWS01026061.1	Mutator TIR Transposon	16679	17199	520
PGWS01026081.1	Mutator TIR Transposon	474	601	127
PGWS01026082.1	Mutator TIR Transposon	243	370	127
PGWS01026095.1	helitron	2282	2580	298
PGWS01026124.1	CACTA TIR Transposon	6997	8373	1376
PGWS01026162.1	Mutator TIR Transposon	6883	7723	840
PGWS01026163.1	Mutator TIR Transposon	2384	3233	849
PGWS01026163.1	Mutator TIR Transposon	3064	6451	3387
PGWS01026182.1	Gypsy LTR Retrotransposons	3852	12357	8505
PGWS01026197.1	CACTA TIR Transposon	5259	9428	4169
PGWS01026251.1	Mutator TIR Transposon	727	2091	1364
PGWS01026309.1	helitron	4617	4915	298
PGWS01026312.1	Mutator TIR Transposon	1733	6312	4579
PGWS01026313.1	Mutator TIR Transposon	1184	5502	4318
PGWS01026413.1	hAT TIR Transposon	9447	9601	154
PGWS01026431.1	Mutator TIR Transposon	1995	6836	4841
PGWS01026449.1	CACTA TIR Transposon	16147	19568	3421
PGWS01026481.1	Mutator TIR Transposon	6426	9746	3320
PGWS01026493.1	Copia LTR Retrotransposons	2159	3540	1381
PGWS01026570.1	Mutator TIR Transposon	2633	6719	4086
PGWS01026571.1	Mutator TIR Transposon	1024	5370	4346
PGWS01026572.1	Mutator TIR Transposon	586	5586	5000
PGWS01026603.1	Mutator TIR Transposon	1820	5171	3351
PGWS01026604.1	Mutator TIR Transposon	1383	4734	3351
PGWS01026646.1	Copia LTR Retrotransposons	7009	18448	11439
PGWS01026724.1	CACTA TIR Transposon	3489	5883	2394
PGWS01026759.1	Mutator TIR Transposon	1652	1811	159
PGWS01026845.1	helitron	12464	13579	1115
PGWS01026928.1	Mutator TIR Transposon	2584	5783	3199
PGWS01026929.1	Mutator TIR Transposon	590	4663	4073
PGWS01027000.1	Copia LTR Retrotransposons	61225	63302	2077
PGWS01029003.1	Mutator TIR Transposon	19335	19432	97
PGWS01029170.1	CACTA TIR Transposon	11200	13090	1890
PGWS01029278.1	Mutator TIR Transposon	4684	4932	248
PGWS01029304.1	Copia LTR Retrotransposons	1407	5525	4118
PGWS01029304.1	Mutator TIR Transposon	4194	4368	174
PGWS01029335.1	helitron	45324	47575	2251
PGWS01029357.1	Mutator TIR Transposon	5766	6134	368
PGWS01029416.1	PIF Harbinger TIR Transposon	2824	3578	754
PGWS01029417.1	PIF Harbinger TIR Transposon	2057	2820	763
PGWS01029532.1	Unknown LTR Retrotransposons	7460	10205	2745
PGWS01029549.1	Copia LTR Retrotransposons	3953	8070	4117
PGWS01029639.1	Mutator TIR Transposon	859	1400	541
PGWS01029675.1	Mutator TIR Transposon	2739	2854	115
PGWS01029749.1	Mutator TIR Transposon	7310	7870	560
PGWS01029763.1	Mutator TIR Transposon	6403	9086	2683
PGWS01029774.1	Mutator TIR Transposon	10566	10670	104
PGWS01029778.1	Mutator TIR Transposon	3960	4827	867
PGWS01029861.1	CACTA TIR Transposon	3572	5540	1968
PGWS01029879.1	Mutator TIR Transposon	9179	9304	125
PGWS01029929.1	Mutator TIR Transposon	2642	3182	540
PGWS01031013.1	Mutator TIR Transposon	4322	5162	840
PGWS01031066.1	Mutator TIR Transposon	307	2754	2447
PGWS01031072.1	CACTA TIR Transposon	6006	8805	2799
PGWS01031096.1	Mutator TIR Transposon	2373	2478	105
PGWS01031096.1	Mutator TIR Transposon	11629	11734	105
PGWS01031119.1	Mutator TIR Transposon	5826	8866	3040
PGWS01031121.1	Copia LTR Retrotransposons	1195	8820	7625
PGWS01031155.1	CACTA TIR Transposon	9697	10642	945
PGWS01031172.1	Mutator TIR Transposon	1699	1805	106
PGWS01031175.1	Mutator TIR Transposon	7300	7405	105
PGWS01031216.1	Mutator TIR Transposon	2326	6212	3886
PGWS01031216.1	Mutator TIR Transposon	3051	3612	561
PGWS01031265.1	Mutator TIR Transposon	1409	1534	125
PGWS01031267.1	Mutator TIR Transposon	339	464	125
PGWS01031341.1	Copia LTR Retrotransposons	2478	4559	2081
PGWS01031448.1	Mutator TIR Transposon	3250	3357	107
PGWS01031489.1	CACTA TIR Transposon	5089	5210	121
PGWS01031528.1	Mutator TIR Transposon	1056	1858	802
PGWS01031528.1	Mutator TIR Transposon	2289	2852	563
PGWS01031570.1	Mutator TIR Transposon	7682	7787	105
PGWS01031640.1	Mutator TIR Transposon	12523	12628	105
PGWS01031653.1	Mutator TIR Transposon	8713	9222	509
PGWS01031713.1	Mutator TIR Transposon	3119	5231	2112
PGWS01031770.1	Mutator TIR Transposon	1094	1199	105
PGWS01031772.1	Mutator TIR Transposon	5419	5535	116
PGWS01031819.1	helitron	14447	16112	1665
PGWS01031820.1	helitron	6302	7976	1674
PGWS01031821.1	helitron	1135	2845	1710
PGWS01031835.1	helitron	3337	5003	1666
PGWS01031878.1	Mutator TIR Transposon	6443	6536	93
PGWS01031883.1	Mutator TIR Transposon	5898	8496	2598
PGWS01031912.1	Mutator TIR Transposon	555	665	110
PGWS01032176.1	PIF Harbinger TIR Transposon	1421	4030	2609
PGWS01032195.1	Unknown LTR Retrotransposons	3173	5680	2507
PGWS01032200.1	Mutator TIR Transposon	616	721	105
PGWS01032200.1	Mutator TIR Transposon	6129	6381	252
PGWS01032201.1	Mutator TIR Transposon	8561	8666	105
PGWS01032212.1	Mutator TIR Transposon	2383	5196	2813
PGWS01032214.1	PIF Harbinger TIR Transposon	3192	3946	754
PGWS01032215.1	PIF Harbinger TIR Transposon	882	1636	754
PGWS01032218.1	Mutator TIR Transposon	3410	4052	642
PGWS01032272.1	Mutator TIR Transposon	5713	5804	91
PGWS01032277.1	Mutator TIR Transposon	3588	7063	3475
PGWS01032329.1	Mutator TIR Transposon	3529	7799	4270
PGWS01032366.1	Mutator TIR Transposon	8724	8832	108
PGWS01032432.1	CACTA TIR Transposon	28941	33666	4725
PGWS01032525.1	Copia LTR Retrotransposons	8371	14966	6595
PGWS01032527.1	Copia LTR Retrotransposons	2326	8851	6525
PGWS01032608.1	Mutator TIR Transposon	285	647	362
PGWS01032610.1	Mutator TIR Transposon	4859	5221	362
PGWS01032613.1	helitron	1139	2820	1681
PGWS01032615.1	helitron	18677	20323	1646
PGWS01032638.1	CACTA TIR Transposon	540	1432	892
PGWS01032736.1	Mutator TIR Transposon	410	642	232
PGWS01032741.1	Mutator TIR Transposon	4731	4836	105
PGWS01032767.1	Mutator TIR Transposon	1120	4113	2993
PGWS01032794.1	Mutator TIR Transposon	5618	5790	172
PGWS01032925.1	Mutator TIR Transposon	1992	5574	3582
PGWS01033006.1	Mutator TIR Transposon	7236	7488	252
PGWS01033083.1	PIF Harbinger TIR Transposon	7588	11211	3623
PGWS01033099.1	CACTA TIR Transposon	2686	3600	914
PGWS01033099.1	Mutator TIR Transposon	4925	5031	106
PGWS01033221.1	Mutator TIR Transposon	3113	3333	220
PGWS01033247.1	Mutator TIR Transposon	825	1201	376
PGWS01033274.1	helitron	330	1384	1054
PGWS01033282.1	PIF Harbinger TIR Transposon	5400	9023	3623
PGWS01033296.1	PIF Harbinger TIR Transposon	7127	10761	3634
PGWS01033297.1	PIF Harbinger TIR Transposon	5448	9073	3625
PGWS01033301.1	Mutator TIR Transposon	17126	17230	104
PGWS01033302.1	Mutator TIR Transposon	15113	15217	104
PGWS01033376.1	helitron	17209	29953	12744
PGWS01033440.1	Mutator TIR Transposon	3124	7482	4358
PGWS01033466.1	Mutator TIR Transposon	4566	5450	884
PGWS01033487.1	Copia LTR Retrotransposons	70078	76572	6494
PGWS01033541.1	PIF Harbinger TIR Transposon	3798	3895	97
PGWS01033618.1	helitron	7806	8098	292
PGWS01033716.1	Mutator TIR Transposon	372	5156	4784
PGWS01033717.1	Mutator TIR Transposon	12824	17023	4199
PGWS01033964.1	CACTA TIR Transposon	4413	7156	2743
PGWS01033976.1	Mutator TIR Transposon	1938	2034	96
PGWS01035166.1	Unknown LTR Retrotransposons	65388	69261	3873
PGWS01035166.1	Copia LTR Retrotransposons	74075	77956	3881
PGWS01035166.1	Mutator TIR Transposon	138584	142878	4294
PGWS01035166.1	Copia LTR Retrotransposons	154708	158624	3916
PGWS01035166.1	PIF Harbinger TIR Transposon	298168	300844	2676
PGWS01035167.1	helitron	42350	50954	8604
PGWS01035167.1	Unknown LTR Retrotransposons	42488	45027	2539
PGWS01035167.1	Copia LTR Retrotransposons	92699	104018	11319
PGWS01035169.1	Mutator TIR Transposon	97750	98095	345
PGWS01035169.1	Tc1 Mariner TIR Transposon	180435	182217	1782
PGWS01035169.1	Tc1 Mariner TIR Transposon	419849	422622	2773
PGWS01035169.1	Mutator TIR Transposon	616232	617483	1251
PGWS01035169.1	hAT TIR Transposon	1019301	1019496	195
PGWS01035169.1	Mutator TIR Transposon	2090068	2090979	911
PGWS01035169.1	Mutator TIR Transposon	2090069	2090978	909
PGWS01035169.1	Unknown LTR Retrotransposons	2090679	2092246	1567
PGWS01035169.1	Copia LTR Retrotransposons	2478421	2484188	5767
PGWS01035170.1	Copia LTR Retrotransposons	207133	212364	5231
PGWS01035172.1	hAT TIR Transposon	193141	193656	515
PGWS01035172.1	Mutator TIR Transposon	776530	779387	2857
PGWS01035172.1	hAT TIR Transposon	1108138	1108747	609
PGWS01035172.1	hAT TIR Transposon	1118194	1118810	616
PGWS01035172.1	Gypsy LTR Retrotransposons	1119040	1124365	5325
PGWS01035174.1	hAT TIR Transposon	109900	110083	183
PGWS01035174.1	Unknown LTR Retrotransposons	161855	163408	1553
PGWS01035174.1	Mutator TIR Transposon	198461	198899	438
PGWS01035174.1	PIF Harbinger TIR Transposon	328303	328587	284
PGWS01035174.1	helitron	388428	396399	7971
PGWS01035174.1	Unknown LTR Retrotransposons	693080	694475	1395
PGWS01035174.1	Mutator TIR Transposon	700867	703632	2765
PGWS01035174.1	Mutator TIR Transposon	700868	703631	2763
PGWS01035174.1	Mutator TIR Transposon	700890	702140	1250
PGWS01035175.1	Copia LTR Retrotransposons	118753	122699	3946
PGWS01035175.1	CACTA TIR Transposon	279555	280164	609
PGWS01035177.1	hAT TIR Transposon	63536	64606	1070
PGWS01035177.1	Copia LTR Retrotransposons	209623	213068	3445
PGWS01035177.1	Tc1 Mariner TIR Transposon	505902	508305	2403
PGWS01035177.1	hAT TIR Transposon	690134	691078	944
PGWS01035177.1	hAT TIR Transposon	1075754	1076390	636
PGWS01035178.1	CACTA TIR Transposon	24546	29028	4482
PGWS01035178.1	Unknown LTR Retrotransposons	69323	71207	1884
PGWS01035178.1	Copia LTR Retrotransposons	217635	222217	4582
PGWS01035178.1	Unknown LTR Retrotransposons	270662	273631	2969
PGWS01035178.1	Gypsy LTR Retrotransposons	428854	434130	5276
PGWS01035178.1	Unknown LTR Retrotransposons	507000	509791	2791
PGWS01035178.1	Copia LTR Retrotransposons	861621	866698	5077
PGWS01035178.1	Mutator TIR Transposon	1296635	1300018	3383
PGWS01035178.1	CACTA TIR Transposon	1604203	1608957	4754
PGWS01035178.1	Unknown LTR Retrotransposons	1817609	1819001	1392
PGWS01035182.1	Mutator TIR Transposon	3639	3756	117
PGWS01035183.1	hAT TIR Transposon	261460	262029	569
PGWS01035183.1	hAT TIR Transposon	509504	510319	815
PGWS01035183.1	PIF Harbinger TIR Transposon	512405	517335	4930
PGWS01035184.1	Gypsy LTR Retrotransposons	126579	131819	5240
PGWS01035184.1	Mutator TIR Transposon	438645	438871	226
PGWS01035184.1	Gypsy LTR Retrotransposons	542758	547946	5188
PGWS01035184.1	Gypsy LTR Retrotransposons	992685	997949	5264
PGWS01035185.1	CACTA TIR Transposon	85986	86695	709
PGWS01035185.1	helitron	152222	166345	14123
PGWS01035185.1	Copia LTR Retrotransposons	229139	233647	4508
PGWS01035185.1	Unknown LTR Retrotransposons	539384	542222	2838
PGWS01035185.1	Unknown LTR Retrotransposons	972062	974896	2834
PGWS01035185.1	CACTA TIR Transposon	1031588	1036410	4822
PGWS01035185.1	CACTA TIR Transposon	1268499	1271069	2570
PGWS01035186.1	Copia LTR Retrotransposons	109108	111065	1957
PGWS01035186.1	Mutator TIR Transposon	425878	426530	652
PGWS01035186.1	Mutator TIR Transposon	818479	821881	3402
PGWS01035188.1	Unknown LTR Retrotransposons	228443	229996	1553
PGWS01035188.1	Copia LTR Retrotransposons	286209	293232	7023
PGWS01035188.1	Unknown LTR Retrotransposons	305573	306967	1394
PGWS01035188.1	Copia LTR Retrotransposons	359492	366073	6581
PGWS01035192.1	Mutator TIR Transposon	38661	38819	158
PGWS01035193.1	Copia LTR Retrotransposons	134942	141101	6159
PGWS01035194.1	Unknown LTR Retrotransposons	37040	38613	1573
PGWS01035194.1	Gypsy LTR Retrotransposons	64628	69893	5265
PGWS01035194.1	Mutator TIR Transposon	193774	194119	345
PGWS01035194.1	Copia LTR Retrotransposons	206151	211531	5380
PGWS01035195.1	Copia LTR Retrotransposons	83801	91972	8171
PGWS01035195.1	Copia LTR Retrotransposons	157635	160466	2831
PGWS01035195.1	Copia LTR Retrotransposons	174612	181187	6575
PGWS01035196.1	Unknown LTR Retrotransposons	75948	81200	5252
PGWS01035196.1	Mutator TIR Transposon	103477	103614	137
PGWS01035196.1	Copia LTR Retrotransposons	103792	111952	8160
PGWS01035199.1	Copia LTR Retrotransposons	108688	110776	2088
PGWS01035199.1	CACTA TIR Transposon	253426	254015	589
PGWS01035199.1	Copia LTR Retrotransposons	400520	411917	11397
PGWS01035199.1	Copia LTR Retrotransposons	619543	625963	6420
PGWS01035201.1	Copia LTR Retrotransposons	35347	40431	5084
PGWS01035202.1	Unknown LTR Retrotransposons	82023	90825	8802
PGWS01035203.1	hAT TIR Transposon	83152	84848	1696
PGWS01035203.1	Copia LTR Retrotransposons	96680	103317	6637
PGWS01035203.1	hAT TIR Transposon	121155	121964	809
PGWS01035203.1	Gypsy LTR Retrotransposons	183229	193158	9929
PGWS01035204.1	Mutator TIR Transposon	231768	235401	3633
PGWS01035204.1	Mutator TIR Transposon	232004	234946	2942
PGWS01035204.1	CACTA TIR Transposon	261349	264710	3361
PGWS01035204.1	Copia LTR Retrotransposons	282037	286614	4577
PGWS01035206.1	Copia LTR Retrotransposons	176395	181074	4679
PGWS01035210.1	Mutator TIR Transposon	71221	72169	948
PGWS01035210.1	Tc1 Mariner TIR Transposon	190087	190380	293
PGWS01035210.1	hAT TIR Transposon	228670	230821	2151
PGWS01035210.1	CACTA TIR Transposon	377083	378012	929
PGWS01035214.1	Mutator TIR Transposon	687	842	155
PGWS01035215.1	Mutator TIR Transposon	10679	10784	105
PGWS01035215.1	Mutator TIR Transposon	19917	20022	105
PGWS01035216.1	Unknown LTR Retrotransposons	122054	127515	5461
PGWS01035221.1	PIF Harbinger TIR Transposon	82970	83097	127
PGWS01035221.1	Mutator TIR Transposon	163447	164844	1397
PGWS01035221.1	Unknown LTR Retrotransposons	165367	168326	2959
PGWS01035221.1	Unknown LTR Retrotransposons	242844	247245	4401
PGWS01035221.1	Gypsy LTR Retrotransposons	259595	264948	5353
PGWS01035221.1	Mutator TIR Transposon	432648	432831	183
PGWS01035221.1	Unknown LTR Retrotransposons	503559	507036	3477
PGWS01035222.1	CACTA TIR Transposon	478092	478227	135
PGWS01035222.1	Unknown LTR Retrotransposons	535854	537407	1553
PGWS01035222.1	hAT TIR Transposon	698172	698446	274
PGWS01035222.1	Unknown LTR Retrotransposons	759990	762295	2305
PGWS01035222.1	Mutator TIR Transposon	777436	780605	3169
PGWS01035224.1	Copia LTR Retrotransposons	38210	42312	4102
PGWS01035225.1	Copia LTR Retrotransposons	139489	142629	3140
PGWS01035225.1	Unknown LTR Retrotransposons	208023	209598	1575
PGWS01035225.1	Unknown LTR Retrotransposons	238834	240238	1404
PGWS01035227.1	Copia LTR Retrotransposons	85179	92442	7263
PGWS01035227.1	CACTA TIR Transposon	186420	191131	4711
PGWS01035227.1	hAT TIR Transposon	209183	209990	807
PGWS01035227.1	Copia LTR Retrotransposons	361108	365825	4717
PGWS01035227.1	Mutator TIR Transposon	808182	809494	1312
PGWS01035229.1	Mutator TIR Transposon	451442	456295	4853
PGWS01035230.1	hAT TIR Transposon	56923	57576	653
PGWS01035230.1	Copia LTR Retrotransposons	97809	101746	3937
PGWS01035230.1	Mutator TIR Transposon	171584	173906	2322
PGWS01035230.1	CACTA TIR Transposon	290634	292712	2078
PGWS01035230.1	Mutator TIR Transposon	364591	366030	1439
PGWS01035230.1	Unknown LTR Retrotransposons	511198	513829	2631
PGWS01035231.1	Gypsy LTR Retrotransposons	64419	74560	10141
PGWS01035234.1	Copia LTR Retrotransposons	229842	240894	11052
PGWS01035235.1	Copia LTR Retrotransposons	16715	27435	10720
PGWS01035237.1	Copia LTR Retrotransposons	81863	85815	3952
PGWS01035237.1	Copia LTR Retrotransposons	91576	95036	3460
PGWS01035237.1	Copia LTR Retrotransposons	278713	289050	10337
PGWS01035238.1	CACTA TIR Transposon	73218	78121	4903
PGWS01035238.1	Gypsy LTR Retrotransposons	195069	202350	7281
PGWS01035239.1	Copia LTR Retrotransposons	76181	81009	4828
PGWS01035239.1	hAT TIR Transposon	321130	321964	834
PGWS01035239.1	Copia LTR Retrotransposons	471521	477073	5552
PGWS01035239.1	Unknown LTR Retrotransposons	589173	591222	2049
PGWS01035239.1	Mutator TIR Transposon	607350	607466	116
PGWS01035239.1	Unknown LTR Retrotransposons	779997	781392	1395
PGWS01035239.1	Mutator TIR Transposon	993390	993733	343
PGWS01035240.1	Copia LTR Retrotransposons	12163	21423	9260
PGWS01035244.1	CACTA TIR Transposon	22472	24422	1950
PGWS01035244.1	Copia LTR Retrotransposons	43989	48582	4593
PGWS01035246.1	Unknown LTR Retrotransposons	34039	39427	5388
PGWS01035246.1	Gypsy LTR Retrotransposons	71006	76505	5499
PGWS01035247.1	Unknown LTR Retrotransposons	25381	27279	1898
PGWS01035252.1	helitron	22467	35237	12770
PGWS01035253.1	CACTA TIR Transposon	11603	13852	2249
PGWS01035253.1	Copia LTR Retrotransposons	45525	52092	6567
PGWS01035257.1	Mutator TIR Transposon	39174	39289	115
PGWS01035258.1	CACTA TIR Transposon	73732	75577	1845
PGWS01035260.1	CACTA TIR Transposon	48476	51103	2627
PGWS01035260.1	Copia LTR Retrotransposons	177168	179226	2058
PGWS01035260.1	Unknown LTR Retrotransposons	638104	651965	13861
PGWS01035263.1	Unknown LTR Retrotransposons	13529	18482	4953
PGWS01035263.1	hAT TIR Transposon	21348	21710	362
PGWS01035263.1	Mutator TIR Transposon	50392	50505	113
PGWS01035265.1	Gypsy LTR Retrotransposons	135134	140465	5331
PGWS01035265.1	CACTA TIR Transposon	175478	179160	3682
PGWS01035265.1	hAT TIR Transposon	251681	252121	440
PGWS01035265.1	Copia LTR Retrotransposons	286507	291245	4738
PGWS01035266.1	Unknown LTR Retrotransposons	9329	22668	13339
PGWS01035266.1	Copia LTR Retrotransposons	27624	38852	11228
PGWS01035267.1	helitron	115116	119332	4216
PGWS01035269.1	Mutator TIR Transposon	63144	63490	346
PGWS01035270.1	Mutator TIR Transposon	237248	237594	346
PGWS01035270.1	hAT TIR Transposon	388840	389026	186
PGWS01035272.1	Mutator TIR Transposon	3540	3656	116
PGWS01035272.1	Unknown LTR Retrotransposons	25220	28323	3103
PGWS01035275.1	CACTA TIR Transposon	252331	254494	2163
PGWS01035276.1	Copia LTR Retrotransposons	32644	39113	6469
PGWS01035276.1	Copia LTR Retrotransposons	61331	72568	11237
PGWS01035276.1	Copia LTR Retrotransposons	391961	403251	11290
PGWS01035276.1	Mutator TIR Transposon	452197	456895	4698
PGWS01035276.1	Mutator TIR Transposon	560518	560676	158
PGWS01035276.1	Copia LTR Retrotransposons	585236	589051	3815
PGWS01035277.1	Copia LTR Retrotransposons	86283	94365	8082
PGWS01035278.1	Copia LTR Retrotransposons	18652	23796	5144
PGWS01035279.1	Copia LTR Retrotransposons	25113	29569	4456
PGWS01035279.1	hAT TIR Transposon	35638	36163	525
PGWS01035279.1	Mutator TIR Transposon	193135	193479	344
PGWS01035279.1	hAT TIR Transposon	220503	221414	911
PGWS01035279.1	Copia LTR Retrotransposons	506123	510343	4220
PGWS01035279.1	Gypsy LTR Retrotransposons	543085	548416	5331
PGWS01035280.1	Copia LTR Retrotransposons	451693	456402	4709
PGWS01035280.1	Mutator TIR Transposon	642758	645650	2892
PGWS01035280.1	PIF Harbinger TIR Transposon	1138992	1139330	338
PGWS01035281.1	Tc1 Mariner TIR Transposon	195658	197816	2158
PGWS01035282.1	Unknown LTR Retrotransposons	105644	107059	1415
PGWS01035282.1	Copia LTR Retrotransposons	160160	167204	7044
PGWS01035282.1	Mutator TIR Transposon	171369	171628	259
PGWS01035286.1	CACTA TIR Transposon	14822	16744	1922
PGWS01035286.1	Copia LTR Retrotransposons	60791	72077	11286
PGWS01035286.1	Copia LTR Retrotransposons	143052	148608	5556
PGWS01035286.1	Copia LTR Retrotransposons	163821	168572	4751
PGWS01035286.1	Tc1 Mariner TIR Transposon	264446	267897	3451
PGWS01035289.1	CACTA TIR Transposon	60604	61941	1337
PGWS01035291.1	Unknown LTR Retrotransposons	72438	74296	1858
PGWS01035291.1	Unknown LTR Retrotransposons	244756	247298	2542
PGWS01035291.1	Gypsy LTR Retrotransposons	281757	285893	4136
PGWS01035291.1	Copia LTR Retrotransposons	299465	301545	2080
PGWS01035291.1	Copia LTR Retrotransposons	412142	416074	3932
PGWS01035291.1	Unknown LTR Retrotransposons	419453	420888	1435
PGWS01035291.1	Copia LTR Retrotransposons	481898	484831	2933
PGWS01035291.1	Gypsy LTR Retrotransposons	554775	561407	6632
PGWS01035293.1	Copia LTR Retrotransposons	24720	28669	3949
PGWS01035294.1	CACTA TIR Transposon	25130	29851	4721
PGWS01035295.1	hAT TIR Transposon	506469	506986	517
PGWS01035295.1	CACTA TIR Transposon	536179	538946	2767
PGWS01035295.1	Gypsy LTR Retrotransposons	656147	661436	5289
PGWS01035295.1	helitron	687101	703189	16088
PGWS01035296.1	Unknown LTR Retrotransposons	99325	100883	1558
PGWS01035296.1	Gypsy LTR Retrotransposons	110737	118037	7300
PGWS01035296.1	Copia LTR Retrotransposons	205359	216256	10897
PGWS01035297.1	Mutator TIR Transposon	236811	236994	183
PGWS01035297.1	helitron	387904	407378	19474
PGWS01035297.1	CACTA TIR Transposon	540727	543003	2276
PGWS01035297.1	Mutator TIR Transposon	917038	921612	4574
PGWS01035298.1	Unknown LTR Retrotransposons	88330	95943	7613
PGWS01035298.1	hAT TIR Transposon	291739	293554	1815
PGWS01035298.1	Mutator TIR Transposon	292854	297412	4558
PGWS01035299.1	helitron	117291	118370	1079
PGWS01035299.1	hAT TIR Transposon	449981	450651	670
PGWS01035299.1	helitron	496375	514359	17984
PGWS01035299.1	hAT TIR Transposon	598606	599416	810
PGWS01035299.1	hAT TIR Transposon	668034	668806	772
PGWS01035299.1	Gypsy LTR Retrotransposons	1039121	1044391	5270
PGWS01035299.1	Mutator TIR Transposon	1187959	1189335	1376
PGWS01035299.1	Unknown LTR Retrotransposons	1437820	1440593	2773
PGWS01035300.1	Copia LTR Retrotransposons	61420	71036	9616
PGWS01035300.1	hAT TIR Transposon	371266	372068	802
PGWS01035300.1	Gypsy LTR Retrotransposons	434177	444371	10194
PGWS01035300.1	Copia LTR Retrotransposons	473308	481753	8445
PGWS01035302.1	Tc1 Mariner TIR Transposon	352220	352420	200
PGWS01035302.1	Mutator TIR Transposon	637128	638419	1291
PGWS01035302.1	Unknown LTR Retrotransposons	759420	762047	2627
PGWS01035304.1	Copia LTR Retrotransposons	13665	18583	4918
PGWS01035304.1	helitron	178802	183392	4590
PGWS01035305.1	Unknown LTR Retrotransposons	399206	402131	2925
PGWS01035305.1	PIF Harbinger TIR Transposon	493650	498592	4942
PGWS01035305.1	Mutator TIR Transposon	611184	611513	329
PGWS01035309.1	PIF Harbinger TIR Transposon	432509	432815	306
PGWS01035309.1	helitron	597111	602511	5400
PGWS01035310.1	Copia LTR Retrotransposons	306868	311441	4573
PGWS01035312.1	PIF Harbinger TIR Transposon	70158	72048	1890
PGWS01035312.1	Mutator TIR Transposon	242016	242365	349
PGWS01035312.1	Tc1 Mariner TIR Transposon	290342	290982	640
PGWS01035313.1	Mutator TIR Transposon	40916	41075	159
PGWS01035313.1	Mutator TIR Transposon	47152	47310	158
PGWS01035313.1	CACTA TIR Transposon	129135	131584	2449
PGWS01035314.1	Copia LTR Retrotransposons	77731	84193	6462
PGWS01035315.1	Mutator TIR Transposon	77174	77740	566
PGWS01035315.1	Unknown LTR Retrotransposons	487373	489976	2603
PGWS01035315.1	Tc1 Mariner TIR Transposon	668029	668322	293
PGWS01035315.1	Unknown LTR Retrotransposons	769511	771026	1515
PGWS01035316.1	Copia LTR Retrotransposons	357397	362225	4828
PGWS01035316.1	Copia LTR Retrotransposons	530260	535208	4948
PGWS01035316.1	Gypsy LTR Retrotransposons	686103	691401	5298
PGWS01035316.1	hAT TIR Transposon	698742	700119	1377
PGWS01035316.1	Mutator TIR Transposon	699106	699787	681
PGWS01035316.1	Unknown LTR Retrotransposons	723060	725699	2639
PGWS01035317.1	hAT TIR Transposon	3134	3883	749
PGWS01035317.1	Copia LTR Retrotransposons	58192	68982	10790
PGWS01035318.1	Copia LTR Retrotransposons	58710	60779	2069
PGWS01035319.1	Mutator TIR Transposon	81334	82555	1221
PGWS01035319.1	Copia LTR Retrotransposons	93152	99505	6353
PGWS01035321.1	Copia LTR Retrotransposons	56356	61085	4729
PGWS01035322.1	helitron	329995	346534	16539
PGWS01035323.1	Copia LTR Retrotransposons	47883	52604	4721
PGWS01035323.1	Copia LTR Retrotransposons	53531	65916	12385
PGWS01035326.1	Mutator TIR Transposon	145890	146071	181
PGWS01035326.1	Copia LTR Retrotransposons	255316	266166	10850
PGWS01035329.1	Copia LTR Retrotransposons	245295	250260	4965
PGWS01035330.1	Copia LTR Retrotransposons	106744	111380	4636
PGWS01035332.1	Copia LTR Retrotransposons	22557	24645	2088
PGWS01035332.1	Copia LTR Retrotransposons	62409	73812	11403
PGWS01035332.1	helitron	153492	163540	10048
PGWS01035332.1	Copia LTR Retrotransposons	189994	199924	9930
PGWS01035335.1	Unknown LTR Retrotransposons	70036	71826	1790
PGWS01035337.1	Unknown LTR Retrotransposons	74719	77456	2737
PGWS01035337.1	hAT TIR Transposon	148222	150724	2502
PGWS01035337.1	Unknown LTR Retrotransposons	156059	157502	1443
PGWS01035337.1	Copia LTR Retrotransposons	343200	348195	4995
PGWS01035337.1	Gypsy LTR Retrotransposons	403149	408475	5326
PGWS01035339.1	Mutator TIR Transposon	127926	128263	337
PGWS01035343.1	Mutator TIR Transposon	24907	25065	158
PGWS01035345.1	Mutator TIR Transposon	41498	41603	105
PGWS01035345.1	Copia LTR Retrotransposons	46461	51847	5386
PGWS01035346.1	Copia LTR Retrotransposons	259324	264846	5522
PGWS01035346.1	Mutator TIR Transposon	376638	380422	3784
PGWS01035346.1	Copia LTR Retrotransposons	522380	528777	6397
PGWS01035348.1	Mutator TIR Transposon	110816	110931	115
PGWS01035349.1	Mutator TIR Transposon	171683	172929	1246
PGWS01035349.1	Copia LTR Retrotransposons	508758	513769	5011
PGWS01035349.1	Mutator TIR Transposon	710152	711594	1442
PGWS01035349.1	Copia LTR Retrotransposons	717218	723788	6570
PGWS01035349.1	Mutator TIR Transposon	728485	731668	3183
PGWS01035350.1	Copia LTR Retrotransposons	235173	246428	11255
PGWS01035351.1	Mutator TIR Transposon	18762	19108	346
PGWS01035351.1	Copia LTR Retrotransposons	45371	49931	4560
PGWS01035352.1	Mutator TIR Transposon	61807	62865	1058
PGWS01035354.1	CACTA TIR Transposon	72202	75848	3646
PGWS01035354.1	Copia LTR Retrotransposons	147431	152257	4826
PGWS01035355.1	Copia LTR Retrotransposons	67810	73471	5661
PGWS01035356.1	Unknown LTR Retrotransposons	65557	72010	6453
PGWS01035356.1	Gypsy LTR Retrotransposons	103122	108206	5084
PGWS01035359.1	Gypsy LTR Retrotransposons	21869	27093	5224
PGWS01035360.1	Copia LTR Retrotransposons	78346	86423	8077
PGWS01035361.1	CACTA TIR Transposon	15157	19740	4583
PGWS01035362.1	CACTA TIR Transposon	57744	60323	2579
PGWS01035362.1	Mutator TIR Transposon	253309	253415	106
PGWS01035362.1	Copia LTR Retrotransposons	254486	261314	6828
PGWS01035362.1	Unknown LTR Retrotransposons	261552	272617	11065
PGWS01035363.1	CACTA TIR Transposon	150917	151929	1012
PGWS01035364.1	PIF Harbinger TIR Transposon	27610	31090	3480
PGWS01035364.1	Copia LTR Retrotransposons	61820	72093	10273
PGWS01035364.1	CACTA TIR Transposon	182076	186473	4397
PGWS01035364.1	CACTA TIR Transposon	187589	191119	3530
PGWS01035365.1	Mutator TIR Transposon	840795	842072	1277
PGWS01035365.1	Copia LTR Retrotransposons	878282	883518	5236
PGWS01035365.1	Copia LTR Retrotransposons	883884	888969	5085
PGWS01035365.1	Copia LTR Retrotransposons	1039653	1050791	11138
PGWS01035366.1	Mutator TIR Transposon	208716	210175	1459
PGWS01035368.1	Gypsy LTR Retrotransposons	204346	212408	8062
PGWS01035369.1	Copia LTR Retrotransposons	107995	113552	5557
PGWS01035369.1	hAT TIR Transposon	143535	143806	271
PGWS01035369.1	Copia LTR Retrotransposons	298546	305175	6629
PGWS01035370.1	Mutator TIR Transposon	64475	67143	2668
PGWS01035372.1	CACTA TIR Transposon	16272	17553	1281
PGWS01035372.1	Mutator TIR Transposon	184813	185839	1026
PGWS01035372.1	Unknown LTR Retrotransposons	461567	475029	13462
PGWS01035372.1	Mutator TIR Transposon	588723	592026	3303
PGWS01035375.1	PIF Harbinger TIR Transposon	67146	67465	319
PGWS01035376.1	Copia LTR Retrotransposons	35135	44534	9399
PGWS01035381.1	Unknown LTR Retrotransposons	59682	66991	7309
PGWS01035382.1	Unknown LTR Retrotransposons	277532	281864	4332
PGWS01035382.1	Unknown LTR Retrotransposons	549694	552310	2616
PGWS01035382.1	hAT TIR Transposon	1054562	1055354	792
PGWS01035382.1	Copia LTR Retrotransposons	1863668	1870327	6659
PGWS01035382.1	Mutator TIR Transposon	1881441	1882689	1248
PGWS01035383.1	Gypsy LTR Retrotransposons	200217	210757	10540
PGWS01035385.1	CACTA TIR Transposon	50947	55180	4233
PGWS01035386.1	Unknown LTR Retrotransposons	73240	78243	5003
PGWS01035387.1	helitron	102271	105231	2960
PGWS01035388.1	Mutator TIR Transposon	64223	66464	2241
PGWS01035388.1	Copia LTR Retrotransposons	172406	174490	2084
PGWS01035389.1	Copia LTR Retrotransposons	65227	69145	3918
PGWS01035390.1	Unknown LTR Retrotransposons	330536	333817	3281
PGWS01035390.1	Gypsy LTR Retrotransposons	522366	527588	5222
PGWS01035391.1	Mutator TIR Transposon	177978	181998	4020
PGWS01035391.1	Mutator TIR Transposon	177979	181997	4018
PGWS01035391.1	Mutator TIR Transposon	194730	195191	461
PGWS01035392.1	Copia LTR Retrotransposons	372624	377714	5090
PGWS01035392.1	Copia LTR Retrotransposons	453853	461917	8064
PGWS01035393.1	Copia LTR Retrotransposons	38712	47781	9069
PGWS01035393.1	Mutator TIR Transposon	58601	62699	4098
PGWS01035393.1	Copia LTR Retrotransposons	190559	196056	5497
PGWS01035395.1	Gypsy LTR Retrotransposons	27753	37997	10244
PGWS01035395.1	Copia LTR Retrotransposons	174003	182989	8986
PGWS01035395.1	Copia LTR Retrotransposons	305587	310424	4837
PGWS01035396.1	Mutator TIR Transposon	478484	478700	216
PGWS01035396.1	hAT TIR Transposon	570017	570960	943
PGWS01035396.1	Mutator TIR Transposon	768696	770693	1997
PGWS01035398.1	Copia LTR Retrotransposons	69750	77009	7259
PGWS01035402.1	Copia LTR Retrotransposons	26372	32964	6592
PGWS01035402.1	Unknown LTR Retrotransposons	38191	42521	4330
PGWS01035402.1	CACTA TIR Transposon	103903	108601	4698
PGWS01035403.1	Mutator TIR Transposon	6327	8048	1721
PGWS01035405.1	CACTA TIR Transposon	50141	51821	1680
PGWS01035406.1	Gypsy LTR Retrotransposons	85545	92854	7309
PGWS01035407.1	Mutator TIR Transposon	16179	16640	461
PGWS01035407.1	Copia LTR Retrotransposons	38917	49866	10949
PGWS01035408.1	Copia LTR Retrotransposons	97214	108486	11272
PGWS01035409.1	Mutator TIR Transposon	7384	7541	157
PGWS01035410.1	CACTA TIR Transposon	27142	31759	4617
PGWS01035414.1	Unknown LTR Retrotransposons	66448	70403	3955
PGWS01035416.1	Mutator TIR Transposon	128185	129297	1112
PGWS01035416.1	Tc1 Mariner TIR Transposon	305484	306463	979
PGWS01035416.1	CACTA TIR Transposon	450864	455622	4758
PGWS01035416.1	helitron	508196	511506	3310
PGWS01035418.1	Mutator TIR Transposon	29863	30190	327
PGWS01035418.1	Copia LTR Retrotransposons	57517	64159	6642
PGWS01035422.1	Copia LTR Retrotransposons	12067	23392	11325
PGWS01035422.1	Unknown LTR Retrotransposons	63522	65115	1593
PGWS01035422.1	Gypsy LTR Retrotransposons	119398	124374	4976
PGWS01035423.1	Copia LTR Retrotransposons	30668	37510	6842
PGWS01035424.1	Unknown LTR Retrotransposons	249703	251123	1420
PGWS01035424.1	Tc1 Mariner TIR Transposon	257180	257470	290
PGWS01035424.1	Mutator TIR Transposon	258596	258768	172
PGWS01035424.1	Unknown LTR Retrotransposons	696140	700441	4301
PGWS01035425.1	CACTA TIR Transposon	196991	198709	1718
PGWS01035425.1	Copia LTR Retrotransposons	245859	250837	4978
PGWS01035425.1	Copia LTR Retrotransposons	251693	255934	4241
PGWS01035426.1	Mutator TIR Transposon	37708	38990	1282
PGWS01035427.1	Mutator TIR Transposon	9407	11894	2487
PGWS01035428.1	Unknown LTR Retrotransposons	21397	24110	2713
PGWS01035429.1	Copia LTR Retrotransposons	31712	36746	5034
PGWS01035429.1	Copia LTR Retrotransposons	36913	39860	2947
PGWS01035429.1	helitron	177306	186300	8994
PGWS01035430.1	hAT TIR Transposon	48293	49097	804
PGWS01035431.1	Copia LTR Retrotransposons	28479	36755	8276
PGWS01035434.1	Gypsy LTR Retrotransposons	45197	64534	19337
PGWS01035436.1	CACTA TIR Transposon	497939	500429	2490
PGWS01035436.1	CACTA TIR Transposon	500482	503540	3058
PGWS01035437.1	Gypsy LTR Retrotransposons	198003	207994	9991
PGWS01035437.1	Copia LTR Retrotransposons	246852	257691	10839
PGWS01035437.1	hAT TIR Transposon	290811	291336	525
PGWS01035437.1	Copia LTR Retrotransposons	315475	321024	5549
PGWS01035437.1	Copia LTR Retrotransposons	363313	364684	1371
PGWS01035437.1	CACTA TIR Transposon	494007	497958	3951
PGWS01035438.1	Copia LTR Retrotransposons	30456	41582	11126
PGWS01035439.1	hAT TIR Transposon	91175	91849	674
PGWS01035440.1	Copia LTR Retrotransposons	91286	96921	5635
PGWS01035440.1	Copia LTR Retrotransposons	395087	399914	4827
PGWS01035443.1	hAT TIR Transposon	110601	111593	992
PGWS01035443.1	Copia LTR Retrotransposons	159110	164464	5354
PGWS01035443.1	Copia LTR Retrotransposons	261276	271797	10521
PGWS01035443.1	Mutator TIR Transposon	262360	262465	105
PGWS01035443.1	Mutator TIR Transposon	271019	271124	105
PGWS01035443.1	Unknown LTR Retrotransposons	289277	293970	4693
PGWS01035443.1	Gypsy LTR Retrotransposons	407016	416587	9571
PGWS01035443.1	Gypsy LTR Retrotransposons	530229	537974	7745
PGWS01035443.1	Unknown LTR Retrotransposons	539348	543274	3926
PGWS01035443.1	Copia LTR Retrotransposons	591496	597025	5529
PGWS01035443.1	Copia LTR Retrotransposons	675492	679960	4468
PGWS01035443.1	Unknown LTR Retrotransposons	775213	776798	1585
PGWS01035445.1	Unknown LTR Retrotransposons	82669	84187	1518
PGWS01035445.1	helitron	86666	92904	6238
PGWS01035445.1	Mutator TIR Transposon	226393	228118	1725
PGWS01035445.1	Copia LTR Retrotransposons	321715	326206	4491
PGWS01035445.1	Copia LTR Retrotransposons	340420	350975	10555
PGWS01035447.1	Mutator TIR Transposon	57520	60155	2635
PGWS01035448.1	Copia LTR Retrotransposons	199818	210509	10691
PGWS01035449.1	Gypsy LTR Retrotransposons	38441	43550	5109
PGWS01035449.1	CACTA TIR Transposon	92880	93476	596
PGWS01035449.1	Unknown LTR Retrotransposons	139722	143642	3920
PGWS01035449.1	Unknown LTR Retrotransposons	146311	148392	2081
PGWS01035453.1	CACTA TIR Transposon	67297	72051	4754
PGWS01035453.1	Unknown LTR Retrotransposons	68399	70037	1638
PGWS01035453.1	Unknown LTR Retrotransposons	106938	108359	1421
PGWS01035454.1	Mutator TIR Transposon	59896	60004	108
PGWS01035458.1	CACTA TIR Transposon	25320	27551	2231
PGWS01035458.1	CACTA TIR Transposon	272260	273937	1677
PGWS01035458.1	Mutator TIR Transposon	302634	302792	158
PGWS01035463.1	Mutator TIR Transposon	74579	74926	347
PGWS01035466.1	PIF Harbinger TIR Transposon	37165	39166	2001
PGWS01035469.1	Unknown LTR Retrotransposons	39386	41797	2411
PGWS01035470.1	Copia LTR Retrotransposons	25281	30290	5009
PGWS01035470.1	Copia LTR Retrotransposons	170315	180350	10035
PGWS01035472.1	Mutator TIR Transposon	624034	626695	2661
PGWS01035473.1	Copia LTR Retrotransposons	11917	22362	10445
PGWS01035476.1	Copia LTR Retrotransposons	22052	26902	4850
PGWS01035478.1	Gypsy LTR Retrotransposons	83884	99916	16032
PGWS01035479.1	Copia LTR Retrotransposons	8325	13158	4833
PGWS01035479.1	Copia LTR Retrotransposons	139496	147784	8288
PGWS01035481.1	Mutator TIR Transposon	412	764	352
PGWS01035481.1	Copia LTR Retrotransposons	35085	38275	3190
PGWS01035481.1	Copia LTR Retrotransposons	146449	155754	9305
PGWS01035481.1	hAT TIR Transposon	244299	245116	817
PGWS01035483.1	Mutator TIR Transposon	16895	21509	4614
PGWS01035483.1	Mutator TIR Transposon	29195	30866	1671
PGWS01035483.1	CACTA TIR Transposon	41370	43315	1945
PGWS01035483.1	Copia LTR Retrotransposons	92710	101115	8405
PGWS01035485.1	Mutator TIR Transposon	29981	30139	158
PGWS01035486.1	Unknown LTR Retrotransposons	221287	222993	1706
PGWS01035486.1	Mutator TIR Transposon	292186	292381	195
PGWS01035487.1	Mutator TIR Transposon	119712	119870	158
PGWS01035487.1	Unknown LTR Retrotransposons	242251	243843	1592
PGWS01035487.1	hAT TIR Transposon	288326	288891	565
PGWS01035489.1	Mutator TIR Transposon	3737	3817	80
PGWS01035489.1	Mutator TIR Transposon	57762	62718	4956
PGWS01035489.1	Mutator TIR Transposon	101507	101614	107
PGWS01035489.1	Copia LTR Retrotransposons	141654	143720	2066
PGWS01035490.1	Mutator TIR Transposon	55580	55738	158
PGWS01035491.1	Mutator TIR Transposon	127140	128906	1766
PGWS01035491.1	Mutator TIR Transposon	142069	142184	115
PGWS01035496.1	Copia LTR Retrotransposons	94723	100223	5500
PGWS01035497.1	Unknown LTR Retrotransposons	42402	45083	2681
PGWS01035498.1	PIF Harbinger TIR Transposon	30129	31222	1093
PGWS01035500.1	CACTA TIR Transposon	215633	216314	681
PGWS01035501.1	Copia LTR Retrotransposons	45217	51884	6667
PGWS01035502.1	Copia LTR Retrotransposons	91525	96835	5310
PGWS01035502.1	Copia LTR Retrotransposons	147417	152260	4843
PGWS01035502.1	Copia LTR Retrotransposons	158395	163552	5157
PGWS01035502.1	Gypsy LTR Retrotransposons	434174	441465	7291
PGWS01035505.1	Mutator TIR Transposon	68436	68582	146
PGWS01035506.1	Copia LTR Retrotransposons	8913	20135	11222
PGWS01035506.1	Mutator TIR Transposon	363350	366696	3346
PGWS01035506.1	hAT TIR Transposon	443313	443454	141
PGWS01035506.1	Copia LTR Retrotransposons	508808	513849	5041
PGWS01035506.1	Copia LTR Retrotransposons	550518	558885	8367
PGWS01035507.1	CACTA TIR Transposon	333423	336661	3238
PGWS01035507.1	Copia LTR Retrotransposons	715019	721795	6776
PGWS01035509.1	Copia LTR Retrotransposons	7409	11898	4489
PGWS01035509.1	Unknown LTR Retrotransposons	20050	28357	8307
PGWS01035510.1	Copia LTR Retrotransposons	42121	47075	4954
PGWS01035513.1	helitron	308492	322057	13565
PGWS01035513.1	Mutator TIR Transposon	319645	321815	2170
PGWS01035513.1	Unknown LTR Retrotransposons	335887	341986	6099
PGWS01035514.1	Copia LTR Retrotransposons	26201	37307	11106
PGWS01035516.1	Mutator TIR Transposon	209484	209825	341
PGWS01035519.1	Mutator TIR Transposon	23490	23825	335
PGWS01035521.1	hAT TIR Transposon	105545	110475	4930
PGWS01035521.1	Mutator TIR Transposon	183810	183968	158
PGWS01035522.1	Gypsy LTR Retrotransposons	10326	29746	19420
PGWS01035522.1	Copia LTR Retrotransposons	117211	128089	10878
PGWS01035523.1	Copia LTR Retrotransposons	166865	170765	3900
PGWS01035523.1	Mutator TIR Transposon	215147	215271	124
PGWS01035523.1	Copia LTR Retrotransposons	565124	570026	4902
PGWS01035523.1	hAT TIR Transposon	707365	708176	811
PGWS01035527.1	CACTA TIR Transposon	74724	75919	1195
PGWS01035527.1	hAT TIR Transposon	265130	265225	95
PGWS01035527.1	hAT TIR Transposon	434232	435105	873
PGWS01035527.1	Tc1 Mariner TIR Transposon	488514	488761	247
PGWS01035527.1	Copia LTR Retrotransposons	541793	546451	4658
PGWS01035528.1	Mutator TIR Transposon	362	4211	3849
PGWS01035528.1	Mutator TIR Transposon	664	5305	4641
PGWS01035528.1	Mutator TIR Transposon	42276	43516	1240
PGWS01035528.1	Gypsy LTR Retrotransposons	84718	93961	9243
PGWS01035529.1	Copia LTR Retrotransposons	54113	64905	10792
PGWS01035529.1	PIF Harbinger TIR Transposon	93357	93696	339
PGWS01035529.1	Mutator TIR Transposon	93359	93694	335
PGWS01035535.1	Mutator TIR Transposon	31765	31918	153
PGWS01035535.1	Copia LTR Retrotransposons	53652	61981	8329
PGWS01035536.1	Copia LTR Retrotransposons	207962	213513	5551
PGWS01035536.1	Unknown LTR Retrotransposons	235031	237506	2475
PGWS01035536.1	Copia LTR Retrotransposons	291413	299634	8221
PGWS01035538.1	Unknown LTR Retrotransposons	17738	24210	6472
PGWS01035538.1	Copia LTR Retrotransposons	24202	35250	11048
PGWS01035539.1	Unknown LTR Retrotransposons	25625	27203	1578
PGWS01035543.1	hAT TIR Transposon	23923	24537	614
PGWS01035543.1	Mutator TIR Transposon	209800	212852	3052
PGWS01035544.1	Copia LTR Retrotransposons	19897	24093	4196
PGWS01035544.1	Unknown LTR Retrotransposons	120007	122525	2518
PGWS01035545.1	hAT TIR Transposon	42671	43614	943
PGWS01035545.1	CACTA TIR Transposon	119804	123690	3886
PGWS01035546.1	Unknown LTR Retrotransposons	116945	123218	6273
PGWS01035548.1	Copia LTR Retrotransposons	10919	15999	5080
PGWS01035550.1	Mutator TIR Transposon	24882	25665	783
PGWS01035550.1	Unknown LTR Retrotransposons	78495	81801	3306
PGWS01035550.1	Copia LTR Retrotransposons	111497	117662	6165
PGWS01035553.1	Gypsy LTR Retrotransposons	182621	187935	5314
PGWS01035553.1	Tc1 Mariner TIR Transposon	536387	538480	2093
PGWS01035555.1	Gypsy LTR Retrotransposons	88452	98335	9883
PGWS01035556.1	Gypsy LTR Retrotransposons	7111	12396	5285
PGWS01035556.1	Unknown LTR Retrotransposons	17839	19132	1293
PGWS01035556.1	hAT TIR Transposon	65229	65432	203
PGWS01035556.1	Copia LTR Retrotransposons	207887	212499	4612
PGWS01035556.1	PIF Harbinger TIR Transposon	213265	213598	333
PGWS01035556.1	Unknown LTR Retrotransposons	226400	234189	7789
PGWS01035557.1	Mutator TIR Transposon	404648	405595	947
PGWS01035557.1	Mutator TIR Transposon	420925	421105	180
PGWS01035557.1	Copia LTR Retrotransposons	623968	634826	10858
PGWS01035557.1	CACTA TIR Transposon	716714	719928	3214
PGWS01035557.1	Unknown LTR Retrotransposons	1062861	1064614	1753
PGWS01035558.1	Mutator TIR Transposon	432294	432409	115
PGWS01035563.1	Mutator TIR Transposon	10840	10955	115
PGWS01035563.1	CACTA TIR Transposon	151637	153309	1672
PGWS01035563.1	Gypsy LTR Retrotransposons	153311	167025	13714
PGWS01035566.1	Mutator TIR Transposon	51992	56852	4860
PGWS01035566.1	Mutator TIR Transposon	52322	55616	3294
PGWS01035567.1	hAT TIR Transposon	93536	94337	801
PGWS01035567.1	Copia LTR Retrotransposons	493435	497850	4415
PGWS01035568.1	Copia LTR Retrotransposons	74849	79683	4834
PGWS01035568.1	hAT TIR Transposon	149001	149721	720
PGWS01035568.1	Copia LTR Retrotransposons	217794	219883	2089
PGWS01035569.1	Unknown LTR Retrotransposons	65227	68614	3387
PGWS01035570.1	CACTA TIR Transposon	41137	43854	2717
PGWS01035571.1	Copia LTR Retrotransposons	30075	35293	5218
PGWS01035571.1	helitron	155763	164100	8337
PGWS01035571.1	Mutator TIR Transposon	336676	336858	182
PGWS01035571.1	Gypsy LTR Retrotransposons	413726	433351	19625
PGWS01035571.1	Mutator TIR Transposon	457012	457170	158
PGWS01035572.1	CACTA TIR Transposon	42307	44382	2075
PGWS01035572.1	Unknown LTR Retrotransposons	65014	67189	2175
PGWS01035572.1	CACTA TIR Transposon	107245	107461	216
PGWS01035577.1	Mutator TIR Transposon	16330	16902	572
PGWS01035577.1	Mutator TIR Transposon	16331	16901	570
PGWS01035577.1	Mutator TIR Transposon	41984	42143	159
PGWS01035577.1	Gypsy LTR Retrotransposons	68435	75573	7138
PGWS01035577.1	Mutator TIR Transposon	133769	133927	158
PGWS01035578.1	Gypsy LTR Retrotransposons	48266	55282	7016
PGWS01035585.1	Unknown LTR Retrotransposons	33022	38355	5333
PGWS01035587.1	Copia LTR Retrotransposons	67829	73182	5353
PGWS01035587.1	Gypsy LTR Retrotransposons	186111	197677	11566
PGWS01035589.1	hAT TIR Transposon	94948	95351	403
PGWS01035590.1	CACTA TIR Transposon	11092	11297	205
PGWS01035591.1	Copia LTR Retrotransposons	75933	80457	4524
PGWS01035593.1	Gypsy LTR Retrotransposons	30653	33385	2732
PGWS01035593.1	Mutator TIR Transposon	30659	33379	2720
PGWS01035593.1	Mutator TIR Transposon	97840	101854	4014
PGWS01035593.1	Copia LTR Retrotransposons	131149	136185	5036
PGWS01035593.1	Copia LTR Retrotransposons	236360	242862	6502
PGWS01035595.1	Gypsy LTR Retrotransposons	44724	49995	5271
PGWS01035597.1	Unknown LTR Retrotransposons	206138	207941	1803
PGWS01035597.1	Copia LTR Retrotransposons	215287	219216	3929
PGWS01035598.1	Gypsy LTR Retrotransposons	40671	46992	6321
PGWS01035598.1	Mutator TIR Transposon	89535	89703	168
PGWS01035598.1	Copia LTR Retrotransposons	124429	129417	4988
PGWS01035601.1	Unknown LTR Retrotransposons	106574	108181	1607
PGWS01035601.1	Unknown LTR Retrotransposons	115017	116302	1285
PGWS01035601.1	Unknown LTR Retrotransposons	117411	120090	2679
PGWS01035601.1	Copia LTR Retrotransposons	120177	125121	4944
PGWS01035601.1	Unknown LTR Retrotransposons	130787	133061	2274
PGWS01035601.1	CACTA TIR Transposon	147832	148803	971
PGWS01035601.1	Unknown LTR Retrotransposons	159915	161510	1595
PGWS01035603.1	hAT TIR Transposon	66136	66941	805
PGWS01035604.1	Copia LTR Retrotransposons	113547	115616	2069
PGWS01035605.1	Gypsy LTR Retrotransposons	24688	31198	6510
PGWS01035607.1	Unknown LTR Retrotransposons	30595	43157	12562
PGWS01035607.1	CACTA TIR Transposon	206582	209359	2777
PGWS01035607.1	Mutator TIR Transposon	213108	213213	105
PGWS01035608.1	Mutator TIR Transposon	87300	88055	755
PGWS01035608.1	Copia LTR Retrotransposons	477970	484670	6700
PGWS01035609.1	helitron	259532	279068	19536
PGWS01035609.1	Mutator TIR Transposon	275839	275956	117
PGWS01035610.1	Copia LTR Retrotransposons	51636	56461	4825
PGWS01035611.1	Copia LTR Retrotransposons	283874	289437	5563
PGWS01035612.1	Gypsy LTR Retrotransposons	7980	14633	6653
PGWS01035615.1	Copia LTR Retrotransposons	211532	216360	4828
PGWS01035616.1	Copia LTR Retrotransposons	72680	80617	7937
PGWS01035616.1	Mutator TIR Transposon	76676	76834	158
PGWS01035617.1	Copia LTR Retrotransposons	13155	16181	3026
PGWS01035617.1	Unknown LTR Retrotransposons	28553	34718	6165
PGWS01035618.1	Copia LTR Retrotransposons	71271	84151	12880
PGWS01035620.1	hAT TIR Transposon	238111	238266	155
PGWS01035620.1	CACTA TIR Transposon	635795	636774	979
PGWS01035620.1	Mutator TIR Transposon	638177	638705	528
PGWS01035620.1	Mutator TIR Transposon	787501	788316	815
PGWS01035620.1	Mutator TIR Transposon	805729	806465	736
PGWS01035621.1	hAT TIR Transposon	7867	8598	731
PGWS01035621.1	hAT TIR Transposon	149700	149867	167
PGWS01035621.1	Copia LTR Retrotransposons	366675	377937	11262
PGWS01035623.1	Copia LTR Retrotransposons	47177	52562	5385
PGWS01035625.1	CACTA TIR Transposon	565811	568190	2379
PGWS01035627.1	Mutator TIR Transposon	189913	193042	3129
PGWS01035627.1	Unknown LTR Retrotransposons	437296	438786	1490
PGWS01035628.1	helitron	24834	28613	3779
PGWS01035629.1	Copia LTR Retrotransposons	152382	158799	6417
PGWS01035629.1	Copia LTR Retrotransposons	244845	249674	4829
PGWS01035630.1	Copia LTR Retrotransposons	38948	53142	14194
PGWS01035631.1	Copia LTR Retrotransposons	19114	23571	4457
PGWS01035632.1	Copia LTR Retrotransposons	72078	78675	6597
PGWS01035632.1	hAT TIR Transposon	79161	80022	861
PGWS01035633.1	Mutator TIR Transposon	150380	153031	2651
PGWS01035634.1	Copia LTR Retrotransposons	6791	12238	5447
PGWS01035635.1	Copia LTR Retrotransposons	237567	247897	10330
PGWS01035635.1	Tc1 Mariner TIR Transposon	267403	268007	604
PGWS01035635.1	Copia LTR Retrotransposons	465446	471872	6426
PGWS01035636.1	CACTA TIR Transposon	57098	57459	361
PGWS01035637.1	Copia LTR Retrotransposons	168404	173460	5056
PGWS01035639.1	Mutator TIR Transposon	6874	6989	115
PGWS01035641.1	Copia LTR Retrotransposons	26633	31810	5177
PGWS01035641.1	CACTA TIR Transposon	83773	84324	551
PGWS01035641.1	Copia LTR Retrotransposons	211617	222825	11208
PGWS01035641.1	Unknown LTR Retrotransposons	378061	379619	1558
PGWS01035643.1	Mutator TIR Transposon	38652	39483	831
PGWS01035645.1	Unknown LTR Retrotransposons	264584	265974	1390
PGWS01035649.1	Unknown LTR Retrotransposons	110380	111972	1592
PGWS01035652.1	Mutator TIR Transposon	12227	12513	286
PGWS01035654.1	Copia LTR Retrotransposons	46418	50371	3953
PGWS01035654.1	CACTA TIR Transposon	65174	68121	2947
PGWS01035654.1	Mutator TIR Transposon	161653	164541	2888
PGWS01035654.1	Copia LTR Retrotransposons	178056	183040	4984
PGWS01035660.1	Gypsy LTR Retrotransposons	653	12594	11941
PGWS01035662.1	Unknown LTR Retrotransposons	123905	125129	1224
PGWS01035662.1	Copia LTR Retrotransposons	127089	133895	6806
PGWS01035664.1	CACTA TIR Transposon	450762	455289	4527
PGWS01035664.1	Copia LTR Retrotransposons	489291	500121	10830
PGWS01035664.1	CACTA TIR Transposon	545953	546201	248
PGWS01035666.1	Copia LTR Retrotransposons	12393	18943	6550
PGWS01035666.1	Copia LTR Retrotransposons	65969	77183	11214
PGWS01035666.1	Copia LTR Retrotransposons	196277	199725	3448
PGWS01035666.1	Copia LTR Retrotransposons	235907	242333	6426
PGWS01035666.1	Gypsy LTR Retrotransposons	269812	281352	11540
PGWS01035667.1	Gypsy LTR Retrotransposons	21554	26948	5394
PGWS01035667.1	Mutator TIR Transposon	164117	164309	192
PGWS01035667.1	Unknown LTR Retrotransposons	189516	190851	1335
PGWS01035667.1	Copia LTR Retrotransposons	322535	329114	6579
PGWS01035667.1	Copia LTR Retrotransposons	347617	353224	5607
PGWS01035669.1	CACTA TIR Transposon	897306	902079	4773
PGWS01035669.1	Copia LTR Retrotransposons	936247	941540	5293
PGWS01035670.1	Copia LTR Retrotransposons	64675	68788	4113
PGWS01035670.1	Tc1 Mariner TIR Transposon	408083	408331	248
PGWS01035671.1	Copia LTR Retrotransposons	14936	26285	11349
PGWS01035676.1	Mutator TIR Transposon	155808	156201	393
PGWS01035680.1	Mutator TIR Transposon	23548	23654	106
PGWS01035681.1	Mutator TIR Transposon	14411	15828	1417
PGWS01035682.1	Mutator TIR Transposon	103577	103923	346
PGWS01035682.1	Mutator TIR Transposon	119169	119329	160
PGWS01035690.1	hAT TIR Transposon	70099	70955	856
PGWS01035690.1	Mutator TIR Transposon	177153	177338	185
PGWS01035690.1	Unknown LTR Retrotransposons	253023	254577	1554
PGWS01035691.1	CACTA TIR Transposon	135509	139188	3679
PGWS01035691.1	PIF Harbinger TIR Transposon	200224	200541	317
PGWS01035692.1	Copia LTR Retrotransposons	102430	110264	7834
PGWS01035694.1	Mutator TIR Transposon	2383	6781	4398
PGWS01035695.1	Copia LTR Retrotransposons	49033	54253	5220
PGWS01035696.1	hAT TIR Transposon	47527	48592	1065
PGWS01035696.1	Copia LTR Retrotransposons	261407	271500	10093
PGWS01035696.1	CACTA TIR Transposon	304989	305526	537
PGWS01035698.1	Copia LTR Retrotransposons	147020	153485	6465
PGWS01035699.1	Mutator TIR Transposon	35039	35176	137
PGWS01035699.1	Mutator TIR Transposon	35103	35214	111
PGWS01035699.1	Mutator TIR Transposon	75475	75828	353
PGWS01035699.1	Copia LTR Retrotransposons	93644	99018	5374
PGWS01035699.1	Unknown LTR Retrotransposons	111353	116830	5477
PGWS01035700.1	Mutator TIR Transposon	7948	8037	89
PGWS01035701.1	Copia LTR Retrotransposons	7815	14382	6567
PGWS01035703.1	Copia LTR Retrotransposons	47672	53207	5535
PGWS01035704.1	Unknown LTR Retrotransposons	59723	63601	3878
PGWS01035705.1	Copia LTR Retrotransposons	61637	67181	5544
PGWS01035705.1	Mutator TIR Transposon	152417	155850	3433
PGWS01035705.1	CACTA TIR Transposon	263539	265356	1817
PGWS01035705.1	Mutator TIR Transposon	353352	358181	4829
PGWS01035705.1	Mutator TIR Transposon	410733	410848	115
PGWS01035708.1	Mutator TIR Transposon	118669	123478	4809
PGWS01035709.1	Unknown LTR Retrotransposons	6058	8692	2634
PGWS01035711.1	Unknown LTR Retrotransposons	81237	89305	8068
PGWS01035711.1	Mutator TIR Transposon	356576	356691	115
PGWS01035711.1	helitron	676097	695559	19462
PGWS01035711.1	Copia LTR Retrotransposons	903833	910468	6635
PGWS01035711.1	helitron	1020435	1038355	17920
PGWS01035713.1	helitron	86935	103520	16585
PGWS01035713.1	Gypsy LTR Retrotransposons	398276	408119	9843
PGWS01035714.1	Copia LTR Retrotransposons	53157	63465	10308
PGWS01035715.1	Copia LTR Retrotransposons	134722	142651	7929
PGWS01035715.1	Unknown LTR Retrotransposons	209759	211301	1542
PGWS01035715.1	Copia LTR Retrotransposons	213704	220252	6548
PGWS01035717.1	helitron	6599	19786	13187
PGWS01035717.1	CACTA TIR Transposon	114176	117797	3621
PGWS01035719.1	Copia LTR Retrotransposons	69343	75880	6537
PGWS01035719.1	Unknown LTR Retrotransposons	109506	114970	5464
PGWS01035719.1	helitron	147909	157988	10079
PGWS01035720.1	Copia LTR Retrotransposons	240207	246166	5959
PGWS01035721.1	Copia LTR Retrotransposons	39557	43936	4379
PGWS01035721.1	Unknown LTR Retrotransposons	209115	210990	1875
PGWS01035721.1	Gypsy LTR Retrotransposons	215938	222900	6962
PGWS01035721.1	Unknown LTR Retrotransposons	216641	218367	1726
PGWS01035722.1	Copia LTR Retrotransposons	28777	33749	4972
PGWS01035723.1	Mutator TIR Transposon	9450	9608	158
PGWS01035724.1	Mutator TIR Transposon	2818	2932	114
PGWS01035725.1	Copia LTR Retrotransposons	21973	24809	2836
PGWS01035725.1	Gypsy LTR Retrotransposons	211992	217248	5256
PGWS01035725.1	CACTA TIR Transposon	313844	316802	2958
PGWS01035725.1	helitron	413889	425673	11784
PGWS01035725.1	hAT TIR Transposon	417865	421932	4067
PGWS01035727.1	CACTA TIR Transposon	27256	31984	4728
PGWS01035727.1	CACTA TIR Transposon	116829	117352	523
PGWS01035728.1	Mutator TIR Transposon	161365	164780	3415
PGWS01035728.1	Mutator TIR Transposon	414452	417094	2642
PGWS01035732.1	CACTA TIR Transposon	278030	283036	5006
PGWS01035732.1	Mutator TIR Transposon	356297	361015	4718
PGWS01035732.1	helitron	603533	613488	9955
PGWS01035733.1	Gypsy LTR Retrotransposons	976	6190	5214
PGWS01035734.1	Gypsy LTR Retrotransposons	45291	53400	8109
PGWS01035734.1	Copia LTR Retrotransposons	72812	82207	9395
PGWS01035735.1	Copia LTR Retrotransposons	37868	46191	8323
PGWS01035738.1	CACTA TIR Transposon	170006	172058	2052
PGWS01035739.1	Copia LTR Retrotransposons	8258	14755	6497
PGWS01035739.1	Copia LTR Retrotransposons	89694	92438	2744
PGWS01035740.1	CACTA TIR Transposon	37030	38704	1674
PGWS01035740.1	Unknown LTR Retrotransposons	39512	42205	2693
PGWS01035740.1	Copia LTR Retrotransposons	109494	114288	4794
PGWS01035743.1	Copia LTR Retrotransposons	108058	112830	4772
PGWS01035743.1	Copia LTR Retrotransposons	151128	161192	10064
PGWS01035743.1	Unknown LTR Retrotransposons	232126	234157	2031
PGWS01035746.1	helitron	83551	89380	5829
PGWS01035746.1	Copia LTR Retrotransposons	119307	125765	6458
PGWS01035746.1	helitron	163964	167864	3900
PGWS01035749.1	Copia LTR Retrotransposons	8241	18410	10169
PGWS01035752.1	Mutator TIR Transposon	25804	25909	105
PGWS01035753.1	CACTA TIR Transposon	18056	22623	4567
PGWS01035753.1	helitron	21054	26226	5172
PGWS01035753.1	Gypsy LTR Retrotransposons	61136	65152	4016
PGWS01035753.1	Copia LTR Retrotransposons	99316	104387	5071
PGWS01035753.1	Mutator TIR Transposon	110020	110882	862
PGWS01035754.1	Unknown LTR Retrotransposons	4569	8431	3862
PGWS01035754.1	Unknown LTR Retrotransposons	16474	32532	16058
PGWS01035754.1	Gypsy LTR Retrotransposons	19307	24479	5172
PGWS01035757.1	Copia LTR Retrotransposons	67348	71920	4572
PGWS01035757.1	hAT TIR Transposon	82334	82864	530
PGWS01035757.1	Mutator TIR Transposon	106629	106786	157
PGWS01035758.1	hAT TIR Transposon	91897	92619	722
PGWS01035759.1	Unknown LTR Retrotransposons	20122	26796	6674
PGWS01035761.1	hAT TIR Transposon	129213	130167	954
PGWS01035764.1	Mutator TIR Transposon	40981	41136	155
PGWS01035764.1	Copia LTR Retrotransposons	65280	70105	4825
PGWS01035764.1	helitron	117936	119405	1469
PGWS01035764.1	Copia LTR Retrotransposons	315337	320241	4904
PGWS01035764.1	Mutator TIR Transposon	373178	373283	105
PGWS01035766.1	Unknown LTR Retrotransposons	7536	16976	9440
PGWS01035766.1	Mutator TIR Transposon	22520	22678	158
PGWS01035769.1	Mutator TIR Transposon	115529	119745	4216
PGWS01035770.1	Mutator TIR Transposon	170338	171561	1223
PGWS01035770.1	Copia LTR Retrotransposons	419517	427601	8084
PGWS01035771.1	Mutator TIR Transposon	14183	18894	4711
PGWS01035775.1	Copia LTR Retrotransposons	255029	260385	5356
PGWS01035776.1	Mutator TIR Transposon	6233	6391	158
PGWS01035781.1	Copia LTR Retrotransposons	99882	102981	3099
PGWS01035781.1	Unknown LTR Retrotransposons	252011	254174	2163
PGWS01035781.1	CACTA TIR Transposon	355980	357445	1465
PGWS01035783.1	Mutator TIR Transposon	17230	17409	179
PGWS01035783.1	Copia LTR Retrotransposons	110896	116016	5120
PGWS01035783.1	Mutator TIR Transposon	127215	127561	346
PGWS01035783.1	Copia LTR Retrotransposons	170031	176924	6893
PGWS01035783.1	Copia LTR Retrotransposons	206895	217609	10714
PGWS01035784.1	Mutator TIR Transposon	49875	54417	4542
PGWS01035786.1	Copia LTR Retrotransposons	40545	42630	2085
PGWS01035786.1	Tc1 Mariner TIR Transposon	204854	206111	1257
PGWS01035789.1	helitron	63410	75246	11836
PGWS01035790.1	helitron	2875	3170	295
PGWS01035796.1	Copia LTR Retrotransposons	8005	16351	8346
PGWS01035796.1	Copia LTR Retrotransposons	52654	59280	6626
PGWS01035796.1	Copia LTR Retrotransposons	68903	76935	8032
PGWS01035796.1	Copia LTR Retrotransposons	68904	76951	8047
PGWS01035796.1	hAT TIR Transposon	96907	97835	928
PGWS01035800.1	CACTA TIR Transposon	143001	146719	3718
PGWS01035800.1	helitron	161282	176581	15299
PGWS01035801.1	Copia LTR Retrotransposons	29032	34381	5349
PGWS01035801.1	Mutator TIR Transposon	47486	47833	347
PGWS01035801.1	Gypsy LTR Retrotransposons	55308	62153	6845
PGWS01035806.1	CACTA TIR Transposon	16702	17053	351
PGWS01035806.1	PIF Harbinger TIR Transposon	27067	27380	313
PGWS01035806.1	Mutator TIR Transposon	244511	248920	4409
PGWS01035806.1	hAT TIR Transposon	345578	345765	187
PGWS01035808.1	CACTA TIR Transposon	8325	12947	4622
PGWS01035808.1	Unknown LTR Retrotransposons	14572	17285	2713
PGWS01035809.1	Copia LTR Retrotransposons	104501	106040	1539
PGWS01035811.1	Unknown LTR Retrotransposons	5110	15614	10504
PGWS01035813.1	Copia LTR Retrotransposons	58987	63078	4091
PGWS01035814.1	hAT TIR Transposon	81906	82715	809
PGWS01035814.1	Mutator TIR Transposon	120855	120999	144
PGWS01035814.1	Mutator TIR Transposon	267918	268064	146
PGWS01035819.1	CACTA TIR Transposon	85533	89848	4315
PGWS01035821.1	Copia LTR Retrotransposons	7811	17667	9856
PGWS01035822.1	helitron	64428	70892	6464
PGWS01035822.1	Copia LTR Retrotransposons	162734	173835	11101
PGWS01035822.1	Copia LTR Retrotransposons	193850	199350	5500
PGWS01035822.1	Unknown LTR Retrotransposons	267010	273950	6940
PGWS01035822.1	Copia LTR Retrotransposons	306016	312482	6466
PGWS01035824.1	Gypsy LTR Retrotransposons	157665	165682	8017
PGWS01035825.1	Copia LTR Retrotransposons	27481	41411	13930
PGWS01035826.1	Mutator TIR Transposon	255321	255646	325
PGWS01035827.1	Mutator TIR Transposon	31259	31417	158
PGWS01035836.1	Copia LTR Retrotransposons	78374	83459	5085
PGWS01035836.1	Copia LTR Retrotransposons	310911	315939	5028
PGWS01035837.1	Unknown LTR Retrotransposons	9716	20367	10651
PGWS01035837.1	Mutator TIR Transposon	30182	30433	251
PGWS01035837.1	Copia LTR Retrotransposons	54745	64079	9334
PGWS01035837.1	Mutator TIR Transposon	66088	66339	251
PGWS01035838.1	Copia LTR Retrotransposons	28026	34634	6608
PGWS01035840.1	Mutator TIR Transposon	8412	8570	158
PGWS01035840.1	Copia LTR Retrotransposons	12080	21755	9675
PGWS01035843.1	Unknown LTR Retrotransposons	288938	291543	2605
PGWS01035847.1	Copia LTR Retrotransposons	165865	175963	10098
PGWS01035847.1	Copia LTR Retrotransposons	181145	186152	5007
PGWS01035849.1	Unknown LTR Retrotransposons	34043	36678	2635
PGWS01035849.1	Mutator TIR Transposon	182087	187022	4935
PGWS01035849.1	Copia LTR Retrotransposons	205010	208931	3921
PGWS01035849.1	CACTA TIR Transposon	348019	352263	4244
PGWS01035851.1	Copia LTR Retrotransposons	86647	97814	11167
PGWS01035853.1	Mutator TIR Transposon	64460	64620	160
PGWS01035856.1	Copia LTR Retrotransposons	292719	306151	13432
PGWS01035857.1	Mutator TIR Transposon	4921	5079	158
PGWS01035860.1	Copia LTR Retrotransposons	54262	65797	11535
PGWS01035860.1	Copia LTR Retrotransposons	85192	90110	4918
PGWS01035860.1	Tc1 Mariner TIR Transposon	120984	123311	2327
PGWS01035860.1	Unknown LTR Retrotransposons	210582	212114	1532
PGWS01035860.1	Copia LTR Retrotransposons	261744	267490	5746
PGWS01035861.1	Copia LTR Retrotransposons	177240	182809	5569
PGWS01035861.1	Copia LTR Retrotransposons	193502	200300	6798
PGWS01035861.1	Unknown LTR Retrotransposons	324420	329735	5315
PGWS01035861.1	Copia LTR Retrotransposons	371775	378965	7190
PGWS01035861.1	hAT TIR Transposon	432684	433475	791
PGWS01035863.1	Copia LTR Retrotransposons	172338	178830	6492
PGWS01035863.1	CACTA TIR Transposon	243725	245573	1848
PGWS01035863.1	Mutator TIR Transposon	275105	275279	174
PGWS01035866.1	Copia LTR Retrotransposons	98792	103721	4929
PGWS01035868.1	Copia LTR Retrotransposons	36399	41740	5341
PGWS01035868.1	Copia LTR Retrotransposons	87012	93952	6940
PGWS01035871.1	Mutator TIR Transposon	172815	176655	3840
PGWS01035873.1	Copia LTR Retrotransposons	836	7487	6651
PGWS01035874.1	Mutator TIR Transposon	18842	18999	157
PGWS01035874.1	Copia LTR Retrotransposons	47121	52184	5063
PGWS01035880.1	Copia LTR Retrotransposons	9002	23532	14530
PGWS01035889.1	Mutator TIR Transposon	11605	11685	80
PGWS01035890.1	Unknown LTR Retrotransposons	50871	52608	1737
PGWS01035892.1	Mutator TIR Transposon	26788	27131	343
PGWS01035892.1	Copia LTR Retrotransposons	224173	229184	5011
PGWS01035896.1	Gypsy LTR Retrotransposons	26548	35131	8583
PGWS01035896.1	Mutator TIR Transposon	144951	145965	1014
PGWS01035896.1	Gypsy LTR Retrotransposons	213953	219142	5189
PGWS01035897.1	Mutator TIR Transposon	155339	155454	115
PGWS01035897.1	Copia LTR Retrotransposons	222387	227443	5056
PGWS01035897.1	Gypsy LTR Retrotransposons	312486	320182	7696
PGWS01035898.1	hAT TIR Transposon	44464	44659	195
PGWS01035899.1	Gypsy LTR Retrotransposons	71231	76469	5238
PGWS01035900.1	Copia LTR Retrotransposons	40799	51899	11100
PGWS01035901.1	Mutator TIR Transposon	67497	68681	1184
PGWS01035904.1	Copia LTR Retrotransposons	109433	116022	6589
PGWS01035904.1	Mutator TIR Transposon	196601	197259	658
PGWS01035904.1	Gypsy LTR Retrotransposons	199077	204302	5225
PGWS01035904.1	Copia LTR Retrotransposons	211296	222178	10882
PGWS01035905.1	Copia LTR Retrotransposons	73178	80192	7014
PGWS01035905.1	Mutator TIR Transposon	100458	102171	1713
PGWS01035905.1	Unknown LTR Retrotransposons	470966	472358	1392
PGWS01035907.1	Gypsy LTR Retrotransposons	114552	119786	5234
PGWS01035907.1	Copia LTR Retrotransposons	180275	185338	5063
PGWS01035907.1	Copia LTR Retrotransposons	264563	266651	2088
PGWS01035908.1	Mutator TIR Transposon	3419	3534	115
PGWS01035912.1	Gypsy LTR Retrotransposons	74609	83380	8771
PGWS01035914.1	Mutator TIR Transposon	122273	122431	158
PGWS01035914.1	Copia LTR Retrotransposons	243949	248847	4898
PGWS01035914.1	Gypsy LTR Retrotransposons	453199	460467	7268
PGWS01035916.1	Mutator TIR Transposon	15245	20159	4914
PGWS01035917.1	Unknown LTR Retrotransposons	79665	89078	9413
PGWS01035918.1	Unknown LTR Retrotransposons	31259	35714	4455
PGWS01035920.1	PIF Harbinger TIR Transposon	115782	116244	462
PGWS01035920.1	PIF Harbinger TIR Transposon	146110	146397	287
PGWS01035920.1	hAT TIR Transposon	271925	272033	108
PGWS01035920.1	Copia LTR Retrotransposons	283229	287920	4691
PGWS01035921.1	hAT TIR Transposon	15131	15937	806
PGWS01035922.1	Copia LTR Retrotransposons	79643	84210	4567
PGWS01035923.1	Copia LTR Retrotransposons	199483	205047	5564
PGWS01035923.1	Unknown LTR Retrotransposons	286915	289706	2791
PGWS01035926.1	Mutator TIR Transposon	16681	18845	2164
PGWS01035927.1	Mutator TIR Transposon	21954	22112	158
PGWS01035927.1	Mutator TIR Transposon	64312	64656	344
PGWS01035929.1	Unknown LTR Retrotransposons	43455	48320	4865
PGWS01035932.1	Copia LTR Retrotransposons	102653	109371	6718
PGWS01035932.1	Mutator TIR Transposon	121647	122414	767
PGWS01035932.1	Mutator TIR Transposon	152396	156353	3957
PGWS01035937.1	Copia LTR Retrotransposons	37510	48104	10594
PGWS01035941.1	Copia LTR Retrotransposons	41530	48131	6601
PGWS01035941.1	Unknown LTR Retrotransposons	126689	133046	6357
PGWS01035942.1	Unknown LTR Retrotransposons	127175	132225	5050
PGWS01035943.1	CACTA TIR Transposon	63264	64356	1092
PGWS01035943.1	PIF Harbinger TIR Transposon	77645	77773	128
PGWS01035943.1	Mutator TIR Transposon	158125	159523	1398
PGWS01035943.1	hAT TIR Transposon	238667	239193	526
PGWS01035943.1	Gypsy LTR Retrotransposons	246757	252094	5337
PGWS01035946.1	Copia LTR Retrotransposons	464770	471206	6436
PGWS01035948.1	Gypsy LTR Retrotransposons	117487	122745	5258
PGWS01035948.1	Gypsy LTR Retrotransposons	176499	183193	6694
PGWS01035948.1	Copia LTR Retrotransposons	313704	322230	8526
PGWS01035948.1	CACTA TIR Transposon	324899	329725	4826
PGWS01035950.1	Unknown LTR Retrotransposons	14159	21679	7520
PGWS01035950.1	Copia LTR Retrotransposons	112712	116932	4220
PGWS01035950.1	Copia LTR Retrotransposons	263733	271875	8142
PGWS01035953.1	hAT TIR Transposon	170891	171693	802
PGWS01035953.1	Gypsy LTR Retrotransposons	366203	371338	5135
PGWS01035953.1	Copia LTR Retrotransposons	378378	383449	5071
PGWS01035956.1	helitron	48157	62535	14378
PGWS01035956.1	CACTA TIR Transposon	90060	91141	1081
PGWS01035958.1	Gypsy LTR Retrotransposons	8980	21135	12155
PGWS01035958.1	Mutator TIR Transposon	52950	53108	158
PGWS01035961.1	helitron	16100	24135	8035
PGWS01035961.1	Unknown LTR Retrotransposons	28849	34216	5367
PGWS01035962.1	Copia LTR Retrotransposons	51726	57979	6253
PGWS01035962.1	Copia LTR Retrotransposons	154013	156988	2975
PGWS01035964.1	Gypsy LTR Retrotransposons	47143	55582	8439
PGWS01035965.1	Mutator TIR Transposon	17762	17877	115
PGWS01035968.1	Copia LTR Retrotransposons	6966	13526	6560
PGWS01035970.1	Copia LTR Retrotransposons	37068	42174	5106
PGWS01035970.1	Gypsy LTR Retrotransposons	54483	61733	7250
PGWS01035970.1	Copia LTR Retrotransposons	153323	157277	3954
PGWS01035975.1	Copia LTR Retrotransposons	6471	12931	6460
PGWS01035975.1	CACTA TIR Transposon	32206	34935	2729
PGWS01035977.1	Copia LTR Retrotransposons	63582	68598	5016
PGWS01035977.1	Copia LTR Retrotransposons	153418	158081	4663
PGWS01035980.1	Copia LTR Retrotransposons	9596	16782	7186
PGWS01035980.1	Unknown LTR Retrotransposons	60830	62875	2045
PGWS01035980.1	Mutator TIR Transposon	230088	230434	346
PGWS01035980.1	hAT TIR Transposon	235474	236286	812
PGWS01035982.1	Copia LTR Retrotransposons	62183	70267	8084
PGWS01035985.1	Mutator TIR Transposon	12822	16930	4108
PGWS01035988.1	Unknown LTR Retrotransposons	138237	140534	2297
PGWS01035988.1	Unknown LTR Retrotransposons	344227	346736	2509
PGWS01035990.1	Mutator TIR Transposon	157710	157875	165
PGWS01035990.1	Gypsy LTR Retrotransposons	267796	274311	6515
PGWS01035991.1	Copia LTR Retrotransposons	82901	88556	5655
PGWS01035992.1	Mutator TIR Transposon	13145	15627	2482
PGWS01035992.1	Mutator TIR Transposon	52574	57501	4927
PGWS01035992.1	Mutator TIR Transposon	52825	57248	4423
PGWS01035992.1	Unknown LTR Retrotransposons	86343	88938	2595
PGWS01035993.1	Gypsy LTR Retrotransposons	16069	24715	8646
PGWS01035993.1	Copia LTR Retrotransposons	67777	72740	4963
PGWS01035997.1	Copia LTR Retrotransposons	135189	141048	5859
PGWS01035997.1	Mutator TIR Transposon	257670	258500	830
PGWS01035998.1	Gypsy LTR Retrotransposons	25160	29028	3868
PGWS01036000.1	Unknown LTR Retrotransposons	2496	8922	6426
PGWS01036000.1	Gypsy LTR Retrotransposons	62870	67166	4296
PGWS01036001.1	Copia LTR Retrotransposons	89205	91313	2108
PGWS01036001.1	Copia LTR Retrotransposons	166446	175246	8800
PGWS01036001.1	Unknown LTR Retrotransposons	189150	190699	1549
PGWS01036003.1	Copia LTR Retrotransposons	6260	14690	8430
PGWS01036003.1	Mutator TIR Transposon	13915	14020	105
PGWS01036004.1	Copia LTR Retrotransposons	109836	118300	8464
PGWS01036005.1	Copia LTR Retrotransposons	31725	37288	5563
PGWS01036006.1	Unknown LTR Retrotransposons	19009	20325	1316
PGWS01036006.1	Copia LTR Retrotransposons	222846	228085	5239
PGWS01036013.1	Mutator TIR Transposon	25444	25682	238
PGWS01036015.1	Copia LTR Retrotransposons	249945	253900	3955
PGWS01036015.1	Copia LTR Retrotransposons	299437	304994	5557
PGWS01036017.1	Copia LTR Retrotransposons	15301	19233	3932
PGWS01036017.1	Mutator TIR Transposon	83173	87489	4316
PGWS01036018.1	Copia LTR Retrotransposons	13644	19770	6126
PGWS01036018.1	hAT TIR Transposon	67460	68386	926
PGWS01036020.1	Copia LTR Retrotransposons	48861	55289	6428
PGWS01036021.1	Copia LTR Retrotransposons	33355	41549	8194
PGWS01036022.1	hAT TIR Transposon	25461	27680	2219
PGWS01036024.1	Mutator TIR Transposon	29658	31159	1501
PGWS01036025.1	CACTA TIR Transposon	67688	68152	464
PGWS01036025.1	Mutator TIR Transposon	130323	130426	103
PGWS01036025.1	Copia LTR Retrotransposons	153202	164211	11009
PGWS01036025.1	Mutator TIR Transposon	211692	212037	345
PGWS01036026.1	CACTA TIR Transposon	10579	15438	4859
PGWS01036028.1	Copia LTR Retrotransposons	9649	24131	14482
PGWS01036029.1	CACTA TIR Transposon	37412	42120	4708
PGWS01036029.1	Mutator TIR Transposon	114965	117278	2313
PGWS01036031.1	Copia LTR Retrotransposons	13461	18740	5279
PGWS01036031.1	hAT TIR Transposon	58686	59425	739
PGWS01036031.1	Mutator TIR Transposon	365343	366743	1400
PGWS01036031.1	Mutator TIR Transposon	387102	387271	169
PGWS01036031.1	CACTA TIR Transposon	431940	436740	4800
PGWS01036031.1	CACTA TIR Transposon	499118	499709	591
PGWS01036031.1	Copia LTR Retrotransposons	651495	655581	4086
PGWS01036031.1	Copia LTR Retrotransposons	669800	675168	5368
PGWS01036032.1	CACTA TIR Transposon	73414	76772	3358
PGWS01036032.1	Unknown LTR Retrotransposons	419153	420648	1495
PGWS01036032.1	helitron	475410	485496	10086
PGWS01036033.1	Unknown LTR Retrotransposons	172441	175267	2826
PGWS01036033.1	CACTA TIR Transposon	195129	196800	1671
PGWS01036034.1	helitron	151943	159646	7703
PGWS01036034.1	CACTA TIR Transposon	245276	245850	574
PGWS01036034.1	helitron	265758	282423	16665
PGWS01036035.1	Copia LTR Retrotransposons	76442	86661	10219
PGWS01036036.1	CACTA TIR Transposon	202461	206270	3809
PGWS01036039.1	Copia LTR Retrotransposons	100861	105350	4489
PGWS01036041.1	Copia LTR Retrotransposons	137335	141815	4480
PGWS01036042.1	helitron	6072	6589	517
PGWS01036042.1	CACTA TIR Transposon	9375	9541	166
PGWS01036044.1	Copia LTR Retrotransposons	131608	136455	4847
PGWS01036044.1	Copia LTR Retrotransposons	300900	305457	4557
PGWS01036046.1	Mutator TIR Transposon	104937	108169	3232
PGWS01036046.1	Copia LTR Retrotransposons	117879	122910	5031
PGWS01036046.1	Mutator TIR Transposon	132978	136204	3226
PGWS01036046.1	Mutator TIR Transposon	159503	159606	103
PGWS01036046.1	Gypsy LTR Retrotransposons	176889	183643	6754
PGWS01036046.1	Mutator TIR Transposon	233331	235722	2391
PGWS01036047.1	Unknown LTR Retrotransposons	138327	141179	2852
PGWS01036051.1	Unknown LTR Retrotransposons	88654	94020	5366
PGWS01036051.1	Mutator TIR Transposon	114820	114962	142
PGWS01036051.1	helitron	194173	211776	17603
PGWS01036051.1	Unknown LTR Retrotransposons	260550	263093	2543
PGWS01036055.1	Copia LTR Retrotransposons	110336	117217	6881
PGWS01036056.1	Unknown LTR Retrotransposons	121527	124287	2760
PGWS01036056.1	Mutator TIR Transposon	411854	412042	188
PGWS01036056.1	CACTA TIR Transposon	621283	622886	1603
PGWS01036056.1	CACTA TIR Transposon	824216	827038	2822
PGWS01036059.1	Gypsy LTR Retrotransposons	34006	38421	4415
PGWS01036059.1	Copia LTR Retrotransposons	45203	50222	5019
PGWS01036059.1	Copia LTR Retrotransposons	91962	96449	4487
PGWS01036060.1	Copia LTR Retrotransposons	189437	193904	4467
PGWS01036060.1	Unknown LTR Retrotransposons	224377	225947	1570
PGWS01036060.1	Copia LTR Retrotransposons	292751	301002	8251
PGWS01036060.1	Copia LTR Retrotransposons	400543	405378	4835
PGWS01036060.1	Copia LTR Retrotransposons	508164	516336	8172
PGWS01036061.1	Copia LTR Retrotransposons	24713	35808	11095
PGWS01036062.1	CACTA TIR Transposon	22692	27517	4825
PGWS01036064.1	Unknown LTR Retrotransposons	52208	53914	1706
PGWS01036064.1	helitron	119042	134198	15156
PGWS01036064.1	hAT TIR Transposon	407870	408546	676
PGWS01036064.1	Copia LTR Retrotransposons	448853	455609	6756
PGWS01036064.1	Unknown LTR Retrotransposons	843064	844770	1706
PGWS01036065.1	Unknown LTR Retrotransposons	9395	14878	5483
PGWS01036065.1	Copia LTR Retrotransposons	103823	115159	11336
PGWS01036070.1	Unknown LTR Retrotransposons	31037	35729	4692
PGWS01036071.1	Unknown LTR Retrotransposons	23369	24922	1553
PGWS01036071.1	Copia LTR Retrotransposons	86034	91005	4971
PGWS01036071.1	Copia LTR Retrotransposons	198303	203292	4989
PGWS01036071.1	CACTA TIR Transposon	211748	212636	888
PGWS01036073.1	Copia LTR Retrotransposons	58056	68433	10377
PGWS01036076.1	Unknown LTR Retrotransposons	65136	66556	1420
PGWS01036079.1	Tc1 Mariner TIR Transposon	201912	202624	712
PGWS01036080.1	Copia LTR Retrotransposons	78582	85120	6538
PGWS01036081.1	Gypsy LTR Retrotransposons	58330	63495	5165
PGWS01036081.1	Gypsy LTR Retrotransposons	75763	80447	4684
PGWS01036082.1	Copia LTR Retrotransposons	379928	386522	6594
PGWS01036084.1	hAT TIR Transposon	48553	49533	980
PGWS01036085.1	Unknown LTR Retrotransposons	90951	93833	2882
PGWS01036086.1	Mutator TIR Transposon	121860	121988	128
PGWS01036086.1	Copia LTR Retrotransposons	130939	137588	6649
PGWS01036086.1	Unknown LTR Retrotransposons	196258	197899	1641
PGWS01036087.1	CACTA TIR Transposon	60920	61138	218
PGWS01036088.1	Copia LTR Retrotransposons	112538	117494	4956
PGWS01036088.1	Copia LTR Retrotransposons	154197	160845	6648
PGWS01036092.1	Mutator TIR Transposon	2100	2215	115
PGWS01036095.1	Unknown LTR Retrotransposons	202806	205778	2972
PGWS01036095.1	Copia LTR Retrotransposons	237037	240959	3922
PGWS01036096.1	Copia LTR Retrotransposons	219531	226187	6656
PGWS01036097.1	Mutator TIR Transposon	15043	15388	345
PGWS01036097.1	Copia LTR Retrotransposons	37327	43719	6392
PGWS01036097.1	CACTA TIR Transposon	80230	80583	353
PGWS01036098.1	Gypsy LTR Retrotransposons	119920	126427	6507
PGWS01036101.1	Copia LTR Retrotransposons	82369	90806	8437
PGWS01036103.1	Copia LTR Retrotransposons	98843	106900	8057
PGWS01036103.1	Copia LTR Retrotransposons	171382	176927	5545
PGWS01036104.1	Copia LTR Retrotransposons	25601	29515	3914
PGWS01036104.1	hAT TIR Transposon	73637	74431	794
PGWS01036104.1	hAT TIR Transposon	80195	81941	1746
PGWS01036104.1	Mutator TIR Transposon	105309	106572	1263
PGWS01036106.1	Gypsy LTR Retrotransposons	60901	66067	5166
PGWS01036107.1	Gypsy LTR Retrotransposons	32660	39973	7313
PGWS01036109.1	Mutator TIR Transposon	121833	121944	111
PGWS01036110.1	CACTA TIR Transposon	50092	52492	2400
PGWS01036110.1	Copia LTR Retrotransposons	78706	84837	6131
PGWS01036113.1	Mutator TIR Transposon	88109	89121	1012
PGWS01036117.1	Unknown LTR Retrotransposons	99958	104240	4282
PGWS01036118.1	hAT TIR Transposon	120285	121203	918
PGWS01036119.1	helitron	14649	25960	11311
PGWS01036127.1	helitron	33110	38024	4914
PGWS01036129.1	CACTA TIR Transposon	23236	27152	3916
PGWS01036130.1	CACTA TIR Transposon	16939	20147	3208
PGWS01036130.1	Unknown LTR Retrotransposons	53826	56818	2992
PGWS01036130.1	hAT TIR Transposon	84891	85632	741
PGWS01036130.1	Copia LTR Retrotransposons	153388	167691	14303
PGWS01036132.1	CACTA TIR Transposon	77336	79205	1869
PGWS01036135.1	Unknown LTR Retrotransposons	136371	138842	2471
PGWS01036136.1	CACTA TIR Transposon	94422	96649	2227
PGWS01036139.1	Mutator TIR Transposon	7639	7754	115
PGWS01036139.1	helitron	27678	37189	9511
PGWS01036142.1	Copia LTR Retrotransposons	39475	45838	6363
PGWS01036144.1	Mutator TIR Transposon	124803	126893	2090
PGWS01036144.1	CACTA TIR Transposon	143196	144825	1629
PGWS01036144.1	Unknown LTR Retrotransposons	152864	156794	3930
PGWS01036144.1	Gypsy LTR Retrotransposons	227733	233003	5270
PGWS01036146.1	Copia LTR Retrotransposons	115280	121762	6482
PGWS01036147.1	Mutator TIR Transposon	85105	85219	114
PGWS01036148.1	Copia LTR Retrotransposons	140418	145360	4942
PGWS01036148.1	Mutator TIR Transposon	171669	172014	345
PGWS01036148.1	Tc1 Mariner TIR Transposon	173521	173927	406
PGWS01036148.1	hAT TIR Transposon	175342	175486	144
PGWS01036149.1	PIF Harbinger TIR Transposon	29449	29702	253
PGWS01036150.1	Copia LTR Retrotransposons	154881	160441	5560
PGWS01036150.1	Copia LTR Retrotransposons	177751	186218	8467
PGWS01036153.1	Copia LTR Retrotransposons	14024	19086	5062
PGWS01036154.1	Copia LTR Retrotransposons	22995	28071	5076
PGWS01036156.1	Gypsy LTR Retrotransposons	41813	50699	8886
PGWS01036157.1	Unknown LTR Retrotransposons	35790	44199	8409
PGWS01036159.1	Tc1 Mariner TIR Transposon	34709	35183	474
PGWS01036159.1	Mutator TIR Transposon	37356	37523	167
PGWS01036162.1	Copia LTR Retrotransposons	107666	114285	6619
PGWS01036163.1	Unknown LTR Retrotransposons	7137	9916	2779
PGWS01036163.1	helitron	39329	48083	8754
PGWS01036164.1	Gypsy LTR Retrotransposons	49076	61426	12350
PGWS01036165.1	CACTA TIR Transposon	29429	32750	3321
PGWS01036165.1	Copia LTR Retrotransposons	45080	56168	11088
PGWS01036168.1	Copia LTR Retrotransposons	30595	35207	4612
PGWS01036169.1	Unknown LTR Retrotransposons	11193	15405	4212
PGWS01036172.1	Gypsy LTR Retrotransposons	51452	56617	5165
PGWS01036172.1	Copia LTR Retrotransposons	72241	78846	6605
PGWS01036174.1	Unknown LTR Retrotransposons	54896	56496	1600
PGWS01036174.1	CACTA TIR Transposon	71323	75540	4217
PGWS01036175.1	Copia LTR Retrotransposons	63682	65777	2095
PGWS01036175.1	Gypsy LTR Retrotransposons	105222	110489	5267
PGWS01036175.1	Copia LTR Retrotransposons	114034	119099	5065
PGWS01036175.1	Copia LTR Retrotransposons	122466	126429	3963
PGWS01036180.1	Tc1 Mariner TIR Transposon	199526	201001	1475
PGWS01036181.1	Gypsy LTR Retrotransposons	102275	109616	7341
PGWS01036181.1	Gypsy LTR Retrotransposons	114995	120234	5239
PGWS01036181.1	Unknown LTR Retrotransposons	222035	224046	2011
PGWS01036183.1	Copia LTR Retrotransposons	7160	12213	5053
PGWS01036183.1	hAT TIR Transposon	17781	18524	743
PGWS01036185.1	CACTA TIR Transposon	181544	183202	1658
PGWS01036192.1	Gypsy LTR Retrotransposons	14050	25626	11576
PGWS01036201.1	Unknown LTR Retrotransposons	43960	45624	1664
PGWS01036201.1	Unknown LTR Retrotransposons	46919	48171	1252
PGWS01036202.1	Copia LTR Retrotransposons	130259	141668	11409
PGWS01036203.1	Gypsy LTR Retrotransposons	42740	47490	4750
PGWS01036203.1	Copia LTR Retrotransposons	74766	79425	4659
PGWS01036203.1	Mutator TIR Transposon	123267	123443	176
PGWS01036203.1	Copia LTR Retrotransposons	314071	320556	6485
PGWS01036205.1	Copia LTR Retrotransposons	19522	24044	4522
PGWS01036207.1	Mutator TIR Transposon	2160	2267	107
PGWS01036207.1	Mutator TIR Transposon	6409	6515	106
PGWS01036207.1	Unknown LTR Retrotransposons	77659	82981	5322
PGWS01036211.1	Mutator TIR Transposon	11009	11123	114
PGWS01036211.1	Gypsy LTR Retrotransposons	32726	37988	5262
PGWS01036214.1	Copia LTR Retrotransposons	37536	48541	11005
PGWS01036214.1	Gypsy LTR Retrotransposons	52579	63514	10935
PGWS01036216.1	Copia LTR Retrotransposons	11282	20000	8718
PGWS01036218.1	helitron	34966	41165	6199
PGWS01036218.1	CACTA TIR Transposon	146131	146672	541
PGWS01036221.1	CACTA TIR Transposon	9056	13373	4317
PGWS01036221.1	Unknown LTR Retrotransposons	31294	33769	2475
PGWS01036224.1	Copia LTR Retrotransposons	17722	22299	4577
PGWS01036224.1	Mutator TIR Transposon	31210	31325	115
PGWS01036225.1	Copia LTR Retrotransposons	29931	39364	9433
PGWS01036226.1	Unknown LTR Retrotransposons	134833	137461	2628
PGWS01036227.1	Copia LTR Retrotransposons	53602	59155	5553
PGWS01036227.1	Copia LTR Retrotransposons	183753	188751	4998
PGWS01036228.1	Mutator TIR Transposon	59302	59793	491
PGWS01036230.1	Mutator TIR Transposon	48635	49580	945
PGWS01036230.1	Mutator TIR Transposon	169320	170223	903
PGWS01036232.1	hAT TIR Transposon	110449	111113	664
PGWS01036235.1	Copia LTR Retrotransposons	65578	72353	6775
PGWS01036236.1	PIF Harbinger TIR Transposon	25660	27310	1650
PGWS01036238.1	helitron	6949	13120	6171
PGWS01036238.1	Unknown LTR Retrotransposons	9388	15941	6553
PGWS01036238.1	Unknown LTR Retrotransposons	9388	24000	14612
PGWS01036238.1	Copia LTR Retrotransposons	54636	63994	9358
PGWS01036245.1	Unknown LTR Retrotransposons	32950	40928	7978
PGWS01036247.1	Copia LTR Retrotransposons	32318	40647	8329
PGWS01036248.1	Copia LTR Retrotransposons	10812	12901	2089
PGWS01036248.1	Copia LTR Retrotransposons	165616	170600	4984
PGWS01036248.1	CACTA TIR Transposon	217416	219406	1990
PGWS01036253.1	Mutator TIR Transposon	93241	97995	4754
PGWS01036255.1	hAT TIR Transposon	62494	63297	803
PGWS01036256.1	Unknown LTR Retrotransposons	71984	75882	3898
PGWS01036263.1	Copia LTR Retrotransposons	45121	55602	10481
PGWS01036263.1	Copia LTR Retrotransposons	89900	94509	4609
PGWS01036263.1	CACTA TIR Transposon	144406	144991	585
PGWS01036266.1	CACTA TIR Transposon	61236	66115	4879
PGWS01036271.1	Copia LTR Retrotransposons	141525	146608	5083
PGWS01036271.1	Gypsy LTR Retrotransposons	147604	151634	4030
PGWS01036281.1	Copia LTR Retrotransposons	98934	107307	8373
PGWS01036281.1	Copia LTR Retrotransposons	145904	155667	9763
PGWS01036281.1	Mutator TIR Transposon	245024	246978	1954
PGWS01036281.1	Copia LTR Retrotransposons	275312	283465	8153
PGWS01036283.1	Copia LTR Retrotransposons	14600	21119	6519
PGWS01036285.1	CACTA TIR Transposon	3000	6191	3191
PGWS01036285.1	Copia LTR Retrotransposons	196569	202135	5566
PGWS01036285.1	Mutator TIR Transposon	256180	256525	345
PGWS01036287.1	Copia LTR Retrotransposons	179670	184632	4962
PGWS01036288.1	Copia LTR Retrotransposons	38568	50455	11887
PGWS01036288.1	hAT TIR Transposon	47157	48146	989
PGWS01036290.1	Copia LTR Retrotransposons	36349	38208	1859
PGWS01036290.1	Gypsy LTR Retrotransposons	136490	141801	5311
PGWS01036290.1	Gypsy LTR Retrotransposons	136490	149981	13491
PGWS01036292.1	Mutator TIR Transposon	221232	221816	584
PGWS01036293.1	Copia LTR Retrotransposons	111427	117920	6493
PGWS01036294.1	Unknown LTR Retrotransposons	76492	79322	2830
PGWS01036294.1	Copia LTR Retrotransposons	90175	101322	11147
PGWS01036294.1	Unknown LTR Retrotransposons	272921	274511	1590
PGWS01036296.1	Unknown LTR Retrotransposons	16526	22669	6143
PGWS01036299.1	CACTA TIR Transposon	43692	48364	4672
PGWS01036303.1	helitron	78721	96833	18112
PGWS01036303.1	CACTA TIR Transposon	81517	84650	3133
PGWS01036303.1	Copia LTR Retrotransposons	119254	126036	6782
PGWS01036303.1	CACTA TIR Transposon	164188	165226	1038
PGWS01036307.1	Mutator TIR Transposon	67621	72527	4906
PGWS01036309.1	Gypsy LTR Retrotransposons	14740	27367	12627
PGWS01036310.1	Unknown LTR Retrotransposons	95002	98956	3954
PGWS01036312.1	Mutator TIR Transposon	166569	167153	584
PGWS01036312.1	Copia LTR Retrotransposons	174626	179841	5215
PGWS01036313.1	Mutator TIR Transposon	35880	35986	106
PGWS01036314.1	Copia LTR Retrotransposons	7414	14534	7120
PGWS01036314.1	Mutator TIR Transposon	46420	46767	347
PGWS01036317.1	Mutator TIR Transposon	118445	119135	690
PGWS01036318.1	Mutator TIR Transposon	25751	26726	975
PGWS01036318.1	Unknown LTR Retrotransposons	62206	63571	1365
PGWS01036319.1	Mutator TIR Transposon	7995	8101	106
PGWS01036320.1	Copia LTR Retrotransposons	81473	91770	10297
PGWS01036324.1	Gypsy LTR Retrotransposons	95147	100471	5324
PGWS01036324.1	Copia LTR Retrotransposons	167445	176685	9240
PGWS01036325.1	CACTA TIR Transposon	38527	43023	4496
PGWS01036328.1	Mutator TIR Transposon	103553	104248	695
PGWS01036328.1	Mutator TIR Transposon	122908	124029	1121
PGWS01036333.1	Copia LTR Retrotransposons	43394	54244	10850
PGWS01036333.1	Mutator TIR Transposon	178775	178994	219
PGWS01036336.1	Unknown LTR Retrotransposons	86678	92014	5336
PGWS01036336.1	CACTA TIR Transposon	341800	345954	4154
PGWS01036336.1	Unknown LTR Retrotransposons	406053	407447	1394
PGWS01036337.1	Mutator TIR Transposon	18252	19775	1523
PGWS01036340.1	CACTA TIR Transposon	187788	190586	2798
PGWS01036341.1	Unknown LTR Retrotransposons	10743	12841	2098
PGWS01036341.1	CACTA TIR Transposon	45106	48881	3775
PGWS01036341.1	Copia LTR Retrotransposons	72556	77472	4916
PGWS01036343.1	Mutator TIR Transposon	89000	91123	2123
PGWS01036346.1	Copia LTR Retrotransposons	17550	21503	3953
PGWS01036348.1	Copia LTR Retrotransposons	188517	190154	1637
PGWS01036350.1	Mutator TIR Transposon	43570	44375	805
PGWS01036357.1	Mutator TIR Transposon	64406	64535	129
PGWS01036358.1	Copia LTR Retrotransposons	34383	42895	8512
PGWS01036359.1	Copia LTR Retrotransposons	30127	41181	11054
PGWS01036368.1	Unknown LTR Retrotransposons	28579	36160	7581
PGWS01036369.1	CACTA TIR Transposon	17908	22370	4462
PGWS01036371.1	Unknown LTR Retrotransposons	107392	108958	1566
PGWS01036375.1	CACTA TIR Transposon	176906	177669	763
PGWS01036378.1	CACTA TIR Transposon	61112	61974	862
PGWS01036384.1	Mutator TIR Transposon	31552	32017	465
PGWS01036386.1	Copia LTR Retrotransposons	123027	133639	10612
PGWS01036388.1	Mutator TIR Transposon	18537	22195	3658
PGWS01036390.1	Copia LTR Retrotransposons	6771	15081	8310
PGWS01036393.1	hAT TIR Transposon	114377	115172	795
PGWS01036393.1	Copia LTR Retrotransposons	210818	220248	9430
PGWS01036395.1	Gypsy LTR Retrotransposons	10078	18753	8675
PGWS01036395.1	hAT TIR Transposon	89499	91110	1611
PGWS01036395.1	hAT TIR Transposon	115432	115586	154
PGWS01036397.1	Mutator TIR Transposon	36631	39083	2452
PGWS01036397.1	Mutator TIR Transposon	36775	38939	2164
PGWS01036401.1	Copia LTR Retrotransposons	13097	21216	8119
PGWS01036401.1	CACTA TIR Transposon	33653	35426	1773
PGWS01036401.1	Mutator TIR Transposon	38968	41271	2303
PGWS01036401.1	Copia LTR Retrotransposons	71145	73415	2270
PGWS01036401.1	Copia LTR Retrotransposons	90194	98928	8734
PGWS01036401.1	Copia LTR Retrotransposons	184158	195226	11068
PGWS01036402.1	CACTA TIR Transposon	26588	29530	2942
PGWS01036416.1	Unknown LTR Retrotransposons	25965	35570	9605
PGWS01036417.1	CACTA TIR Transposon	51766	55671	3905
PGWS01036419.1	Copia LTR Retrotransposons	52268	56208	3940
PGWS01036420.1	Copia LTR Retrotransposons	95556	106374	10818
PGWS01036423.1	CACTA TIR Transposon	14225	18639	4414
PGWS01036426.1	Mutator TIR Transposon	18766	21608	2842
PGWS01036427.1	Unknown LTR Retrotransposons	53292	55191	1899
PGWS01036427.1	Copia LTR Retrotransposons	107482	119335	11853
PGWS01036428.1	Mutator TIR Transposon	39976	41559	1583
PGWS01036428.1	Copia LTR Retrotransposons	127183	132019	4836
PGWS01036429.1	Copia LTR Retrotransposons	133536	138633	5097
PGWS01036429.1	Mutator TIR Transposon	224518	224622	104
PGWS01036431.1	Unknown LTR Retrotransposons	12833	18312	5479
PGWS01036431.1	Mutator TIR Transposon	41345	44129	2784
PGWS01036433.1	CACTA TIR Transposon	28536	32631	4095
PGWS01036433.1	Unknown LTR Retrotransposons	84061	87963	3902
PGWS01036434.1	hAT TIR Transposon	64380	68092	3712
PGWS01036434.1	Mutator TIR Transposon	152591	155416	2825
PGWS01036435.1	hAT TIR Transposon	71576	72721	1145
PGWS01036436.1	CACTA TIR Transposon	30890	35300	4410
PGWS01036439.1	Mutator TIR Transposon	11699	11814	115
PGWS01036439.1	Copia LTR Retrotransposons	227008	231074	4066
PGWS01036446.1	Unknown LTR Retrotransposons	55339	56899	1560
PGWS01036447.1	Copia LTR Retrotransposons	44645	46736	2091
[truncated: 1,580 more rows]
