# Supplementary material for: CicerSpTEdb: A web-based database for high-resolution genome-wide identification of transposable elements in Cicer species
Source: PLoS One. 2021 Nov 11;16(11):e0259540. doi: 10.1371/journal.pone.0259540 (PMC8584679; doi:10.1371/journal.pone.0259540)
Supplement: S3 Table — (XLSX) [file pone.0259540.s012.xlsx]

## Sheet: Sheet1
Sequence Accession Number	TE superfamily	Start in Sequence	End In Sequence	Transposable Elements Length
PGTU02000001.1	Unknown LTR Retrotransposons	80153	83724	3571
PGTU02000001.1	CACTA TIR Transposon	818754	823217	4463
PGTU02000001.1	Unknown LTR Retrotransposons	844441	846966	2525
PGTU02000001.1	Gypsy LTR Retrotransposons	1084557	1089815	5258
PGTU02000001.1	Copia LTR Retrotransposons	1274349	1279184	4835
PGTU02000001.1	Copia LTR Retrotransposons	1473159	1484079	10920
PGTU02000001.1	Mutator TIR Transposon	1497208	1500784	3576
PGTU02000001.1	CACTA TIR Transposon	1677740	1679365	1625
PGTU02000001.1	Copia LTR Retrotransposons	1737247	1747278	10031
PGTU02000001.1	CACTA TIR Transposon	2234672	2234835	163
PGTU02000001.1	Copia LTR Retrotransposons	2280938	2285966	5028
PGTU02000001.1	Copia LTR Retrotransposons	2410984	2422080	11096
PGTU02000001.1	Gypsy LTR Retrotransposons	2431838	2446446	14608
PGTU02000001.1	Gypsy LTR Retrotransposons	2463500	2469171	5671
PGTU02000001.1	Mutator TIR Transposon	2508177	2508317	140
PGTU02000001.1	Copia LTR Retrotransposons	2550584	2559277	8693
PGTU02000001.1	Copia LTR Retrotransposons	2846805	2852321	5516
PGTU02000001.1	Copia LTR Retrotransposons	2951233	2956308	5075
PGTU02000001.1	Mutator TIR Transposon	3006675	3008645	1970
PGTU02000001.1	Copia LTR Retrotransposons	3057433	3072445	15012
PGTU02000001.1	Unknown LTR Retrotransposons	3062736	3068136	5400
PGTU02000001.1	helitron	3108676	3122947	14271
PGTU02000001.1	Copia LTR Retrotransposons	3138199	3148667	10468
PGTU02000001.1	hAT TIR Transposon	3218102	3218278	176
PGTU02000001.1	Mutator TIR Transposon	3288786	3288900	114
PGTU02000001.1	Gypsy LTR Retrotransposons	3314102	3320634	6532
PGTU02000001.1	Mutator TIR Transposon	3435515	3436241	726
PGTU02000001.1	Copia LTR Retrotransposons	3524350	3532756	8406
PGTU02000001.1	Gypsy LTR Retrotransposons	3561395	3568250	6855
PGTU02000001.1	hAT TIR Transposon	3670651	3671448	797
PGTU02000001.1	Copia LTR Retrotransposons	3954320	3968262	13942
PGTU02000001.1	hAT TIR Transposon	4053827	4054631	804
PGTU02000001.1	Mutator TIR Transposon	4126334	4126449	115
PGTU02000001.1	Copia LTR Retrotransposons	4138371	4146734	8363
PGTU02000001.1	Copia LTR Retrotransposons	4562743	4568611	5868
PGTU02000001.1	Copia LTR Retrotransposons	4611564	4617481	5917
PGTU02000001.1	Copia LTR Retrotransposons	4639996	4646674	6678
PGTU02000001.1	Copia LTR Retrotransposons	4848744	4859962	11218
PGTU02000001.1	Mutator TIR Transposon	4952655	4953924	1269
PGTU02000001.1	CACTA TIR Transposon	5004423	5007594	3171
PGTU02000001.1	Copia LTR Retrotransposons	5008812	5017284	8472
PGTU02000001.1	helitron	5183044	5184336	1292
PGTU02000001.1	Copia LTR Retrotransposons	5191488	5197036	5548
PGTU02000001.1	Gypsy LTR Retrotransposons	5328845	5335537	6692
PGTU02000001.1	Mutator TIR Transposon	5468042	5468379	337
PGTU02000001.1	Copia LTR Retrotransposons	5520236	5531603	11367
PGTU02000001.1	Copia LTR Retrotransposons	5624509	5634892	10383
PGTU02000001.1	Mutator TIR Transposon	5634210	5634557	347
PGTU02000001.1	Gypsy LTR Retrotransposons	5682156	5689470	7314
PGTU02000001.1	Copia LTR Retrotransposons	6014650	6021043	6393
PGTU02000001.1	Copia LTR Retrotransposons	6199040	6204404	5364
PGTU02000001.1	Unknown LTR Retrotransposons	6433244	6434801	1557
PGTU02000001.1	CACTA TIR Transposon	6457058	6462067	5009
PGTU02000001.1	Gypsy LTR Retrotransposons	6732252	6738692	6440
PGTU02000001.1	Tc1 Mariner TIR Transposon	6876789	6877062	273
PGTU02000001.1	Mutator TIR Transposon	6951627	6951827	200
PGTU02000001.1	Mutator TIR Transposon	7008514	7008629	115
PGTU02000001.1	Unknown LTR Retrotransposons	7168192	7170062	1870
PGTU02000001.1	Copia LTR Retrotransposons	7345786	7352612	6826
PGTU02000001.1	CACTA TIR Transposon	7425968	7429879	3911
PGTU02000001.1	Copia LTR Retrotransposons	7474868	7481000	6132
PGTU02000001.1	Copia LTR Retrotransposons	7581126	7591681	10555
PGTU02000001.1	Mutator TIR Transposon	7646958	7647119	161
PGTU02000001.1	Copia LTR Retrotransposons	7710837	7715799	4962
PGTU02000001.1	Mutator TIR Transposon	7987730	7987928	198
PGTU02000001.1	Copia LTR Retrotransposons	8111233	8116632	5399
PGTU02000001.1	Gypsy LTR Retrotransposons	8180961	8186275	5314
PGTU02000001.1	Copia LTR Retrotransposons	8303152	8316659	13507
PGTU02000001.1	Gypsy LTR Retrotransposons	8578518	8583780	5262
PGTU02000001.1	Copia LTR Retrotransposons	8616871	8623699	6828
PGTU02000001.1	CACTA TIR Transposon	8749969	8751313	1344
PGTU02000001.1	Gypsy LTR Retrotransposons	9061660	9066309	4649
PGTU02000001.1	Gypsy LTR Retrotransposons	9172413	9177061	4648
PGTU02000001.1	CACTA TIR Transposon	9411003	9415136	4133
PGTU02000001.1	hAT TIR Transposon	9616965	9617750	785
PGTU02000001.1	Mutator TIR Transposon	9683268	9683385	117
PGTU02000001.1	Copia LTR Retrotransposons	9979877	9994197	14320
PGTU02000001.1	hAT TIR Transposon	10070580	10071353	773
PGTU02000001.1	Copia LTR Retrotransposons	10129409	10134947	5538
PGTU02000001.1	CACTA TIR Transposon	10393112	10394422	1310
PGTU02000001.1	CACTA TIR Transposon	10413349	10417142	3793
PGTU02000001.1	helitron	10892402	10899150	6748
PGTU02000001.1	Unknown LTR Retrotransposons	11370532	11373487	2955
PGTU02000001.1	Copia LTR Retrotransposons	11447025	11452653	5628
PGTU02000001.1	Unknown LTR Retrotransposons	11750820	11754767	3947
PGTU02000001.1	Unknown LTR Retrotransposons	11765657	11767207	1550
PGTU02000001.1	Mutator TIR Transposon	11765965	11767978	2013
PGTU02000001.1	Gypsy LTR Retrotransposons	11834494	11854144	19650
PGTU02000001.1	Copia LTR Retrotransposons	12071419	12078035	6616
PGTU02000001.1	Gypsy LTR Retrotransposons	12092914	12098207	5293
PGTU02000001.1	Unknown LTR Retrotransposons	12166717	12169308	2591
PGTU02000001.1	hAT TIR Transposon	12482683	12483599	916
PGTU02000001.1	Copia LTR Retrotransposons	12740655	12747457	6802
PGTU02000001.1	Mutator TIR Transposon	13190231	13191798	1567
PGTU02000001.1	CACTA TIR Transposon	13211993	13216685	4692
PGTU02000001.1	Copia LTR Retrotransposons	13296086	13301558	5472
PGTU02000001.1	Gypsy LTR Retrotransposons	13369227	13379057	9830
PGTU02000001.1	Mutator TIR Transposon	13420759	13420929	170
PGTU02000001.1	Copia LTR Retrotransposons	13437927	13444449	6522
PGTU02000001.1	PIF Harbinger TIR Transposon	13745991	13746497	506
PGTU02000001.1	Tc1 Mariner TIR Transposon	13844820	13845141	321
PGTU02000001.1	Copia LTR Retrotransposons	13901337	13907813	6476
PGTU02000001.1	Copia LTR Retrotransposons	13952541	13957151	4610
PGTU02000001.1	Copia LTR Retrotransposons	14090688	14097105	6417
PGTU02000001.1	Copia LTR Retrotransposons	14277777	14282671	4894
PGTU02000001.1	Tc1 Mariner TIR Transposon	14318250	14320573	2323
PGTU02000001.1	Unknown LTR Retrotransposons	14400920	14402453	1533
PGTU02000001.1	PIF Harbinger TIR Transposon	14504652	14505066	414
PGTU02000001.1	Gypsy LTR Retrotransposons	14682026	14685782	3756
PGTU02000001.1	Gypsy LTR Retrotransposons	14719428	14726838	7410
PGTU02000001.1	CACTA TIR Transposon	14732875	14734363	1488
PGTU02000001.1	Copia LTR Retrotransposons	14842200	14848466	6266
PGTU02000001.1	Unknown LTR Retrotransposons	14963518	14965114	1596
PGTU02000001.1	Mutator TIR Transposon	15015478	15018882	3404
PGTU02000001.1	Copia LTR Retrotransposons	15021147	15027907	6760
PGTU02000001.1	Gypsy LTR Retrotransposons	15148934	15154303	5369
PGTU02000001.1	Copia LTR Retrotransposons	15261252	15267825	6573
PGTU02000001.1	Gypsy LTR Retrotransposons	15423838	15433586	9748
PGTU02000001.1	CACTA TIR Transposon	15526555	15530725	4170
PGTU02000001.1	CACTA TIR Transposon	15824408	15824769	361
PGTU02000001.1	Mutator TIR Transposon	16176198	16177229	1031
PGTU02000001.1	Mutator TIR Transposon	16217283	16217489	206
PGTU02000001.1	Copia LTR Retrotransposons	16413154	16417229	4075
PGTU02000001.1	Copia LTR Retrotransposons	16437080	16445460	8380
PGTU02000001.1	Unknown LTR Retrotransposons	16474284	16479713	5429
PGTU02000001.1	Copia LTR Retrotransposons	16507609	16512069	4460
PGTU02000001.1	Mutator TIR Transposon	17019381	17019540	159
PGTU02000001.1	hAT TIR Transposon	17033665	17034652	987
PGTU02000001.1	helitron	17075613	17078652	3039
PGTU02000001.1	Copia LTR Retrotransposons	17092791	17097620	4829
PGTU02000001.1	PIF Harbinger TIR Transposon	17193005	17193784	779
PGTU02000001.1	Copia LTR Retrotransposons	17270243	17277196	6953
PGTU02000001.1	Copia LTR Retrotransposons	17338957	17352934	13977
PGTU02000001.1	Copia LTR Retrotransposons	17364934	17367015	2081
PGTU02000001.1	Gypsy LTR Retrotransposons	17437055	17442378	5323
PGTU02000001.1	hAT TIR Transposon	17698568	17698744	176
PGTU02000001.1	Unknown LTR Retrotransposons	17710037	17712731	2694
PGTU02000001.1	Copia LTR Retrotransposons	17830662	17834691	4029
PGTU02000001.1	Mutator TIR Transposon	18036719	18036823	104
PGTU02000001.1	Mutator TIR Transposon	18296284	18296420	136
PGTU02000001.1	Mutator TIR Transposon	18889177	18892697	3520
PGTU02000001.1	CACTA TIR Transposon	18918621	18922369	3748
PGTU02000001.1	Mutator TIR Transposon	19201274	19201442	168
PGTU02000001.1	Mutator TIR Transposon	19223245	19223361	116
PGTU02000001.1	CACTA TIR Transposon	19686833	19688659	1826
PGTU02000001.1	Copia LTR Retrotransposons	19694463	19699473	5010
PGTU02000001.1	Copia LTR Retrotransposons	19746267	19754931	8664
PGTU02000001.1	Copia LTR Retrotransposons	19777842	19783965	6123
PGTU02000001.1	Gypsy LTR Retrotransposons	19854315	19862541	8226
PGTU02000001.1	Unknown LTR Retrotransposons	19868403	19870890	2487
PGTU02000001.1	Unknown LTR Retrotransposons	20095846	20107524	11678
PGTU02000001.1	Gypsy LTR Retrotransposons	20098845	20106041	7196
PGTU02000001.1	Mutator TIR Transposon	20326704	20326809	105
PGTU02000001.1	Copia LTR Retrotransposons	20439748	20448004	8256
PGTU02000001.1	Unknown LTR Retrotransposons	20470153	20479434	9281
PGTU02000001.1	Copia LTR Retrotransposons	20687269	20697861	10592
PGTU02000001.1	Gypsy LTR Retrotransposons	21024229	21030770	6541
PGTU02000001.1	Mutator TIR Transposon	21040497	21040612	115
PGTU02000001.1	helitron	21303772	21305979	2207
PGTU02000001.1	Tc1 Mariner TIR Transposon	21442255	21444614	2359
PGTU02000001.1	Copia LTR Retrotransposons	21582721	21591222	8501
PGTU02000001.1	Gypsy LTR Retrotransposons	21765385	21771286	5901
PGTU02000001.1	Unknown LTR Retrotransposons	21850374	21851916	1542
PGTU02000001.1	helitron	22015860	22020110	4250
PGTU02000001.1	Copia LTR Retrotransposons	22021230	22029485	8255
PGTU02000001.1	Unknown LTR Retrotransposons	22169269	22175794	6525
PGTU02000001.1	Copia LTR Retrotransposons	22188308	22193863	5555
PGTU02000001.1	Gypsy LTR Retrotransposons	22805743	22811044	5301
PGTU02000001.1	helitron	22815033	22819163	4130
PGTU02000001.1	Copia LTR Retrotransposons	22928896	22934033	5137
PGTU02000001.1	Copia LTR Retrotransposons	22973654	22985026	11372
PGTU02000001.1	Gypsy LTR Retrotransposons	23149027	23158067	9040
PGTU02000001.1	helitron	23304103	23318356	14253
PGTU02000001.1	hAT TIR Transposon	23661812	23662755	943
PGTU02000001.1	Gypsy LTR Retrotransposons	23771014	23777604	6590
PGTU02000001.1	Tc1 Mariner TIR Transposon	23793060	23793343	283
PGTU02000001.1	Mutator TIR Transposon	24031736	24031869	133
PGTU02000001.1	helitron	24210342	24224974	14632
PGTU02000001.1	Gypsy LTR Retrotransposons	24356134	24365539	9405
PGTU02000001.1	Mutator TIR Transposon	24358657	24358772	115
PGTU02000001.1	Mutator TIR Transposon	24487835	24492524	4689
PGTU02000001.1	Mutator TIR Transposon	24500012	24500127	115
PGTU02000001.1	Copia LTR Retrotransposons	24514567	24522874	8307
PGTU02000001.1	Copia LTR Retrotransposons	24535882	24550250	14368
PGTU02000001.1	Copia LTR Retrotransposons	24612554	24617607	5053
PGTU02000001.1	Copia LTR Retrotransposons	24686972	24690878	3906
PGTU02000001.1	Mutator TIR Transposon	24871450	24871565	115
PGTU02000001.1	Unknown LTR Retrotransposons	25232531	25241562	9031
PGTU02000001.1	Copia LTR Retrotransposons	25709517	25716503	6986
PGTU02000001.1	Copia LTR Retrotransposons	25724984	25729901	4917
PGTU02000001.1	CACTA TIR Transposon	25992015	25993499	1484
PGTU02000001.1	Gypsy LTR Retrotransposons	26049865	26055151	5286
PGTU02000001.1	Unknown LTR Retrotransposons	26078275	26079886	1611
PGTU02000001.1	Unknown LTR Retrotransposons	26158643	26161278	2635
PGTU02000001.1	Copia LTR Retrotransposons	26275305	26284655	9350
PGTU02000001.1	Unknown LTR Retrotransposons	26322399	26329652	7253
PGTU02000001.1	Copia LTR Retrotransposons	26356625	26363064	6439
PGTU02000001.1	Unknown LTR Retrotransposons	26402328	26404845	2517
PGTU02000001.1	Unknown LTR Retrotransposons	26607790	26610475	2685
PGTU02000001.1	Mutator TIR Transposon	26695940	26696288	348
PGTU02000001.1	Gypsy LTR Retrotransposons	26697026	26708669	11643
PGTU02000001.1	Copia LTR Retrotransposons	26981764	26986810	5046
PGTU02000001.1	hAT TIR Transposon	27416405	27416881	476
PGTU02000001.1	Copia LTR Retrotransposons	27824516	27835322	10806
PGTU02000001.1	Gypsy LTR Retrotransposons	27844369	27849638	5269
PGTU02000001.1	Unknown LTR Retrotransposons	27940976	27944423	3447
PGTU02000001.1	Mutator TIR Transposon	28325421	28325558	137
PGTU02000001.1	hAT TIR Transposon	28527330	28527733	403
PGTU02000001.1	Mutator TIR Transposon	28961362	28961467	105
PGTU02000001.1	Mutator TIR Transposon	29070915	29071828	913
PGTU02000001.1	Copia LTR Retrotransposons	29103438	29108810	5372
PGTU02000001.1	Copia LTR Retrotransposons	29110546	29121244	10698
PGTU02000001.1	Gypsy LTR Retrotransposons	29426553	29433473	6920
PGTU02000001.1	Unknown LTR Retrotransposons	29508671	29512117	3446
PGTU02000001.1	Unknown LTR Retrotransposons	29515156	29517586	2430
PGTU02000001.1	Gypsy LTR Retrotransposons	29725783	29732104	6321
PGTU02000001.1	CACTA TIR Transposon	30022137	30025554	3417
PGTU02000001.1	Gypsy LTR Retrotransposons	30179989	30186490	6501
PGTU02000001.1	Mutator TIR Transposon	30223325	30224511	1186
PGTU02000001.1	CACTA TIR Transposon	30317616	30322089	4473
PGTU02000001.1	Copia LTR Retrotransposons	30346695	30358519	11824
PGTU02000001.1	Copia LTR Retrotransposons	30522599	30533699	11100
PGTU02000001.1	Copia LTR Retrotransposons	30583931	30594741	10810
PGTU02000001.1	Copia LTR Retrotransposons	30704319	30712594	8275
PGTU02000001.1	Unknown LTR Retrotransposons	30831007	30835677	4670
PGTU02000001.1	CACTA TIR Transposon	30920389	30921931	1542
PGTU02000001.1	CACTA TIR Transposon	31009687	31013789	4102
PGTU02000001.1	Unknown LTR Retrotransposons	31030185	31031924	1739
PGTU02000001.1	Gypsy LTR Retrotransposons	31074268	31082982	8714
PGTU02000001.1	Gypsy LTR Retrotransposons	31074390	31082860	8470
PGTU02000001.1	Mutator TIR Transposon	31101466	31102519	1053
PGTU02000001.1	Unknown LTR Retrotransposons	31278835	31282269	3434
PGTU02000001.1	CACTA TIR Transposon	31479348	31483719	4371
PGTU02000001.1	Unknown LTR Retrotransposons	31513455	31523129	9674
PGTU02000001.1	Copia LTR Retrotransposons	31648357	31659479	11122
PGTU02000001.1	Mutator TIR Transposon	31734854	31735187	333
PGTU02000001.1	CACTA TIR Transposon	31832190	31832696	506
PGTU02000001.1	Copia LTR Retrotransposons	31886193	31897257	11064
PGTU02000001.1	Mutator TIR Transposon	31906656	31906749	93
PGTU02000001.1	Copia LTR Retrotransposons	32022667	32027467	4800
PGTU02000001.1	Copia LTR Retrotransposons	32101342	32108065	6723
PGTU02000001.1	Gypsy LTR Retrotransposons	32142208	32146852	4644
PGTU02000001.1	Mutator TIR Transposon	32152776	32153980	1204
PGTU02000001.1	CACTA TIR Transposon	32378553	32383512	4959
PGTU02000001.1	Copia LTR Retrotransposons	32583894	32585879	1985
PGTU02000001.1	Unknown LTR Retrotransposons	32889910	32892767	2857
PGTU02000001.1	Mutator TIR Transposon	33045071	33045179	108
PGTU02000001.1	Copia LTR Retrotransposons	33070081	33074546	4465
PGTU02000001.1	Copia LTR Retrotransposons	33187191	33192259	5068
PGTU02000001.1	Gypsy LTR Retrotransposons	33401646	33408906	7260
PGTU02000001.1	Copia LTR Retrotransposons	33610335	33614420	4085
PGTU02000001.1	Copia LTR Retrotransposons	33631580	33639527	7947
PGTU02000001.1	Copia LTR Retrotransposons	33668859	33673627	4768
PGTU02000001.1	CACTA TIR Transposon	33767037	33768765	1728
PGTU02000001.1	CACTA TIR Transposon	33769955	33771851	1896
PGTU02000001.1	Copia LTR Retrotransposons	33805654	33807741	2087
PGTU02000001.1	Gypsy LTR Retrotransposons	34089204	34094380	5176
PGTU02000001.1	Gypsy LTR Retrotransposons	34237537	34242774	5237
PGTU02000001.1	Mutator TIR Transposon	34291657	34295220	3563
PGTU02000001.1	CACTA TIR Transposon	34335317	34336526	1209
PGTU02000001.1	CACTA TIR Transposon	34410620	34412850	2230
PGTU02000001.1	Copia LTR Retrotransposons	34599545	34604334	4789
PGTU02000001.1	Copia LTR Retrotransposons	34686774	34696225	9451
PGTU02000001.1	CACTA TIR Transposon	34829406	34834065	4659
PGTU02000001.1	Mutator TIR Transposon	35099787	35100132	345
PGTU02000001.1	Copia LTR Retrotransposons	35164037	35171245	7208
PGTU02000001.1	Mutator TIR Transposon	35194348	35194453	105
PGTU02000001.1	Copia LTR Retrotransposons	35431620	35436533	4913
PGTU02000001.1	Copia LTR Retrotransposons	35437570	35442567	4997
PGTU02000001.1	hAT TIR Transposon	35538860	35539753	893
PGTU02000001.1	Copia LTR Retrotransposons	35774114	35777135	3021
PGTU02000001.1	Copia LTR Retrotransposons	35945749	35952529	6780
PGTU02000001.1	Copia LTR Retrotransposons	35981081	35992016	10935
PGTU02000001.1	Copia LTR Retrotransposons	36084926	36096169	11243
PGTU02000001.1	Copia LTR Retrotransposons	36225210	36229287	4077
PGTU02000001.1	Copia LTR Retrotransposons	36434876	36439344	4468
PGTU02000001.1	Gypsy LTR Retrotransposons	36459499	36464800	5301
PGTU02000001.1	Copia LTR Retrotransposons	36612468	36624546	12078
PGTU02000001.1	Mutator TIR Transposon	36916514	36917451	937
PGTU02000001.1	Gypsy LTR Retrotransposons	36966657	36975686	9029
PGTU02000001.1	Gypsy LTR Retrotransposons	37226941	37238915	11974
PGTU02000001.1	Gypsy LTR Retrotransposons	37228842	37237014	8172
PGTU02000001.1	Copia LTR Retrotransposons	37812260	37820558	8298
PGTU02000001.1	Copia LTR Retrotransposons	37841507	37849665	8158
PGTU02000001.1	Gypsy LTR Retrotransposons	37878499	37890919	12420
PGTU02000001.1	Gypsy LTR Retrotransposons	37939079	37944322	5243
PGTU02000001.1	CACTA TIR Transposon	38476702	38480611	3909
PGTU02000001.1	Copia LTR Retrotransposons	38499751	38504529	4778
PGTU02000001.1	Copia LTR Retrotransposons	38648125	38653179	5054
PGTU02000001.1	Copia LTR Retrotransposons	38776779	38781757	4978
PGTU02000001.1	Gypsy LTR Retrotransposons	38899614	38910001	10387
PGTU02000001.1	Copia LTR Retrotransposons	38952859	38955882	3023
PGTU02000001.1	helitron	39068997	39082347	13350
PGTU02000001.1	CACTA TIR Transposon	39150117	39153796	3679
PGTU02000001.1	Copia LTR Retrotransposons	39638161	39640250	2089
PGTU02000001.1	Copia LTR Retrotransposons	39665335	39676341	11006
PGTU02000001.1	Copia LTR Retrotransposons	39796785	39803285	6500
PGTU02000001.1	Copia LTR Retrotransposons	39902271	39910615	8344
PGTU02000001.1	Gypsy LTR Retrotransposons	39939950	39951633	11683
PGTU02000001.1	Mutator TIR Transposon	40012600	40012707	107
PGTU02000001.1	Unknown LTR Retrotransposons	40411559	40412947	1388
PGTU02000001.1	CACTA TIR Transposon	40570064	40573687	3623
PGTU02000001.1	Mutator TIR Transposon	40620129	40622016	1887
PGTU02000001.1	helitron	40808543	40808978	435
PGTU02000001.1	Copia LTR Retrotransposons	40901149	40907067	5918
PGTU02000001.1	Mutator TIR Transposon	40975124	40976947	1823
PGTU02000001.1	Copia LTR Retrotransposons	41008689	41019510	10821
PGTU02000001.1	Copia LTR Retrotransposons	41054787	41067161	12374
PGTU02000001.1	Gypsy LTR Retrotransposons	41416402	41427881	11479
PGTU02000001.1	Copia LTR Retrotransposons	41586002	41594319	8317
PGTU02000001.1	Gypsy LTR Retrotransposons	41694036	41704531	10495
PGTU02000001.1	Mutator TIR Transposon	42165439	42165552	113
PGTU02000001.1	Copia LTR Retrotransposons	42232708	42237630	4922
PGTU02000001.1	Copia LTR Retrotransposons	42339558	42346067	6509
PGTU02000001.1	Gypsy LTR Retrotransposons	42408223	42420534	12311
PGTU02000001.1	Copia LTR Retrotransposons	42443511	42454522	11011
PGTU02000001.1	Copia LTR Retrotransposons	42604077	42613780	9703
PGTU02000001.1	Mutator TIR Transposon	42732306	42732398	92
PGTU02000001.1	Gypsy LTR Retrotransposons	42975635	42987605	11970
PGTU02000001.1	Copia LTR Retrotransposons	43114441	43119326	4885
PGTU02000001.1	Copia LTR Retrotransposons	43219708	43228523	8815
PGTU02000001.1	Mutator TIR Transposon	43293523	43293627	104
PGTU02000001.1	Mutator TIR Transposon	43327785	43327889	104
PGTU02000001.1	CACTA TIR Transposon	43337836	43338691	855
PGTU02000001.1	Gypsy LTR Retrotransposons	43435491	43441696	6205
PGTU02000001.1	Copia LTR Retrotransposons	43713315	43717834	4519
PGTU02000001.1	Gypsy LTR Retrotransposons	44025854	44032719	6865
PGTU02000001.1	Copia LTR Retrotransposons	44107178	44116677	9499
PGTU02000001.1	Copia LTR Retrotransposons	44756801	44765104	8303
PGTU02000001.1	Gypsy LTR Retrotransposons	44863622	44868870	5248
PGTU02000001.1	CACTA TIR Transposon	45163215	45167482	4267
PGTU02000001.1	Mutator TIR Transposon	45201675	45201836	161
PGTU02000001.1	Copia LTR Retrotransposons	45206764	45217875	11111
PGTU02000001.1	hAT TIR Transposon	45633063	45633738	675
PGTU02000001.1	Copia LTR Retrotransposons	45844451	45853904	9453
PGTU02000001.1	Gypsy LTR Retrotransposons	45903343	45915632	12289
PGTU02000001.1	Copia LTR Retrotransposons	45975691	45982126	6435
PGTU02000001.1	hAT TIR Transposon	46030367	46031292	925
PGTU02000001.1	helitron	46080483	46092233	11750
PGTU02000001.1	CACTA TIR Transposon	46699646	46700792	1146
PGTU02000001.1	Copia LTR Retrotransposons	46736352	46745801	9449
PGTU02000001.1	Unknown LTR Retrotransposons	46828687	46830342	1655
PGTU02000001.1	Copia LTR Retrotransposons	46905542	46907633	2091
PGTU02000001.1	Copia LTR Retrotransposons	46931023	46936028	5005
PGTU02000001.1	Copia LTR Retrotransposons	47005746	47014725	8979
PGTU02000001.1	Tc1 Mariner TIR Transposon	47119692	47123145	3453
PGTU02000001.1	Unknown LTR Retrotransposons	47132524	47134115	1591
PGTU02000001.1	Gypsy LTR Retrotransposons	47149509	47154705	5196
PGTU02000001.1	Copia LTR Retrotransposons	47191839	47197890	6051
PGTU02000001.1	Copia LTR Retrotransposons	47538248	47545250	7002
PGTU02000001.1	Unknown LTR Retrotransposons	47632007	47634757	2750
PGTU02000001.1	Copia LTR Retrotransposons	47688844	47704389	15545
PGTU02000001.1	helitron	47745482	47759963	14481
PGTU02000001.1	Copia LTR Retrotransposons	47804877	47809634	4757
PGTU02000001.1	Unknown LTR Retrotransposons	47854923	47858085	3162
PGTU02000001.1	Gypsy LTR Retrotransposons	47890820	47893547	2727
PGTU02000001.1	Copia LTR Retrotransposons	48228924	48235263	6339
PGTU02000001.1	Mutator TIR Transposon	48405254	48409688	4434
PGTU02000001.1	Copia LTR Retrotransposons	48484316	48489147	4831
PGTU02000001.1	Copia LTR Retrotransposons	48548364	48550371	2007
PGTU02000001.1	Unknown LTR Retrotransposons	48607837	48610764	2927
PGTU02000001.1	Copia LTR Retrotransposons	48658572	48669055	10483
PGTU02000001.1	CACTA TIR Transposon	48775416	48776001	585
PGTU02000001.1	Copia LTR Retrotransposons	48821782	48825760	3978
PGTU02000001.1	Gypsy LTR Retrotransposons	49092127	49100909	8782
PGTU02000001.1	Copia LTR Retrotransposons	49110437	49115685	5248
PGTU02000001.1	Copia LTR Retrotransposons	49190469	49192160	1691
PGTU02000001.1	Copia LTR Retrotransposons	49309171	49316030	6859
PGTU02000001.1	Copia LTR Retrotransposons	49367152	49370800	3648
PGTU02000001.1	Copia LTR Retrotransposons	49392538	49397216	4678
PGTU02000001.1	Mutator TIR Transposon	49559158	49559503	345
PGTU02000001.1	hAT TIR Transposon	49564477	49564832	355
PGTU02000001.1	Copia LTR Retrotransposons	49609022	49613726	4704
PGTU02000001.1	hAT TIR Transposon	49760425	49761348	923
PGTU02000001.1	Copia LTR Retrotransposons	49849815	49854994	5179
PGTU02000001.1	Mutator TIR Transposon	49915572	49916177	605
PGTU02000001.1	Copia LTR Retrotransposons	50037160	50048129	10969
PGTU02000001.1	Copia LTR Retrotransposons	50099192	50110186	10994
PGTU02000001.1	helitron	50200493	50204697	4204
PGTU02000001.1	Tc1 Mariner TIR Transposon	50498250	50498498	248
PGTU02000001.1	Unknown LTR Retrotransposons	50702934	50705623	2689
PGTU02000001.1	Copia LTR Retrotransposons	50822713	50827962	5249
PGTU02000001.1	Copia LTR Retrotransposons	50898722	50902746	4024
PGTU02000001.1	Copia LTR Retrotransposons	50943273	50948515	5242
PGTU02000001.1	Copia LTR Retrotransposons	50985723	50989631	3908
PGTU02000001.1	Unknown LTR Retrotransposons	50992239	50994288	2049
PGTU02000001.1	CACTA TIR Transposon	51286608	51288943	2335
PGTU02000001.1	Copia LTR Retrotransposons	51446688	51457908	11220
PGTU02000001.1	Unknown LTR Retrotransposons	51575085	51576836	1751
PGTU02000001.1	Mutator TIR Transposon	51606351	51606609	258
PGTU02000001.1	Mutator TIR Transposon	51785264	51785428	164
PGTU02000001.1	Gypsy LTR Retrotransposons	51905671	51910969	5298
PGTU02000001.1	hAT TIR Transposon	51968071	51970984	2913
PGTU02000001.1	Mutator TIR Transposon	51975696	51976011	315
PGTU02000001.1	PIF Harbinger TIR Transposon	52204770	52205013	243
PGTU02000001.1	Copia LTR Retrotransposons	52285407	52295878	10471
PGTU02000001.1	Copia LTR Retrotransposons	52349103	52354162	5059
PGTU02000001.1	Mutator TIR Transposon	52445971	52446086	115
PGTU02000001.1	Unknown LTR Retrotransposons	52667662	52669778	2116
PGTU02000001.1	Mutator TIR Transposon	52743012	52744388	1376
PGTU02000001.1	helitron	52902639	52916693	14054
PGTU02000001.1	CACTA TIR Transposon	52943914	52947170	3256
PGTU02000001.1	Copia LTR Retrotransposons	53034630	53045315	10685
PGTU02000001.1	hAT TIR Transposon	53054053	53054232	179
PGTU02000001.1	Mutator TIR Transposon	53300327	53300670	343
PGTU02000001.1	Mutator TIR Transposon	53303062	53303411	349
PGTU02000001.1	Copia LTR Retrotransposons	53431465	53436879	5414
PGTU02000001.1	Unknown LTR Retrotransposons	53508715	53512543	3828
PGTU02000001.1	Tc1 Mariner TIR Transposon	53776588	53777114	526
PGTU02000001.1	Copia LTR Retrotransposons	54000330	54006470	6140
PGTU02000001.1	Unknown LTR Retrotransposons	54053822	54056678	2856
PGTU02000001.1	CACTA TIR Transposon	54180776	54184385	3609
PGTU02000001.1	helitron	54429681	54437857	8176
PGTU02000001.1	Copia LTR Retrotransposons	54648837	54653665	4828
PGTU02000001.1	CACTA TIR Transposon	54934444	54935372	928
PGTU02000001.1	Copia LTR Retrotransposons	55137698	55148517	10819
PGTU02000001.1	CACTA TIR Transposon	55284226	55285158	932
PGTU02000001.1	Tc1 Mariner TIR Transposon	55529665	55532662	2997
PGTU02000001.1	Copia LTR Retrotransposons	55841986	55848492	6506
PGTU02000001.1	Tc1 Mariner TIR Transposon	55870323	55872554	2231
PGTU02000001.1	Copia LTR Retrotransposons	56200727	56202816	2089
PGTU02000001.1	helitron	56436852	56453553	16701
PGTU02000001.1	Copia LTR Retrotransposons	56448723	56453423	4700
PGTU02000001.1	Copia LTR Retrotransposons	57014702	57021137	6435
PGTU02000001.1	Copia LTR Retrotransposons	57305208	57310196	4988
PGTU02000001.1	Copia LTR Retrotransposons	57320728	57324653	3925
PGTU02000001.1	Gypsy LTR Retrotransposons	57532375	57537559	5184
PGTU02000001.1	CACTA TIR Transposon	57848762	57849351	589
PGTU02000001.1	Unknown LTR Retrotransposons	57924179	57926882	2703
PGTU02000001.1	Unknown LTR Retrotransposons	58050630	58052226	1596
PGTU02000001.1	Copia LTR Retrotransposons	58291359	58294488	3129
PGTU02000001.1	Copia LTR Retrotransposons	58567783	58572832	5049
PGTU02000001.1	Copia LTR Retrotransposons	58624020	58629080	5060
PGTU02000001.1	Copia LTR Retrotransposons	58703594	58710492	6898
PGTU02000001.1	Mutator TIR Transposon	58898991	58899193	202
PGTU02000001.1	Copia LTR Retrotransposons	58966810	58971639	4829
PGTU02000001.1	Unknown LTR Retrotransposons	59512537	59515246	2709
PGTU02000001.1	helitron	59554034	59569010	14976
PGTU02000001.1	Copia LTR Retrotransposons	59642184	59647015	4831
PGTU02000001.1	Copia LTR Retrotransposons	60481930	60487475	5545
PGTU02000001.1	Mutator TIR Transposon	60669637	60669752	115
PGTU02000001.1	Unknown LTR Retrotransposons	60945449	60947921	2472
PGTU02000001.1	Copia LTR Retrotransposons	61258057	61263134	5077
PGTU02000001.1	helitron	62026706	62039180	12474
PGTU02000001.1	PIF Harbinger TIR Transposon	62165110	62167150	2040
PGTU02000001.1	helitron	62210809	62224977	14168
PGTU02000001.1	CACTA TIR Transposon	62487549	62491214	3665
PGTU02000001.1	CACTA TIR Transposon	62557001	62559004	2003
PGTU02000001.1	Copia LTR Retrotransposons	62948480	62954018	5538
PGTU02000001.1	Gypsy LTR Retrotransposons	63046349	63055133	8784
PGTU02000001.1	Mutator TIR Transposon	63231365	63231565	200
PGTU02000001.1	Gypsy LTR Retrotransposons	63365427	63370693	5266
PGTU02000001.1	Copia LTR Retrotransposons	63701460	63708118	6658
PGTU02000001.1	Copia LTR Retrotransposons	63798172	63802994	4822
PGTU02000001.1	Mutator TIR Transposon	63831035	63831143	108
PGTU02000001.1	Mutator TIR Transposon	63862153	63863122	969
PGTU02000001.1	Gypsy LTR Retrotransposons	64163831	64166555	2724
PGTU02000001.1	Mutator TIR Transposon	64693880	64696683	2803
PGTU02000001.1	Unknown LTR Retrotransposons	64711508	64713062	1554
PGTU02000001.1	PIF Harbinger TIR Transposon	64913926	64914023	97
PGTU02000001.1	Gypsy LTR Retrotransposons	64976700	64981864	5164
PGTU02000001.1	Mutator TIR Transposon	65287745	65288293	548
PGTU02000001.1	CACTA TIR Transposon	65568852	65571686	2834
PGTU02000001.1	Unknown LTR Retrotransposons	65673872	65677941	4069
PGTU02000001.1	CACTA TIR Transposon	65765529	65767114	1585
PGTU02000001.1	Unknown LTR Retrotransposons	65886478	65889423	2945
PGTU02000001.1	Copia LTR Retrotransposons	66044915	66049736	4821
PGTU02000001.1	hAT TIR Transposon	66103884	66104698	814
PGTU02000001.1	Copia LTR Retrotransposons	66238410	66243170	4760
PGTU02000001.1	hAT TIR Transposon	66276609	66277080	471
PGTU02000001.1	Unknown LTR Retrotransposons	66661405	66663484	2079
PGTU02000001.1	Copia LTR Retrotransposons	66911505	66916137	4632
PGTU02000001.1	Copia LTR Retrotransposons	66978990	66982537	3547
PGTU02000001.1	helitron	67327340	67330358	3018
PGTU02000001.1	Unknown LTR Retrotransposons	67510105	67511701	1596
PGTU02000001.1	Mutator TIR Transposon	67545095	67549659	4564
PGTU02000001.1	hAT TIR Transposon	68012013	68012202	189
PGTU02000001.1	Tc1 Mariner TIR Transposon	69652663	69654479	1816
PGTU02000001.1	Tc1 Mariner TIR Transposon	69903250	69906035	2785
PGTU02000001.1	Mutator TIR Transposon	70112630	70113880	1250
PGTU02000001.1	Unknown LTR Retrotransposons	70214777	70218249	3472
PGTU02000001.1	hAT TIR Transposon	70517295	70517442	147
PGTU02000001.1	hAT TIR Transposon	70590462	70591091	629
PGTU02000001.1	Unknown LTR Retrotransposons	71357451	71360389	2938
PGTU02000001.1	Copia LTR Retrotransposons	72168340	72179089	10749
PGTU02000001.1	hAT TIR Transposon	72219907	72221331	1424
PGTU02000001.1	Tc1 Mariner TIR Transposon	72579755	72580007	252
PGTU02000001.1	Mutator TIR Transposon	72614730	72614877	147
PGTU02000001.1	Unknown LTR Retrotransposons	72686454	72689276	2822
PGTU02000001.1	Copia LTR Retrotransposons	72752594	72757632	5038
PGTU02000001.1	Unknown LTR Retrotransposons	72768306	72769934	1628
PGTU02000002.1	Copia LTR Retrotransposons	89174	98171	8997
PGTU02000002.1	Mutator TIR Transposon	367891	369144	1253
PGTU02000002.1	PIF Harbinger TIR Transposon	698189	698511	322
PGTU02000002.1	hAT TIR Transposon	929540	933754	4214
PGTU02000002.1	Mutator TIR Transposon	940087	944961	4874
PGTU02000002.1	hAT TIR Transposon	950052	950400	348
PGTU02000002.1	Mutator TIR Transposon	959688	964631	4943
PGTU02000002.1	Mutator TIR Transposon	959940	964379	4439
PGTU02000002.1	hAT TIR Transposon	988336	993130	4794
PGTU02000002.1	hAT TIR Transposon	993792	997971	4179
PGTU02000002.1	Copia LTR Retrotransposons	1057967	1067344	9377
PGTU02000002.1	PIF Harbinger TIR Transposon	1084680	1085672	992
PGTU02000002.1	Copia LTR Retrotransposons	1549252	1554943	5691
PGTU02000002.1	Unknown LTR Retrotransposons	1634582	1637556	2974
PGTU02000002.1	hAT TIR Transposon	2019738	2020651	913
PGTU02000002.1	Copia LTR Retrotransposons	2030641	2037140	6499
PGTU02000002.1	Gypsy LTR Retrotransposons	2037907	2043213	5306
PGTU02000002.1	Gypsy LTR Retrotransposons	2037914	2043214	5300
PGTU02000002.1	hAT TIR Transposon	2164882	2166641	1759
PGTU02000002.1	Copia LTR Retrotransposons	2225784	2243708	17924
PGTU02000002.1	Copia LTR Retrotransposons	2310015	2321203	11188
PGTU02000002.1	CACTA TIR Transposon	2675873	2679020	3147
PGTU02000002.1	Copia LTR Retrotransposons	2740786	2744706	3920
PGTU02000002.1	Gypsy LTR Retrotransposons	2802128	2804104	1976
PGTU02000002.1	Mutator TIR Transposon	2836533	2837968	1435
PGTU02000002.1	hAT TIR Transposon	3265164	3265307	143
PGTU02000002.1	helitron	3698229	3702734	4505
PGTU02000002.1	Copia LTR Retrotransposons	3761112	3766092	4980
PGTU02000002.1	Mutator TIR Transposon	3798673	3799065	392
PGTU02000002.1	Copia LTR Retrotransposons	3880763	3890153	9390
PGTU02000002.1	CACTA TIR Transposon	4131247	4133598	2351
PGTU02000002.1	helitron	4283383	4301555	18172
PGTU02000002.1	helitron	4325542	4336713	11171
PGTU02000002.1	hAT TIR Transposon	4957101	4957550	449
PGTU02000002.1	Mutator TIR Transposon	6155481	6155584	103
PGTU02000002.1	CACTA TIR Transposon	6156652	6157702	1050
PGTU02000002.1	Mutator TIR Transposon	6236567	6236675	108
PGTU02000002.1	Mutator TIR Transposon	6236586	6236706	120
PGTU02000002.1	Copia LTR Retrotransposons	6254907	6258820	3913
PGTU02000002.1	hAT TIR Transposon	6386893	6387077	184
PGTU02000002.1	Mutator TIR Transposon	6659086	6659350	264
PGTU02000002.1	Copia LTR Retrotransposons	6759953	6766442	6489
PGTU02000002.1	hAT TIR Transposon	6786367	6787046	679
PGTU02000002.1	Gypsy LTR Retrotransposons	6819941	6825412	5471
PGTU02000002.1	Unknown LTR Retrotransposons	6865232	6870720	5488
PGTU02000002.1	Mutator TIR Transposon	7166732	7169583	2851
PGTU02000002.1	Gypsy LTR Retrotransposons	7619948	7624986	5038
PGTU02000002.1	Copia LTR Retrotransposons	7665973	7676480	10507
PGTU02000002.1	PIF Harbinger TIR Transposon	7741689	7742018	329
PGTU02000002.1	Mutator TIR Transposon	7850134	7850220	86
PGTU02000002.1	Mutator TIR Transposon	8028591	8033368	4777
PGTU02000002.1	Copia LTR Retrotransposons	8047697	8051744	4047
PGTU02000002.1	Copia LTR Retrotransposons	8056880	8068079	11199
PGTU02000002.1	Copia LTR Retrotransposons	8130511	8135433	4922
PGTU02000002.1	hAT TIR Transposon	8154263	8154400	137
PGTU02000002.1	Copia LTR Retrotransposons	8185959	8192447	6488
PGTU02000002.1	Gypsy LTR Retrotransposons	8351623	8368198	16575
PGTU02000002.1	hAT TIR Transposon	8449153	8452867	3714
PGTU02000002.1	helitron	8671495	8675900	4405
PGTU02000002.1	hAT TIR Transposon	8678129	8678315	186
PGTU02000002.1	Mutator TIR Transposon	9026487	9026655	168
PGTU02000002.1	Copia LTR Retrotransposons	9046818	9052221	5403
PGTU02000002.1	Copia LTR Retrotransposons	9339105	9342969	3864
PGTU02000002.1	hAT TIR Transposon	9391657	9392624	967
PGTU02000002.1	Copia LTR Retrotransposons	9401892	9406856	4964
PGTU02000002.1	Copia LTR Retrotransposons	9533731	9544708	10977
PGTU02000002.1	Copia LTR Retrotransposons	9836730	9843351	6621
PGTU02000002.1	helitron	9950593	9958894	8301
PGTU02000002.1	Gypsy LTR Retrotransposons	9979211	9984781	5570
PGTU02000002.1	Copia LTR Retrotransposons	10113880	10115969	2089
PGTU02000002.1	Mutator TIR Transposon	10279488	10279603	115
PGTU02000002.1	Gypsy LTR Retrotransposons	10294618	10299880	5262
PGTU02000002.1	helitron	10388412	10393782	5370
PGTU02000002.1	Mutator TIR Transposon	10542238	10542584	346
PGTU02000002.1	Copia LTR Retrotransposons	10644415	10649453	5038
PGTU02000002.1	Copia LTR Retrotransposons	11148510	11151053	2543
PGTU02000002.1	hAT TIR Transposon	11186981	11187962	981
PGTU02000002.1	Copia LTR Retrotransposons	11451921	11455433	3512
PGTU02000002.1	hAT TIR Transposon	11558686	11558864	178
PGTU02000002.1	Copia LTR Retrotransposons	11753472	11758148	4676
PGTU02000002.1	hAT TIR Transposon	11772947	11774090	1143
PGTU02000002.1	Gypsy LTR Retrotransposons	11818994	11830655	11661
PGTU02000002.1	Mutator TIR Transposon	11934179	11934397	218
PGTU02000002.1	Gypsy LTR Retrotransposons	12219519	12231073	11554
PGTU02000002.1	Gypsy LTR Retrotransposons	12241244	12248063	6819
PGTU02000002.1	Copia LTR Retrotransposons	12289313	12296008	6695
PGTU02000002.1	Mutator TIR Transposon	12437498	12437647	149
PGTU02000002.1	Mutator TIR Transposon	12631488	12635858	4370
PGTU02000002.1	hAT TIR Transposon	12711339	12713160	1821
PGTU02000002.1	Copia LTR Retrotransposons	12798499	12803324	4825
PGTU02000002.1	Mutator TIR Transposon	12862527	12863510	983
PGTU02000002.1	Copia LTR Retrotransposons	12909000	12920418	11418
PGTU02000002.1	Copia LTR Retrotransposons	12956289	12967112	10823
PGTU02000002.1	Mutator TIR Transposon	13313901	13314009	108
PGTU02000002.1	Copia LTR Retrotransposons	13364954	13369900	4946
PGTU02000002.1	Copia LTR Retrotransposons	13775039	13780059	5020
PGTU02000002.1	Mutator TIR Transposon	13929096	13933120	4024
PGTU02000002.1	Copia LTR Retrotransposons	14108419	14113452	5033
PGTU02000002.1	Copia LTR Retrotransposons	14458073	14468906	10833
PGTU02000002.1	Mutator TIR Transposon	14591641	14591813	172
PGTU02000002.1	Copia LTR Retrotransposons	14719707	14730921	11214
PGTU02000002.1	Gypsy LTR Retrotransposons	14735670	14741332	5662
PGTU02000002.1	Copia LTR Retrotransposons	14872648	14879028	6380
PGTU02000002.1	Copia LTR Retrotransposons	14900126	14904849	4723
PGTU02000002.1	Mutator TIR Transposon	14965754	14965930	176
PGTU02000002.1	CACTA TIR Transposon	15052648	15053817	1169
PGTU02000002.1	Mutator TIR Transposon	15227347	15228048	701
PGTU02000002.1	hAT TIR Transposon	15296657	15297638	981
PGTU02000002.1	Unknown LTR Retrotransposons	15443450	15446121	2671
PGTU02000002.1	Mutator TIR Transposon	15596910	15597025	115
PGTU02000002.1	hAT TIR Transposon	15632127	15633219	1092
PGTU02000002.1	Unknown LTR Retrotransposons	15754998	15758930	3932
PGTU02000002.1	Unknown LTR Retrotransposons	15844971	15847720	2749
PGTU02000002.1	Unknown LTR Retrotransposons	15878224	15879821	1597
PGTU02000002.1	Copia LTR Retrotransposons	16212136	16217678	5542
PGTU02000002.1	Gypsy LTR Retrotransposons	16273198	16280455	7257
PGTU02000002.1	Mutator TIR Transposon	16319290	16321782	2492
PGTU02000002.1	Copia LTR Retrotransposons	16380449	16389787	9338
PGTU02000002.1	Unknown LTR Retrotransposons	16429329	16431373	2044
PGTU02000002.1	Unknown LTR Retrotransposons	16488748	16499253	10505
PGTU02000002.1	Copia LTR Retrotransposons	16629873	16634296	4423
PGTU02000002.1	hAT TIR Transposon	17089428	17090183	755
PGTU02000002.1	Unknown LTR Retrotransposons	17107642	17108997	1355
PGTU02000002.1	hAT TIR Transposon	17114835	17116466	1631
PGTU02000002.1	Unknown LTR Retrotransposons	17118804	17120196	1392
PGTU02000002.1	Copia LTR Retrotransposons	17250355	17268839	18484
PGTU02000002.1	Copia LTR Retrotransposons	17387091	17392647	5556
PGTU02000002.1	Mutator TIR Transposon	17421481	17422973	1492
PGTU02000002.1	hAT TIR Transposon	17577300	17578090	790
PGTU02000002.1	Copia LTR Retrotransposons	17612635	17617526	4891
PGTU02000002.1	Tc1 Mariner TIR Transposon	17628924	17630978	2054
PGTU02000002.1	Copia LTR Retrotransposons	17639911	17644888	4977
PGTU02000002.1	Gypsy LTR Retrotransposons	17789579	17797017	7438
PGTU02000002.1	CACTA TIR Transposon	18154721	18155866	1145
PGTU02000002.1	Unknown LTR Retrotransposons	18262729	18267865	5136
PGTU02000002.1	Gypsy LTR Retrotransposons	18313832	18327056	13224
PGTU02000002.1	Copia LTR Retrotransposons	18378942	18390100	11158
PGTU02000002.1	Copia LTR Retrotransposons	18713757	18722144	8387
PGTU02000002.1	Unknown LTR Retrotransposons	18757442	18762765	5323
PGTU02000002.1	Gypsy LTR Retrotransposons	18769965	18776396	6431
PGTU02000002.1	CACTA TIR Transposon	19102672	19104497	1825
PGTU02000002.1	Copia LTR Retrotransposons	19111048	19115902	4854
PGTU02000002.1	Mutator TIR Transposon	19158504	19158619	115
PGTU02000002.1	Copia LTR Retrotransposons	19335189	19340732	5543
PGTU02000002.1	Gypsy LTR Retrotransposons	19653018	19662413	9395
PGTU02000002.1	Gypsy LTR Retrotransposons	19715193	19726449	11256
PGTU02000002.1	Mutator TIR Transposon	19953230	19957610	4380
PGTU02000002.1	Gypsy LTR Retrotransposons	20027667	20039290	11623
PGTU02000002.1	Mutator TIR Transposon	20030180	20030295	115
PGTU02000002.1	Mutator TIR Transposon	20038328	20038442	114
PGTU02000002.1	Unknown LTR Retrotransposons	20105007	20114749	9742
PGTU02000002.1	Copia LTR Retrotransposons	20298416	20303385	4969
PGTU02000002.1	Mutator TIR Transposon	20387131	20387246	115
PGTU02000002.1	Copia LTR Retrotransposons	20447267	20449351	2084
PGTU02000002.1	Copia LTR Retrotransposons	20656114	20661178	5064
PGTU02000002.1	Copia LTR Retrotransposons	20679234	20687813	8579
PGTU02000002.1	CACTA TIR Transposon	20850183	20851988	1805
PGTU02000002.1	CACTA TIR Transposon	20870121	20874058	3937
PGTU02000002.1	Mutator TIR Transposon	20955523	20955638	115
PGTU02000002.1	Mutator TIR Transposon	20962174	20962289	115
PGTU02000002.1	Copia LTR Retrotransposons	21002041	21016962	14921
PGTU02000002.1	Unknown LTR Retrotransposons	21100008	21102674	2666
PGTU02000002.1	Copia LTR Retrotransposons	21188988	21195903	6915
PGTU02000002.1	Mutator TIR Transposon	21225910	21226025	115
PGTU02000002.1	Mutator TIR Transposon	21232231	21232346	115
PGTU02000002.1	Copia LTR Retrotransposons	21337433	21344431	6998
PGTU02000002.1	Copia LTR Retrotransposons	21424861	21429477	4616
PGTU02000002.1	Mutator TIR Transposon	21448584	21448697	113
PGTU02000002.1	Copia LTR Retrotransposons	21482642	21488295	5653
PGTU02000002.1	Gypsy LTR Retrotransposons	21553207	21559786	6579
PGTU02000002.1	hAT TIR Transposon	21578614	21579270	656
PGTU02000002.1	Gypsy LTR Retrotransposons	21721997	21733903	11906
PGTU02000002.1	helitron	21825724	21844431	18707
PGTU02000002.1	Gypsy LTR Retrotransposons	21897645	21912774	15129
PGTU02000002.1	Mutator TIR Transposon	21911809	21911924	115
PGTU02000002.1	Mutator TIR Transposon	21953067	21953182	115
PGTU02000002.1	Mutator TIR Transposon	22145667	22145782	115
PGTU02000002.1	hAT TIR Transposon	22480701	22481363	662
PGTU02000002.1	Copia LTR Retrotransposons	22725571	22733725	8154
PGTU02000002.1	Copia LTR Retrotransposons	22741331	22749485	8154
PGTU02000002.1	Gypsy LTR Retrotransposons	22818528	22823757	5229
PGTU02000002.1	Unknown LTR Retrotransposons	22947113	22949110	1997
PGTU02000002.1	Unknown LTR Retrotransposons	23447848	23458633	10785
PGTU02000002.1	Mutator TIR Transposon	23679521	23679636	115
PGTU02000002.1	hAT TIR Transposon	23876892	23877131	239
PGTU02000002.1	Gypsy LTR Retrotransposons	23886982	23889581	2599
PGTU02000002.1	Mutator TIR Transposon	24054792	24054907	115
PGTU02000002.1	Mutator TIR Transposon	24182196	24182311	115
PGTU02000002.1	CACTA TIR Transposon	24213638	24216935	3297
PGTU02000002.1	Mutator TIR Transposon	24296531	24296646	115
PGTU02000002.1	Copia LTR Retrotransposons	24366643	24372112	5469
PGTU02000002.1	Gypsy LTR Retrotransposons	24540300	24550196	9896
PGTU02000002.1	Gypsy LTR Retrotransposons	24585367	24592053	6686
PGTU02000002.1	hAT TIR Transposon	24601937	24602761	824
PGTU02000002.1	CACTA TIR Transposon	24689997	24694351	4354
PGTU02000002.1	Copia LTR Retrotransposons	24858671	24863649	4978
PGTU02000002.1	Gypsy LTR Retrotransposons	24867892	24876093	8201
PGTU02000002.1	Copia LTR Retrotransposons	24989995	24993921	3926
PGTU02000002.1	Copia LTR Retrotransposons	25173998	25179081	5083
PGTU02000002.1	Copia LTR Retrotransposons	25219726	25224956	5230
PGTU02000002.1	Mutator TIR Transposon	25330919	25331099	180
PGTU02000002.1	Mutator TIR Transposon	25331098	25331197	99
PGTU02000002.1	Mutator TIR Transposon	25335237	25335417	180
PGTU02000002.1	Mutator TIR Transposon	25335416	25335516	100
PGTU02000002.1	helitron	25371831	25381845	10014
PGTU02000002.1	Copia LTR Retrotransposons	25661922	25667339	5417
PGTU02000002.1	Gypsy LTR Retrotransposons	25758374	25770071	11697
PGTU02000002.1	Copia LTR Retrotransposons	25908301	25918822	10521
PGTU02000002.1	Gypsy LTR Retrotransposons	26165504	26170756	5252
PGTU02000002.1	Gypsy LTR Retrotransposons	26273975	26280588	6613
PGTU02000002.1	Mutator TIR Transposon	26481470	26481574	104
PGTU02000002.1	Mutator TIR Transposon	26603079	26603353	274
PGTU02000002.1	Gypsy LTR Retrotransposons	26733789	26741140	7351
PGTU02000002.1	Unknown LTR Retrotransposons	26920458	26922853	2395
PGTU02000002.1	Copia LTR Retrotransposons	26947115	26952527	5412
PGTU02000002.1	Copia LTR Retrotransposons	27089969	27103990	14021
PGTU02000002.1	Gypsy LTR Retrotransposons	27112375	27117602	5227
PGTU02000002.1	Copia LTR Retrotransposons	27662648	27676492	13844
PGTU02000002.1	Mutator TIR Transposon	27831154	27831269	115
PGTU02000002.1	Mutator TIR Transposon	27836870	27840751	3881
PGTU02000002.1	Copia LTR Retrotransposons	27901720	27908098	6378
PGTU02000002.1	Gypsy LTR Retrotransposons	28042598	28047878	5280
PGTU02000002.1	hAT TIR Transposon	28160503	28164835	4332
PGTU02000002.1	Copia LTR Retrotransposons	28175018	28185259	10241
PGTU02000002.1	Mutator TIR Transposon	28210952	28211239	287
PGTU02000002.1	Mutator TIR Transposon	28214977	28215323	346
PGTU02000002.1	Copia LTR Retrotransposons	28464225	28472531	8306
PGTU02000002.1	Copia LTR Retrotransposons	28779203	28790322	11119
PGTU02000002.1	Gypsy LTR Retrotransposons	28933315	28944949	11634
PGTU02000002.1	Copia LTR Retrotransposons	29033779	29040277	6498
PGTU02000002.1	Mutator TIR Transposon	29054908	29056654	1746
PGTU02000002.1	Copia LTR Retrotransposons	29059393	29064470	5077
PGTU02000002.1	Mutator TIR Transposon	29228196	29228301	105
PGTU02000002.1	Gypsy LTR Retrotransposons	29415211	29425045	9834
PGTU02000002.1	Gypsy LTR Retrotransposons	29498770	29505349	6579
PGTU02000002.1	Mutator TIR Transposon	29651826	29651935	109
PGTU02000002.1	Copia LTR Retrotransposons	30150114	30158285	8171
PGTU02000002.1	Copia LTR Retrotransposons	30392855	30399682	6827
PGTU02000002.1	PIF Harbinger TIR Transposon	30446742	30451130	4388
PGTU02000002.1	Mutator TIR Transposon	30628175	30628288	113
PGTU02000002.1	Mutator TIR Transposon	30817944	30820289	2345
PGTU02000002.1	Gypsy LTR Retrotransposons	30860468	30868628	8160
PGTU02000002.1	Unknown LTR Retrotransposons	31006919	31008475	1556
PGTU02000002.1	Gypsy LTR Retrotransposons	31325408	31336973	11565
PGTU02000002.1	Copia LTR Retrotransposons	31495661	31502116	6455
PGTU02000002.1	Mutator TIR Transposon	31530765	31530882	117
PGTU02000002.1	Mutator TIR Transposon	31599529	31599642	113
PGTU02000002.1	Mutator TIR Transposon	31788554	31792277	3723
PGTU02000002.1	Copia LTR Retrotransposons	31979368	31990227	10859
PGTU02000002.1	Mutator TIR Transposon	32106035	32110202	4167
PGTU02000002.1	Gypsy LTR Retrotransposons	32124177	32134382	10205
PGTU02000002.1	Copia LTR Retrotransposons	32151940	32156671	4731
PGTU02000002.1	Mutator TIR Transposon	32296418	32296533	115
PGTU02000002.1	Copia LTR Retrotransposons	32332053	32340407	8354
PGTU02000002.1	Copia LTR Retrotransposons	32332053	32347657	15604
PGTU02000002.1	Copia LTR Retrotransposons	32355638	32360643	5005
PGTU02000002.1	hAT TIR Transposon	32492864	32493002	138
PGTU02000002.1	Copia LTR Retrotransposons	32550251	32556804	6553
PGTU02000002.1	Mutator TIR Transposon	32607215	32608891	1676
PGTU02000002.1	Mutator TIR Transposon	32607381	32609035	1654
PGTU02000002.1	Copia LTR Retrotransposons	32662548	32670971	8423
PGTU02000002.1	Copia LTR Retrotransposons	32870543	32875428	4885
PGTU02000002.1	Copia LTR Retrotransposons	32939198	32949991	10793
PGTU02000002.1	hAT TIR Transposon	33001166	33001902	736
PGTU02000002.1	Copia LTR Retrotransposons	33022883	33024643	1760
PGTU02000002.1	CACTA TIR Transposon	33068916	33069823	907
PGTU02000002.1	Gypsy LTR Retrotransposons	33114914	33120149	5235
PGTU02000002.1	Gypsy LTR Retrotransposons	33320399	33332003	11604
PGTU02000002.1	CACTA TIR Transposon	33350990	33355376	4386
PGTU02000002.1	Copia LTR Retrotransposons	33427367	33433899	6532
PGTU02000002.1	Copia LTR Retrotransposons	33795843	33798998	3155
PGTU02000002.1	Unknown LTR Retrotransposons	34017637	34020146	2509
PGTU02000002.1	Unknown LTR Retrotransposons	34090849	34099575	8726
PGTU02000002.1	Gypsy LTR Retrotransposons	34100645	34105900	5255
PGTU02000002.1	Unknown LTR Retrotransposons	34372958	34375707	2749
PGTU02000002.1	Copia LTR Retrotransposons	34392595	34397313	4718
PGTU02000002.1	Copia LTR Retrotransposons	34500324	34508702	8378
PGTU02000002.1	Unknown LTR Retrotransposons	34627608	34630442	2834
PGTU02000002.1	Mutator TIR Transposon	34822983	34823331	348
PGTU02000002.1	Mutator TIR Transposon	34858705	34859058	353
PGTU02000002.1	Mutator TIR Transposon	34890753	34891105	352
PGTU02000002.1	Copia LTR Retrotransposons	35121124	35126186	5062
PGTU02000002.1	Mutator TIR Transposon	35311908	35312073	165
PGTU02000002.1	Unknown LTR Retrotransposons	35493662	35495262	1600
PGTU02000002.1	Mutator TIR Transposon	35605782	35606930	1148
PGTU02000002.1	Mutator TIR Transposon	35621022	35621127	105
PGTU02000002.1	Copia LTR Retrotransposons	35745785	35748537	2752
PGTU02000002.1	Unknown LTR Retrotransposons	35898088	35902621	4533
PGTU02000002.1	hAT TIR Transposon	36037905	36039743	1838
PGTU02000002.1	hAT TIR Transposon	36064009	36064685	676
PGTU02000002.1	hAT TIR Transposon	36100099	36103817	3718
PGTU02000002.1	hAT TIR Transposon	36114625	36114768	143
PGTU02000002.1	Copia LTR Retrotransposons	36224390	36232596	8206
PGTU02000002.1	Copia LTR Retrotransposons	36305456	36311961	6505
PGTU02000002.1	Copia LTR Retrotransposons	36351980	36358763	6783
PGTU02000002.1	Copia LTR Retrotransposons	36456248	36462800	6552
PGTU02000002.1	Unknown LTR Retrotransposons	37034660	37036199	1539
PGTU02000002.1	Gypsy LTR Retrotransposons	37036830	37040229	3399
PGTU02000002.1	CACTA TIR Transposon	37040412	37042949	2537
PGTU02000002.1	helitron	37043291	37056026	12735
PGTU02000002.1	hAT TIR Transposon	37091782	37092286	504
PGTU02000002.1	Unknown LTR Retrotransposons	37379707	37386237	6530
PGTU02000002.1	Copia LTR Retrotransposons	37401851	37415697	13846
PGTU02000002.1	Copia LTR Retrotransposons	37405259	37415696	10437
PGTU02000002.1	Unknown LTR Retrotransposons	37743959	37748675	4716
PGTU02000002.1	Mutator TIR Transposon	37850451	37850635	184
PGTU02000002.1	Gypsy LTR Retrotransposons	37989963	37995600	5637
PGTU02000002.1	Mutator TIR Transposon	38053033	38053379	346
PGTU02000002.1	Copia LTR Retrotransposons	38203620	38214074	10454
PGTU02000002.1	helitron	38225651	38240944	15293
PGTU02000002.1	Copia LTR Retrotransposons	38291019	38305107	14088
PGTU02000002.1	Copia LTR Retrotransposons	38325324	38335712	10388
PGTU02000002.1	Copia LTR Retrotransposons	38473118	38475187	2069
PGTU02000002.1	Copia LTR Retrotransposons	38649723	38654552	4829
PGTU02000002.1	Copia LTR Retrotransposons	38868631	38873611	4980
PGTU02000002.1	Copia LTR Retrotransposons	38951684	38957297	5613
PGTU02000002.1	hAT TIR Transposon	39175256	39175794	538
PGTU02000002.1	Unknown LTR Retrotransposons	39756701	39762121	5420
PGTU02000002.1	Copia LTR Retrotransposons	39878440	39880536	2096
PGTU02000002.1	Copia LTR Retrotransposons	40038932	40048380	9448
PGTU02000002.1	Copia LTR Retrotransposons	40130602	40135211	4609
PGTU02000002.1	Copia LTR Retrotransposons	40761912	40771520	9608
PGTU02000002.1	Gypsy LTR Retrotransposons	40792502	40797695	5193
PGTU02000002.1	Copia LTR Retrotransposons	40897731	40901890	4159
PGTU02000002.1	Copia LTR Retrotransposons	40951900	40957635	5735
PGTU02000002.1	Copia LTR Retrotransposons	40953494	40957635	4141
PGTU02000002.1	Copia LTR Retrotransposons	40983433	40990853	7420
PGTU02000002.1	Copia LTR Retrotransposons	41095438	41102850	7412
PGTU02000002.1	Unknown LTR Retrotransposons	41236818	41239351	2533
PGTU02000002.1	Copia LTR Retrotransposons	41334859	41336953	2094
PGTU02000002.1	helitron	41426102	41433172	7070
PGTU02000002.1	Copia LTR Retrotransposons	41468415	41474930	6515
PGTU02000002.1	Unknown LTR Retrotransposons	41980390	41985814	5424
PGTU02000002.1	Copia LTR Retrotransposons	42334220	42342430	8210
PGTU02000002.1	Mutator TIR Transposon	42446735	42447095	360
PGTU02000002.1	Gypsy LTR Retrotransposons	43012558	43022441	9883
PGTU02000002.1	Copia LTR Retrotransposons	43080485	43085855	5370
PGTU02000002.1	Mutator TIR Transposon	43108568	43108661	93
PGTU02000002.1	hAT TIR Transposon	43389590	43390401	811
PGTU02000002.1	Unknown LTR Retrotransposons	43407358	43408927	1569
PGTU02000002.1	Mutator TIR Transposon	43575701	43575825	124
PGTU02000002.1	Copia LTR Retrotransposons	43742050	43743976	1926
PGTU02000002.1	Copia LTR Retrotransposons	43841170	43850668	9498
PGTU02000002.1	Mutator TIR Transposon	44147928	44148008	80
PGTU02000002.1	hAT TIR Transposon	44329337	44329925	588
PGTU02000002.1	Mutator TIR Transposon	44460962	44461144	182
PGTU02000002.1	Unknown LTR Retrotransposons	44741953	44747212	5259
PGTU02000002.1	Copia LTR Retrotransposons	44871019	44879395	8376
PGTU02000002.1	Mutator TIR Transposon	44872180	44872588	408
PGTU02000002.1	Mutator TIR Transposon	44878611	44879051	440
PGTU02000002.1	Mutator TIR Transposon	45104817	45106215	1398
PGTU02000002.1	Mutator TIR Transposon	45104818	45106214	1396
PGTU02000002.1	Gypsy LTR Retrotransposons	45164823	45169866	5043
PGTU02000002.1	Gypsy LTR Retrotransposons	45240242	45245560	5318
PGTU02000002.1	Copia LTR Retrotransposons	45328102	45333760	5658
PGTU02000002.1	CACTA TIR Transposon	46078379	46080158	1779
PGTU02000002.1	Gypsy LTR Retrotransposons	46106263	46112808	6545
PGTU02000002.1	Mutator TIR Transposon	46323008	46323294	286
PGTU02000002.1	Unknown LTR Retrotransposons	46658435	46663808	5373
PGTU02000002.1	Copia LTR Retrotransposons	46703618	46709973	6355
PGTU02000002.1	Copia LTR Retrotransposons	46818065	46822113	4048
PGTU02000002.1	CACTA TIR Transposon	47037111	47038875	1764
PGTU02000002.1	Mutator TIR Transposon	47040005	47044441	4436
PGTU02000002.1	helitron	47254659	47267854	13195
PGTU02000002.1	Copia LTR Retrotransposons	47302661	47309364	6703
PGTU02000002.1	helitron	47416679	47435317	18638
PGTU02000002.1	hAT TIR Transposon	47916833	47918062	1229
PGTU02000002.1	Copia LTR Retrotransposons	48120925	48126272	5347
PGTU02000002.1	Unknown LTR Retrotransposons	49159213	49160744	1531
PGTU02000002.1	Copia LTR Retrotransposons	49190754	49194670	3916
PGTU02000002.1	Copia LTR Retrotransposons	49271524	49279886	8362
PGTU02000003.1	Copia LTR Retrotransposons	172946	180101	7155
PGTU02000003.1	Copia LTR Retrotransposons	172946	180576	7630
PGTU02000003.1	Copia LTR Retrotransposons	230472	235992	5520
PGTU02000003.1	Unknown LTR Retrotransposons	501015	502961	1946
PGTU02000003.1	Gypsy LTR Retrotransposons	503542	508775	5233
PGTU02000003.1	Unknown LTR Retrotransposons	592491	596356	3865
PGTU02000003.1	Copia LTR Retrotransposons	607043	617909	10866
PGTU02000003.1	Unknown LTR Retrotransposons	707086	715867	8781
PGTU02000003.1	Mutator TIR Transposon	793164	793269	105
PGTU02000003.1	Mutator TIR Transposon	853166	853270	104
PGTU02000003.1	Copia LTR Retrotransposons	931808	940216	8408
PGTU02000003.1	Mutator TIR Transposon	939449	939554	105
PGTU02000003.1	Gypsy LTR Retrotransposons	1010362	1024040	13678
PGTU02000003.1	Mutator TIR Transposon	1016307	1016412	105
PGTU02000003.1	Mutator TIR Transposon	1062075	1064196	2121
PGTU02000003.1	Mutator TIR Transposon	1098395	1098503	108
PGTU02000003.1	Copia LTR Retrotransposons	1181046	1191972	10926
PGTU02000003.1	Gypsy LTR Retrotransposons	1411668	1423293	11625
PGTU02000003.1	CACTA TIR Transposon	1661404	1664823	3419
PGTU02000003.1	Mutator TIR Transposon	1697184	1697296	112
PGTU02000003.1	Gypsy LTR Retrotransposons	1719383	1729280	9897
PGTU02000003.1	Gypsy LTR Retrotransposons	1770420	1784296	13876
PGTU02000003.1	Mutator TIR Transposon	1840419	1840535	116
PGTU02000003.1	Copia LTR Retrotransposons	2108640	2110734	2094
PGTU02000003.1	Unknown LTR Retrotransposons	2177196	2178593	1397
PGTU02000003.1	Gypsy LTR Retrotransposons	2250420	2254145	3725
PGTU02000003.1	CACTA TIR Transposon	2276733	2278476	1743
PGTU02000003.1	Copia LTR Retrotransposons	2305454	2310874	5420
PGTU02000003.1	Unknown LTR Retrotransposons	2344973	2347683	2710
PGTU02000003.1	Copia LTR Retrotransposons	2527383	2531949	4566
PGTU02000003.1	Mutator TIR Transposon	2670963	2673672	2709
PGTU02000003.1	Gypsy LTR Retrotransposons	2751718	2764911	13193
PGTU02000003.1	Gypsy LTR Retrotransposons	2892854	2904250	11396
PGTU02000003.1	Copia LTR Retrotransposons	2920194	2925262	5068
PGTU02000003.1	Copia LTR Retrotransposons	3167333	3168650	1317
PGTU02000003.1	Copia LTR Retrotransposons	3173391	3184550	11159
PGTU02000003.1	Unknown LTR Retrotransposons	3294276	3295834	1558
PGTU02000003.1	Mutator TIR Transposon	3593210	3593316	106
PGTU02000003.1	Mutator TIR Transposon	3686718	3691685	4967
PGTU02000003.1	Mutator TIR Transposon	3797739	3797856	117
PGTU02000003.1	Mutator TIR Transposon	4024222	4024327	105
PGTU02000003.1	Mutator TIR Transposon	4107083	4109535	2452
PGTU02000003.1	Mutator TIR Transposon	4107227	4109391	2164
PGTU02000003.1	Copia LTR Retrotransposons	4169157	4180232	11075
PGTU02000003.1	Copia LTR Retrotransposons	4569042	4588631	19589
PGTU02000003.1	Copia LTR Retrotransposons	4666481	4674704	8223
PGTU02000003.1	Mutator TIR Transposon	4672672	4677660	4988
PGTU02000003.1	Unknown LTR Retrotransposons	4781023	4790426	9403
PGTU02000003.1	Copia LTR Retrotransposons	5259027	5268968	9941
PGTU02000003.1	CACTA TIR Transposon	5373448	5373904	456
PGTU02000003.1	Copia LTR Retrotransposons	5671186	5679384	8198
PGTU02000003.1	CACTA TIR Transposon	5704666	5706313	1647
PGTU02000003.1	CACTA TIR Transposon	5727294	5728939	1645
PGTU02000003.1	Copia LTR Retrotransposons	5751267	5757063	5796
PGTU02000003.1	Copia LTR Retrotransposons	5809997	5814641	4644
PGTU02000003.1	Copia LTR Retrotransposons	5844424	5849636	5212
PGTU02000003.1	Copia LTR Retrotransposons	6181762	6186980	5218
PGTU02000003.1	Copia LTR Retrotransposons	6245359	6253437	8078
PGTU02000003.1	Unknown LTR Retrotransposons	6301386	6308068	6682
PGTU02000003.1	Mutator TIR Transposon	6410873	6411873	1000
PGTU02000003.1	Copia LTR Retrotransposons	6737822	6742758	4936
PGTU02000003.1	Copia LTR Retrotransposons	6752024	6756577	4553
PGTU02000003.1	Gypsy LTR Retrotransposons	6930462	6947119	16657
PGTU02000003.1	helitron	6973281	6978405	5124
PGTU02000003.1	Copia LTR Retrotransposons	7396863	7407484	10621
PGTU02000003.1	Gypsy LTR Retrotransposons	7492552	7507404	14852
PGTU02000003.1	Copia LTR Retrotransposons	7515644	7525637	9993
PGTU02000003.1	Copia LTR Retrotransposons	7543951	7552492	8541
PGTU02000003.1	Mutator TIR Transposon	7695183	7698017	2834
PGTU02000003.1	Copia LTR Retrotransposons	7703866	7708941	5075
PGTU02000003.1	CACTA TIR Transposon	7710812	7715342	4530
PGTU02000003.1	Copia LTR Retrotransposons	7736391	7750852	14461
PGTU02000003.1	Copia LTR Retrotransposons	7745301	7750852	5551
PGTU02000003.1	Copia LTR Retrotransposons	7762140	7773660	11520
PGTU02000003.1	CACTA TIR Transposon	7778170	7781032	2862
PGTU02000003.1	Unknown LTR Retrotransposons	7991522	7996597	5075
PGTU02000003.1	Copia LTR Retrotransposons	8013057	8019509	6452
PGTU02000003.1	Mutator TIR Transposon	8145729	8148290	2561
PGTU02000003.1	Mutator TIR Transposon	8299631	8299747	116
PGTU02000003.1	hAT TIR Transposon	8365295	8365655	360
PGTU02000003.1	Mutator TIR Transposon	8388531	8388878	347
PGTU02000003.1	Gypsy LTR Retrotransposons	8607402	8612632	5230
PGTU02000003.1	Unknown LTR Retrotransposons	8621697	8623287	1590
PGTU02000003.1	Gypsy LTR Retrotransposons	8823613	8835172	11559
PGTU02000003.1	Mutator TIR Transposon	8999798	8999902	104
PGTU02000003.1	Unknown LTR Retrotransposons	9050869	9060343	9474
PGTU02000003.1	hAT TIR Transposon	9382769	9383289	520
PGTU02000003.1	Mutator TIR Transposon	9471557	9471672	115
PGTU02000003.1	Gypsy LTR Retrotransposons	9535463	9542021	6558
PGTU02000003.1	Copia LTR Retrotransposons	9614339	9622925	8586
PGTU02000003.1	Gypsy LTR Retrotransposons	9711108	9723087	11979
PGTU02000003.1	CACTA TIR Transposon	9861455	9862796	1341
PGTU02000003.1	Mutator TIR Transposon	9898410	9898520	110
PGTU02000003.1	Mutator TIR Transposon	9902370	9903680	1310
PGTU02000003.1	Gypsy LTR Retrotransposons	10013326	10018620	5294
PGTU02000003.1	Copia LTR Retrotransposons	10067632	10072052	4420
PGTU02000003.1	Gypsy LTR Retrotransposons	10086743	10092030	5287
PGTU02000003.1	Unknown LTR Retrotransposons	10094320	10097153	2833
PGTU02000003.1	Mutator TIR Transposon	10114663	10114778	115
PGTU02000003.1	Copia LTR Retrotransposons	10162683	10170228	7545
PGTU02000003.1	Gypsy LTR Retrotransposons	10287520	10294834	7314
PGTU02000003.1	Copia LTR Retrotransposons	10418152	10423204	5052
PGTU02000003.1	Unknown LTR Retrotransposons	10626261	10636370	10109
PGTU02000003.1	Mutator TIR Transposon	10661056	10661401	345
PGTU02000003.1	Gypsy LTR Retrotransposons	10849243	10853078	3835
PGTU02000003.1	Mutator TIR Transposon	11034788	11039406	4618
PGTU02000003.1	Gypsy LTR Retrotransposons	11246336	11251657	5321
PGTU02000003.1	Copia LTR Retrotransposons	11490628	11503106	12478
PGTU02000003.1	Copia LTR Retrotransposons	11531971	11542988	11017
PGTU02000003.1	helitron	11700425	11712029	11604
PGTU02000003.1	Copia LTR Retrotransposons	11721607	11726688	5081
PGTU02000003.1	Unknown LTR Retrotransposons	11729380	11731400	2020
PGTU02000003.1	Mutator TIR Transposon	11733484	11733566	82
PGTU02000003.1	Unknown LTR Retrotransposons	11738619	11740623	2004
PGTU02000003.1	hAT TIR Transposon	11747320	11749735	2415
PGTU02000003.1	Unknown LTR Retrotransposons	11750998	11754017	3019
PGTU02000003.1	Gypsy LTR Retrotransposons	11815229	11829086	13857
PGTU02000003.1	Copia LTR Retrotransposons	12065429	12072092	6663
PGTU02000003.1	PIF Harbinger TIR Transposon	12075774	12079235	3461
PGTU02000003.1	Gypsy LTR Retrotransposons	12254128	12262693	8565
PGTU02000003.1	Copia LTR Retrotransposons	12283637	12294949	11312
PGTU02000003.1	Copia LTR Retrotransposons	12467527	12478745	11218
PGTU02000003.1	Copia LTR Retrotransposons	12722809	12728202	5393
PGTU02000003.1	Copia LTR Retrotransposons	12794491	12800909	6418
PGTU02000003.1	Copia LTR Retrotransposons	13104193	13107418	3225
PGTU02000003.1	Gypsy LTR Retrotransposons	13114442	13124277	9835
PGTU02000003.1	Copia LTR Retrotransposons	13133460	13141899	8439
PGTU02000003.1	Copia LTR Retrotransposons	13133575	13141773	8198
PGTU02000003.1	Mutator TIR Transposon	13331815	13335916	4101
PGTU02000003.1	Copia LTR Retrotransposons	13394970	13401582	6612
PGTU02000003.1	Unknown LTR Retrotransposons	13619093	13621106	2013
PGTU02000003.1	helitron	13661870	13681210	19340
PGTU02000003.1	Copia LTR Retrotransposons	13662488	13673375	10887
PGTU02000003.1	Copia LTR Retrotransposons	13880312	13888610	8298
PGTU02000003.1	Gypsy LTR Retrotransposons	13936563	13944027	7464
PGTU02000003.1	Unknown LTR Retrotransposons	14005116	14010257	5141
PGTU02000003.1	Copia LTR Retrotransposons	14085648	14090543	4895
PGTU02000003.1	Unknown LTR Retrotransposons	14147778	14155423	7645
PGTU02000003.1	Mutator TIR Transposon	14507673	14507786	113
PGTU02000003.1	Mutator TIR Transposon	14507724	14507897	173
PGTU02000003.1	Copia LTR Retrotransposons	14524244	14530905	6661
PGTU02000003.1	Copia LTR Retrotransposons	14535050	14543537	8487
PGTU02000003.1	Mutator TIR Transposon	14553953	14554113	160
PGTU02000003.1	Unknown LTR Retrotransposons	14642485	14647471	4986
PGTU02000003.1	Copia LTR Retrotransposons	15096838	15106530	9692
PGTU02000003.1	Unknown LTR Retrotransposons	15117407	15120078	2671
PGTU02000003.1	Gypsy LTR Retrotransposons	15328077	15333396	5319
PGTU02000003.1	Mutator TIR Transposon	15370645	15371682	1037
PGTU02000003.1	Unknown LTR Retrotransposons	15465055	15467973	2918
PGTU02000003.1	CACTA TIR Transposon	15535944	15536239	295
PGTU02000003.1	Copia LTR Retrotransposons	15786929	15793647	6718
PGTU02000003.1	Copia LTR Retrotransposons	15828551	15838099	9548
PGTU02000003.1	hAT TIR Transposon	15856016	15856975	959
PGTU02000003.1	Gypsy LTR Retrotransposons	15952867	15971348	18481
PGTU02000003.1	Copia LTR Retrotransposons	15979937	15985407	5470
PGTU02000003.1	Copia LTR Retrotransposons	16022101	16026059	3958
PGTU02000003.1	Copia LTR Retrotransposons	16089916	16100711	10795
PGTU02000003.1	Copia LTR Retrotransposons	16396338	16401594	5256
PGTU02000003.1	Copia LTR Retrotransposons	16497975	16504900	6925
PGTU02000003.1	CACTA TIR Transposon	16916124	16917848	1724
PGTU02000003.1	Mutator TIR Transposon	17053548	17053655	107
PGTU02000003.1	hAT TIR Transposon	17090333	17091504	1171
PGTU02000003.1	hAT TIR Transposon	17206159	17207046	887
PGTU02000003.1	Copia LTR Retrotransposons	17234270	17241071	6801
PGTU02000003.1	Mutator TIR Transposon	17533207	17533322	115
PGTU02000003.1	Mutator TIR Transposon	17610263	17610361	98
PGTU02000003.1	CACTA TIR Transposon	17779542	17783653	4111
PGTU02000003.1	Unknown LTR Retrotransposons	17790653	17797183	6530
PGTU02000003.1	hAT TIR Transposon	17803642	17803800	158
PGTU02000003.1	Copia LTR Retrotransposons	17855472	17858800	3328
PGTU02000003.1	CACTA TIR Transposon	18207930	18212530	4600
PGTU02000003.1	Copia LTR Retrotransposons	18262350	18267718	5368
PGTU02000003.1	Copia LTR Retrotransposons	18287920	18298568	10648
PGTU02000003.1	Mutator TIR Transposon	18321441	18321788	347
PGTU02000003.1	Unknown LTR Retrotransposons	18373325	18375552	2227
PGTU02000003.1	Copia LTR Retrotransposons	18445955	18457009	11054
PGTU02000003.1	hAT TIR Transposon	18471756	18472743	987
PGTU02000003.1	helitron	18473796	18484819	11023
PGTU02000003.1	Gypsy LTR Retrotransposons	18510389	18521712	11323
PGTU02000003.1	CACTA TIR Transposon	18663752	18666221	2469
PGTU02000003.1	Tc1 Mariner TIR Transposon	18788425	18789932	1507
PGTU02000003.1	Mutator TIR Transposon	18950109	18950224	115
PGTU02000003.1	Mutator TIR Transposon	18988139	18988250	111
PGTU02000003.1	helitron	19348239	19363469	15230
PGTU02000003.1	Unknown LTR Retrotransposons	19454411	19455991	1580
PGTU02000003.1	Gypsy LTR Retrotransposons	19493823	19505721	11898
PGTU02000003.1	Unknown LTR Retrotransposons	19560920	19563656	2736
PGTU02000003.1	Copia LTR Retrotransposons	19611353	19617759	6406
PGTU02000003.1	Unknown LTR Retrotransposons	19648225	19659426	11201
PGTU02000003.1	hAT TIR Transposon	19936023	19938678	2655
PGTU02000003.1	Unknown LTR Retrotransposons	19953368	19965850	12482
PGTU02000003.1	Mutator TIR Transposon	20059569	20059737	168
PGTU02000003.1	Copia LTR Retrotransposons	20165303	20168893	3590
PGTU02000003.1	Unknown LTR Retrotransposons	20249225	20255889	6664
PGTU02000003.1	PIF Harbinger TIR Transposon	20476281	20480358	4077
PGTU02000003.1	hAT TIR Transposon	20503596	20504275	679
PGTU02000003.1	Copia LTR Retrotransposons	20515179	20523695	8516
PGTU02000003.1	Copia LTR Retrotransposons	20544077	20549473	5396
PGTU02000003.1	Gypsy LTR Retrotransposons	20585411	20592619	7208
PGTU02000003.1	Gypsy LTR Retrotransposons	20626249	20635213	8964
PGTU02000003.1	Gypsy LTR Retrotransposons	20646445	20656182	9737
PGTU02000003.1	Copia LTR Retrotransposons	20683964	20692424	8460
PGTU02000003.1	Copia LTR Retrotransposons	20968762	20972860	4098
PGTU02000003.1	Gypsy LTR Retrotransposons	21171978	21183608	11630
PGTU02000003.1	Mutator TIR Transposon	21241374	21241480	106
PGTU02000003.1	Copia LTR Retrotransposons	21400017	21404696	4679
PGTU02000003.1	CACTA TIR Transposon	21455597	21458506	2909
PGTU02000003.1	Copia LTR Retrotransposons	21558516	21565223	6707
PGTU02000003.1	Gypsy LTR Retrotransposons	21619394	21626591	7197
PGTU02000003.1	CACTA TIR Transposon	21904043	21908565	4522
PGTU02000003.1	Copia LTR Retrotransposons	22065799	22070401	4602
PGTU02000003.1	Gypsy LTR Retrotransposons	22220289	22227798	7509
PGTU02000003.1	Copia LTR Retrotransposons	22311132	22319618	8486
PGTU02000003.1	helitron	22453742	22454280	538
PGTU02000003.1	Copia LTR Retrotransposons	22569746	22575420	5674
PGTU02000003.1	Copia LTR Retrotransposons	22705826	22712446	6620
PGTU02000003.1	Mutator TIR Transposon	22741592	22741707	115
PGTU02000003.1	Mutator TIR Transposon	22751144	22751259	115
PGTU02000003.1	Copia LTR Retrotransposons	22830089	22841188	11099
PGTU02000003.1	Unknown LTR Retrotransposons	23009031	23014227	5196
PGTU02000003.1	CACTA TIR Transposon	23051368	23056383	5015
PGTU02000003.1	Copia LTR Retrotransposons	23147906	23164281	16375
PGTU02000003.1	Mutator TIR Transposon	24017090	24017195	105
PGTU02000003.1	Mutator TIR Transposon	24023744	24023850	106
PGTU02000003.1	Gypsy LTR Retrotransposons	24177514	24188835	11321
PGTU02000003.1	Copia LTR Retrotransposons	24243052	24253390	10338
PGTU02000003.1	Unknown LTR Retrotransposons	24485992	24488511	2519
PGTU02000003.1	Unknown LTR Retrotransposons	24507484	24510379	2895
PGTU02000003.1	CACTA TIR Transposon	24561466	24565357	3891
PGTU02000003.1	hAT TIR Transposon	24687775	24688874	1099
PGTU02000003.1	Unknown LTR Retrotransposons	24720584	24730334	9750
PGTU02000003.1	Copia LTR Retrotransposons	25291972	25296965	4993
PGTU02000003.1	Copia LTR Retrotransposons	25469794	25480545	10751
PGTU02000003.1	Copia LTR Retrotransposons	25592696	25603952	11256
PGTU02000003.1	Copia LTR Retrotransposons	25914321	25920397	6076
PGTU02000003.1	Copia LTR Retrotransposons	25933708	25940143	6435
PGTU02000003.1	Copia LTR Retrotransposons	25943997	25953812	9815
PGTU02000003.1	Copia LTR Retrotransposons	26030166	26036747	6581
PGTU02000003.1	helitron	26078565	26091945	13380
PGTU02000003.1	Copia LTR Retrotransposons	26264565	26270116	5551
PGTU02000003.1	helitron	26368272	26380805	12533
PGTU02000003.1	Mutator TIR Transposon	26512277	26516891	4614
PGTU02000003.1	Mutator TIR Transposon	26989333	26990292	959
PGTU02000003.1	hAT TIR Transposon	27224974	27225163	189
PGTU02000003.1	Copia LTR Retrotransposons	27227881	27233441	5560
PGTU02000003.1	Unknown LTR Retrotransposons	27243086	27245044	1958
PGTU02000003.1	Copia LTR Retrotransposons	27385303	27391515	6212
PGTU02000003.1	Copia LTR Retrotransposons	27436588	27441573	4985
PGTU02000003.1	hAT TIR Transposon	27502243	27502420	177
PGTU02000003.1	Copia LTR Retrotransposons	28186440	28192930	6490
PGTU02000003.1	Mutator TIR Transposon	28552286	28552850	564
PGTU02000003.1	Mutator TIR Transposon	28646745	28647140	395
PGTU02000003.1	helitron	29014323	29031387	17064
PGTU02000003.1	Copia LTR Retrotransposons	29109002	29114178	5176
PGTU02000003.1	Copia LTR Retrotransposons	29577881	29582362	4481
PGTU02000003.1	Copia LTR Retrotransposons	29851053	29861442	10389
PGTU02000003.1	Copia LTR Retrotransposons	30012627	30029319	16692
PGTU02000003.1	Copia LTR Retrotransposons	30017581	30027805	10224
PGTU02000003.1	CACTA TIR Transposon	30124258	30125845	1587
PGTU02000003.1	Gypsy LTR Retrotransposons	30245311	30250615	5304
PGTU02000003.1	Mutator TIR Transposon	30291347	30291516	169
PGTU02000003.1	helitron	30611627	30621000	9373
PGTU02000003.1	Mutator TIR Transposon	30949231	30949929	698
PGTU02000003.1	Mutator TIR Transposon	31096328	31098603	2275
PGTU02000003.1	Mutator TIR Transposon	31380814	31380919	105
PGTU02000003.1	Mutator TIR Transposon	31389892	31389997	105
PGTU02000003.1	Unknown LTR Retrotransposons	32388009	32389585	1576
PGTU02000003.1	Copia LTR Retrotransposons	32396430	32400347	3917
PGTU02000003.1	Copia LTR Retrotransposons	32421145	32423235	2090
PGTU02000003.1	Mutator TIR Transposon	32551576	32554303	2727
PGTU02000003.1	Copia LTR Retrotransposons	32638144	32647948	9804
PGTU02000003.1	Unknown LTR Retrotransposons	32779511	32782469	2958
PGTU02000003.1	Unknown LTR Retrotransposons	32875795	32878414	2619
PGTU02000003.1	Mutator TIR Transposon	33015327	33018013	2686
PGTU02000003.1	Mutator TIR Transposon	33044238	33044993	755
PGTU02000003.1	helitron	33175369	33184196	8827
PGTU02000003.1	Copia LTR Retrotransposons	33221335	33226049	4714
PGTU02000003.1	Copia LTR Retrotransposons	33281761	33288329	6568
PGTU02000003.1	Copia LTR Retrotransposons	33405856	33411747	5891
PGTU02000003.1	Copia LTR Retrotransposons	33414826	33419443	4617
PGTU02000003.1	CACTA TIR Transposon	33472076	33474482	2406
PGTU02000003.1	Copia LTR Retrotransposons	33899254	33905817	6563
PGTU02000003.1	helitron	33949187	33957701	8514
PGTU02000003.1	Mutator TIR Transposon	34094135	34097053	2918
PGTU02000003.1	hAT TIR Transposon	34206989	34207968	979
PGTU02000003.1	Mutator TIR Transposon	34428982	34430031	1049
PGTU02000003.1	helitron	34476724	34488330	11606
PGTU02000003.1	Unknown LTR Retrotransposons	34505648	34508635	2987
PGTU02000003.1	hAT TIR Transposon	35516859	35517770	911
PGTU02000003.1	hAT TIR Transposon	35698234	35698759	525
PGTU02000003.1	Copia LTR Retrotransposons	35763294	35768795	5501
PGTU02000003.1	hAT TIR Transposon	35914197	35914720	523
PGTU02000003.1	Copia LTR Retrotransposons	36185270	36189957	4687
PGTU02000003.1	Copia LTR Retrotransposons	36596199	36602714	6515
PGTU02000003.1	Copia LTR Retrotransposons	36627755	36632248	4493
PGTU02000003.1	hAT TIR Transposon	36874824	36875427	603
PGTU02000003.1	Gypsy LTR Retrotransposons	36875652	36880963	5311
PGTU02000003.1	Copia LTR Retrotransposons	36912673	36917714	5041
PGTU02000003.1	CACTA TIR Transposon	37185549	37187015	1466
PGTU02000003.1	Mutator TIR Transposon	37371206	37375721	4515
PGTU02000003.1	Mutator TIR Transposon	37371207	37375720	4513
PGTU02000003.1	CACTA TIR Transposon	37568893	37569703	810
PGTU02000003.1	Mutator TIR Transposon	37663867	37667998	4131
PGTU02000003.1	PIF Harbinger TIR Transposon	37922131	37924008	1877
PGTU02000003.1	Unknown LTR Retrotransposons	38036292	38038922	2630
PGTU02000003.1	Gypsy LTR Retrotransposons	38106667	38112016	5349
PGTU02000003.1	Tc1 Mariner TIR Transposon	38146051	38146691	640
PGTU02000003.1	hAT TIR Transposon	38209430	38210124	694
PGTU02000003.1	Copia LTR Retrotransposons	38342760	38348119	5359
PGTU02000003.1	Unknown LTR Retrotransposons	38562012	38563568	1556
PGTU02000003.1	Unknown LTR Retrotransposons	38720734	38722309	1575
PGTU02000003.1	CACTA TIR Transposon	38757961	38758851	890
PGTU02000003.1	hAT TIR Transposon	38934143	38934998	855
PGTU02000003.1	hAT TIR Transposon	39020114	39020349	235
PGTU02000003.1	Copia LTR Retrotransposons	39144285	39148222	3937
PGTU02000003.1	Copia LTR Retrotransposons	39336263	39340182	3919
PGTU02000003.1	CACTA TIR Transposon	39543329	39546160	2831
PGTU02000003.1	Mutator TIR Transposon	39556769	39561710	4941
PGTU02000003.1	hAT TIR Transposon	40007854	40008947	1093
PGTU02000003.1	Mutator TIR Transposon	40027827	40030547	2720
PGTU02000003.1	Gypsy LTR Retrotransposons	40147417	40152641	5224
PGTU02000003.1	helitron	40668259	40682139	13880
PGTU02000003.1	Copia LTR Retrotransposons	41067354	41078129	10775
PGTU02000003.1	hAT TIR Transposon	41195004	41195814	810
PGTU02000003.1	Mutator TIR Transposon	41672560	41673116	556
PGTU02000003.1	Mutator TIR Transposon	41709738	41713530	3792
PGTU02000003.1	CACTA TIR Transposon	41787841	41790437	2596
PGTU02000003.1	Gypsy LTR Retrotransposons	42095655	42100912	5257
PGTU02000003.1	Mutator TIR Transposon	42230591	42230775	184
PGTU02000003.1	Unknown LTR Retrotransposons	42616138	42619091	2953
PGTU02000003.1	Copia LTR Retrotransposons	42777368	42783953	6585
PGTU02000003.1	Unknown LTR Retrotransposons	42896015	42898524	2509
PGTU02000003.1	Copia LTR Retrotransposons	42936907	42941843	4936
PGTU02000003.1	hAT TIR Transposon	43010490	43010645	155
PGTU02000003.1	helitron	43038920	43040213	1293
PGTU02000003.1	Mutator TIR Transposon	43136483	43138497	2014
PGTU02000003.1	Copia LTR Retrotransposons	43203131	43208200	5069
PGTU02000003.1	Gypsy LTR Retrotransposons	43392955	43398126	5171
PGTU02000003.1	Mutator TIR Transposon	43449330	43452197	2867
PGTU02000003.1	hAT TIR Transposon	43533634	43533796	162
PGTU02000003.1	Mutator TIR Transposon	43653155	43653912	757
PGTU02000003.1	helitron	44166801	44176175	9374
PGTU02000004.1	Mutator TIR Transposon	189812	194217	4405
PGTU02000004.1	Unknown LTR Retrotransposons	203613	213679	10066
PGTU02000004.1	Copia LTR Retrotransposons	283413	291936	8523
PGTU02000004.1	CACTA TIR Transposon	293350	296513	3163
PGTU02000004.1	Copia LTR Retrotransposons	656136	662118	5982
PGTU02000004.1	Mutator TIR Transposon	749770	750729	959
PGTU02000004.1	Mutator TIR Transposon	765869	766102	233
PGTU02000004.1	Copia LTR Retrotransposons	916301	927306	11005
PGTU02000004.1	Mutator TIR Transposon	1015291	1016912	1621
PGTU02000004.1	Copia LTR Retrotransposons	1210307	1221565	11258
PGTU02000004.1	Mutator TIR Transposon	1211393	1211498	105
PGTU02000004.1	Mutator TIR Transposon	1220732	1220837	105
PGTU02000004.1	Copia LTR Retrotransposons	1540255	1551515	11260
PGTU02000004.1	Copia LTR Retrotransposons	1629617	1634701	5084
PGTU02000004.1	Copia LTR Retrotransposons	1643593	1648439	4846
PGTU02000004.1	Copia LTR Retrotransposons	1659736	1661840	2104
PGTU02000004.1	Copia LTR Retrotransposons	1728380	1739274	10894
PGTU02000004.1	Copia LTR Retrotransposons	1728380	1744236	15856
PGTU02000004.1	Copia LTR Retrotransposons	1935150	1940233	5083
PGTU02000004.1	Mutator TIR Transposon	1987755	1987995	240
PGTU02000004.1	Copia LTR Retrotransposons	2103765	2109162	5397
PGTU02000004.1	hAT TIR Transposon	2171391	2172125	734
PGTU02000004.1	Copia LTR Retrotransposons	2214306	2224772	10466
PGTU02000004.1	Mutator TIR Transposon	2254131	2254474	343
PGTU02000004.1	Copia LTR Retrotransposons	2271282	2276572	5290
PGTU02000004.1	Mutator TIR Transposon	2399798	2400289	491
PGTU02000004.1	Copia LTR Retrotransposons	2519706	2527990	8284
PGTU02000004.1	Gypsy LTR Retrotransposons	2651150	2658826	7676
PGTU02000004.1	Gypsy LTR Retrotransposons	2848177	2854871	6694
PGTU02000004.1	Mutator TIR Transposon	3088756	3089103	347
PGTU02000004.1	Gypsy LTR Retrotransposons	3117317	3128650	11333
PGTU02000004.1	Unknown LTR Retrotransposons	3152936	3154492	1556
PGTU02000004.1	Copia LTR Retrotransposons	3163850	3169894	6044
PGTU02000004.1	Unknown LTR Retrotransposons	3188488	3193864	5376
PGTU02000004.1	CACTA TIR Transposon	3363916	3368454	4538
PGTU02000004.1	Copia LTR Retrotransposons	3385568	3390397	4829
PGTU02000004.1	hAT TIR Transposon	4065724	4066534	810
PGTU02000004.1	Unknown LTR Retrotransposons	4114809	4126939	12130
PGTU02000004.1	Mutator TIR Transposon	4247034	4247827	793
PGTU02000004.1	Copia LTR Retrotransposons	4288886	4293718	4832
PGTU02000004.1	Copia LTR Retrotransposons	4295583	4302123	6540
PGTU02000004.1	Copia LTR Retrotransposons	4322076	4328738	6662
PGTU02000004.1	Unknown LTR Retrotransposons	4375954	4377617	1663
PGTU02000004.1	Copia LTR Retrotransposons	4518083	4528666	10583
PGTU02000004.1	Unknown LTR Retrotransposons	4531558	4534322	2764
PGTU02000004.1	Gypsy LTR Retrotransposons	4540344	4551721	11377
PGTU02000004.1	Mutator TIR Transposon	4719244	4722091	2847
PGTU02000004.1	Copia LTR Retrotransposons	4732854	4744027	11173
PGTU02000004.1	Copia LTR Retrotransposons	4784460	4789524	5064
PGTU02000004.1	Copia LTR Retrotransposons	4899557	4908294	8737
PGTU02000004.1	Copia LTR Retrotransposons	4994287	4998371	4084
PGTU02000004.1	Copia LTR Retrotransposons	5022297	5027546	5249
PGTU02000004.1	Mutator TIR Transposon	5481142	5481257	115
PGTU02000004.1	Mutator TIR Transposon	5487416	5487531	115
PGTU02000004.1	Mutator TIR Transposon	5582448	5583857	1409
PGTU02000004.1	Copia LTR Retrotransposons	5664844	5669973	5129
PGTU02000004.1	Mutator TIR Transposon	5774802	5774911	109
PGTU02000004.1	hAT TIR Transposon	6058469	6059129	660
PGTU02000004.1	Copia LTR Retrotransposons	6199181	6209289	10108
PGTU02000004.1	Copia LTR Retrotransposons	6576674	6587620	10946
PGTU02000004.1	CACTA TIR Transposon	6600227	6602392	2165
PGTU02000004.1	Copia LTR Retrotransposons	6641923	6653205	11282
PGTU02000004.1	Copia LTR Retrotransposons	6662896	6669389	6493
PGTU02000004.1	Copia LTR Retrotransposons	6679234	6689142	9908
PGTU02000004.1	Gypsy LTR Retrotransposons	6700999	6706219	5220
PGTU02000004.1	Copia LTR Retrotransposons	6783402	6785498	2096
PGTU02000004.1	Copia LTR Retrotransposons	6809900	6814576	4676
PGTU02000004.1	Copia LTR Retrotransposons	6827052	6841098	14046
PGTU02000004.1	Copia LTR Retrotransposons	6889124	6891168	2044
PGTU02000004.1	Copia LTR Retrotransposons	7021512	7026345	4833
PGTU02000004.1	Copia LTR Retrotransposons	7301585	7306215	4630
PGTU02000004.1	Gypsy LTR Retrotransposons	7330026	7335349	5323
PGTU02000004.1	Copia LTR Retrotransposons	7949811	7960993	11182
PGTU02000004.1	Unknown LTR Retrotransposons	8067558	8070813	3255
PGTU02000004.1	Copia LTR Retrotransposons	8105841	8117084	11243
PGTU02000004.1	Gypsy LTR Retrotransposons	8244264	8249492	5228
PGTU02000004.1	Unknown LTR Retrotransposons	8496317	8497871	1554
PGTU02000004.1	Mutator TIR Transposon	8641128	8641353	225
PGTU02000004.1	Copia LTR Retrotransposons	8884157	8892485	8328
PGTU02000004.1	Copia LTR Retrotransposons	9141841	9145776	3935
PGTU02000004.1	Mutator TIR Transposon	9178420	9179055	635
PGTU02000004.1	Copia LTR Retrotransposons	9225827	9231384	5557
PGTU02000004.1	Copia LTR Retrotransposons	9380191	9391139	10948
PGTU02000004.1	Mutator TIR Transposon	9841306	9841405	99
PGTU02000004.1	Mutator TIR Transposon	10016582	10016926	344
PGTU02000004.1	Mutator TIR Transposon	10163539	10163646	107
PGTU02000004.1	Mutator TIR Transposon	10216263	10216370	107
PGTU02000004.1	CACTA TIR Transposon	10357971	10360655	2684
PGTU02000004.1	Copia LTR Retrotransposons	11074322	11080789	6467
PGTU02000004.1	Copia LTR Retrotransposons	11176551	11187816	11265
PGTU02000004.1	Mutator TIR Transposon	11356461	11360167	3706
PGTU02000004.1	Copia LTR Retrotransposons	11623133	11634289	11156
PGTU02000004.1	Copia LTR Retrotransposons	11649182	11663632	14450
PGTU02000004.1	Copia LTR Retrotransposons	11821062	11830116	9054
PGTU02000004.1	Copia LTR Retrotransposons	11896382	11907513	11131
PGTU02000004.1	Copia LTR Retrotransposons	12268920	12280094	11174
PGTU02000004.1	Mutator TIR Transposon	12444593	12444698	105
PGTU02000004.1	Mutator TIR Transposon	12576852	12578152	1300
PGTU02000004.1	Mutator TIR Transposon	12596971	12597939	968
PGTU02000004.1	Mutator TIR Transposon	12672246	12672614	368
PGTU02000004.1	Copia LTR Retrotransposons	12836590	12847812	11222
PGTU02000004.1	Mutator TIR Transposon	12837675	12837780	105
PGTU02000004.1	Mutator TIR Transposon	12846987	12847092	105
PGTU02000004.1	Copia LTR Retrotransposons	13384500	13388440	3940
PGTU02000004.1	Gypsy LTR Retrotransposons	13468273	13473564	5291
PGTU02000004.1	hAT TIR Transposon	13715022	13715528	506
PGTU02000004.1	hAT TIR Transposon	13731771	13732447	676
PGTU02000004.1	Mutator TIR Transposon	13817046	13817300	254
PGTU02000004.1	helitron	13851503	13860790	9287
PGTU02000004.1	Gypsy LTR Retrotransposons	14243835	14249095	5260
PGTU02000004.1	Mutator TIR Transposon	14277850	14278201	351
PGTU02000004.1	hAT TIR Transposon	14299292	14300091	799
PGTU02000004.1	CACTA TIR Transposon	14764790	14766723	1933
PGTU02000004.1	Copia LTR Retrotransposons	14782667	14786162	3495
PGTU02000004.1	CACTA TIR Transposon	14791925	14796732	4807
PGTU02000004.1	Copia LTR Retrotransposons	14822634	14827660	5026
PGTU02000004.1	Mutator TIR Transposon	15017865	15017972	107
PGTU02000004.1	Copia LTR Retrotransposons	15047245	15054879	7634
PGTU02000004.1	hAT TIR Transposon	15050292	15051098	806
PGTU02000004.1	hAT TIR Transposon	15383790	15383964	174
PGTU02000004.1	Copia LTR Retrotransposons	15405849	15416951	11102
PGTU02000004.1	Copia LTR Retrotransposons	15433920	15439004	5084
PGTU02000004.1	Copia LTR Retrotransposons	15567756	15574316	6560
PGTU02000004.1	Mutator TIR Transposon	15656437	15659897	3460
PGTU02000004.1	PIF Harbinger TIR Transposon	15669850	15670163	313
PGTU02000004.1	Copia LTR Retrotransposons	15779878	15784959	5081
PGTU02000004.1	Copia LTR Retrotransposons	15791945	15802105	10160
PGTU02000004.1	Copia LTR Retrotransposons	16027631	16038616	10985
PGTU02000004.1	Copia LTR Retrotransposons	16310336	16325403	15067
PGTU02000004.1	Mutator TIR Transposon	16335712	16335819	107
PGTU02000004.1	Gypsy LTR Retrotransposons	16392212	16406771	14559
PGTU02000004.1	Copia LTR Retrotransposons	16441135	16446695	5560
PGTU02000004.1	Copia LTR Retrotransposons	16447616	16454212	6596
PGTU02000004.1	Mutator TIR Transposon	16702198	16706416	4218
PGTU02000004.1	Copia LTR Retrotransposons	16730356	16737138	6782
PGTU02000004.1	Copia LTR Retrotransposons	16928707	16933504	4797
PGTU02000004.1	Mutator TIR Transposon	16941792	16941893	101
PGTU02000004.1	Mutator TIR Transposon	16944262	16944372	110
PGTU02000004.1	Copia LTR Retrotransposons	17091167	17097677	6510
PGTU02000004.1	Unknown LTR Retrotransposons	17356895	17360382	3487
PGTU02000004.1	CACTA TIR Transposon	17361073	17362221	1148
PGTU02000004.1	Copia LTR Retrotransposons	17631545	17637639	6094
PGTU02000004.1	Copia LTR Retrotransposons	17639271	17643923	4652
PGTU02000004.1	helitron	17782182	17799725	17543
PGTU02000004.1	Copia LTR Retrotransposons	18065153	18075678	10525
PGTU02000004.1	Copia LTR Retrotransposons	18103800	18110606	6806
PGTU02000004.1	Mutator TIR Transposon	19137993	19138108	115
PGTU02000004.1	Tc1 Mariner TIR Transposon	19267276	19269288	2012
PGTU02000004.1	Mutator TIR Transposon	19383843	19383958	115
PGTU02000004.1	Mutator TIR Transposon	19441918	19442250	332
PGTU02000004.1	Mutator TIR Transposon	19457974	19458312	338
PGTU02000004.1	Gypsy LTR Retrotransposons	19479986	19490340	10354
PGTU02000004.1	Mutator TIR Transposon	19489266	19489378	112
PGTU02000004.1	helitron	19596448	19602209	5761
PGTU02000004.1	Mutator TIR Transposon	19687215	19687319	104
PGTU02000004.1	Mutator TIR Transposon	19958729	19962990	4261
PGTU02000004.1	Mutator TIR Transposon	20004142	20006372	2230
PGTU02000004.1	Unknown LTR Retrotransposons	20008023	20009876	1853
PGTU02000004.1	Gypsy LTR Retrotransposons	20605915	20624603	18688
PGTU02000004.1	Mutator TIR Transposon	20713259	20714284	1025
PGTU02000004.1	Unknown LTR Retrotransposons	21131917	21133716	1799
PGTU02000004.1	CACTA TIR Transposon	21158116	21161519	3403
PGTU02000004.1	Mutator TIR Transposon	21397263	21397379	116
PGTU02000004.1	Copia LTR Retrotransposons	21698284	21704741	6457
PGTU02000004.1	Copia LTR Retrotransposons	22038430	22047763	9333
PGTU02000004.1	Mutator TIR Transposon	22081826	22081941	115
PGTU02000004.1	Mutator TIR Transposon	22116293	22116408	115
PGTU02000004.1	Gypsy LTR Retrotransposons	22348781	22355533	6752
PGTU02000004.1	Mutator TIR Transposon	22371324	22372891	1567
PGTU02000004.1	hAT TIR Transposon	22390643	22392351	1708
PGTU02000004.1	Unknown LTR Retrotransposons	22399135	22402122	2987
PGTU02000004.1	Copia LTR Retrotransposons	22409829	22414839	5010
PGTU02000004.1	helitron	22458001	22475628	17627
PGTU02000004.1	Gypsy LTR Retrotransposons	22462501	22474075	11574
PGTU02000004.1	Unknown LTR Retrotransposons	22511432	22513964	2532
PGTU02000004.1	Copia LTR Retrotransposons	22547634	22553025	5391
PGTU02000004.1	Mutator TIR Transposon	22905246	22905361	115
PGTU02000004.1	Copia LTR Retrotransposons	22933258	22941748	8490
PGTU02000004.1	Mutator TIR Transposon	22940447	22940552	105
PGTU02000004.1	helitron	22949557	22954471	4914
PGTU02000004.1	Copia LTR Retrotransposons	22949892	22954929	5037
PGTU02000004.1	PIF Harbinger TIR Transposon	23035928	23036248	320
PGTU02000004.1	Mutator TIR Transposon	23090508	23090623	115
PGTU02000004.1	Mutator TIR Transposon	23090672	23092518	1846
PGTU02000004.1	Mutator TIR Transposon	23090673	23092517	1844
PGTU02000004.1	Copia LTR Retrotransposons	23230873	23242994	12121
PGTU02000004.1	Copia LTR Retrotransposons	23246152	23250664	4512
PGTU02000004.1	CACTA TIR Transposon	23486777	23490552	3775
PGTU02000004.1	Mutator TIR Transposon	23491621	23491722	101
PGTU02000004.1	Mutator TIR Transposon	23599516	23599620	104
PGTU02000004.1	Mutator TIR Transposon	23671530	23675597	4067
PGTU02000004.1	Mutator TIR Transposon	23814378	23818824	4446
PGTU02000004.1	Mutator TIR Transposon	24002170	24003955	1785
PGTU02000004.1	helitron	24047018	24055628	8610
PGTU02000004.1	Gypsy LTR Retrotransposons	24073109	24084861	11752
PGTU02000004.1	Copia LTR Retrotransposons	24108139	24118948	10809
PGTU02000004.1	Copia LTR Retrotransposons	24131330	24142389	11059
PGTU02000004.1	Mutator TIR Transposon	24141048	24146061	5013
PGTU02000004.1	Mutator TIR Transposon	24146008	24146123	115
PGTU02000004.1	Copia LTR Retrotransposons	24173044	24182277	9233
PGTU02000004.1	Copia LTR Retrotransposons	24204104	24215250	11146
PGTU02000004.1	Mutator TIR Transposon	24388829	24391264	2435
PGTU02000004.1	Mutator TIR Transposon	24536747	24536853	106
PGTU02000004.1	Copia LTR Retrotransposons	24554437	24562842	8405
PGTU02000004.1	Mutator TIR Transposon	24555100	24555205	105
PGTU02000004.1	Mutator TIR Transposon	24561532	24561637	105
PGTU02000004.1	Gypsy LTR Retrotransposons	24652537	24664120	11583
PGTU02000004.1	Gypsy LTR Retrotransposons	25015840	25025712	9872
PGTU02000004.1	Gypsy LTR Retrotransposons	25054476	25065866	11390
PGTU02000004.1	Mutator TIR Transposon	25309690	25309805	115
PGTU02000004.1	Mutator TIR Transposon	25355500	25355606	106
PGTU02000004.1	Copia LTR Retrotransposons	25624267	25632289	8022
PGTU02000004.1	Copia LTR Retrotransposons	25818309	25825004	6695
PGTU02000004.1	Copia LTR Retrotransposons	25930269	25935371	5102
PGTU02000004.1	Unknown LTR Retrotransposons	26127345	26134969	7624
PGTU02000004.1	Copia LTR Retrotransposons	26232969	26234592	1623
PGTU02000004.1	Mutator TIR Transposon	26319647	26319815	168
PGTU02000004.1	Copia LTR Retrotransposons	26332410	26336287	3877
PGTU02000004.1	Mutator TIR Transposon	26624714	26625176	462
PGTU02000004.1	Copia LTR Retrotransposons	26668178	26676872	8694
PGTU02000004.1	Unknown LTR Retrotransposons	26881851	26891656	9805
PGTU02000004.1	Unknown LTR Retrotransposons	26912091	26922175	10084
PGTU02000004.1	Copia LTR Retrotransposons	27194577	27204779	10202
PGTU02000005.1	Mutator TIR Transposon	86567	88161	1594
PGTU02000005.1	Unknown LTR Retrotransposons	191880	194549	2669
PGTU02000005.1	Unknown LTR Retrotransposons	935688	938358	2670
PGTU02000005.1	Mutator TIR Transposon	1042053	1043647	1594
PGTU02000005.1	helitron	1231411	1243963	12552
PGTU02000005.1	Mutator TIR Transposon	1233406	1233490	84
PGTU02000005.1	Unknown LTR Retrotransposons	1247271	1249982	2711
PGTU02000005.1	CACTA TIR Transposon	1294181	1296778	2597
PGTU02000005.1	Mutator TIR Transposon	1364984	1365167	183
PGTU02000005.1	Tc1 Mariner TIR Transposon	1582059	1582347	288
PGTU02000005.1	Mutator TIR Transposon	1583473	1583645	172
PGTU02000005.1	Copia LTR Retrotransposons	1695715	1701418	5703
PGTU02000005.1	Unknown LTR Retrotransposons	2359719	2362492	2773
PGTU02000005.1	hAT TIR Transposon	2527164	2527952	788
PGTU02000005.1	Mutator TIR Transposon	2677732	2677836	104
PGTU02000005.1	Unknown LTR Retrotransposons	2772098	2774914	2816
PGTU02000005.1	Mutator TIR Transposon	2849015	2851523	2508
PGTU02000005.1	Mutator TIR Transposon	2849016	2851522	2506
PGTU02000005.1	Copia LTR Retrotransposons	3133309	3139730	6421
PGTU02000005.1	hAT TIR Transposon	3154728	3155507	779
PGTU02000005.1	Unknown LTR Retrotransposons	3288068	3290830	2762
PGTU02000005.1	Unknown LTR Retrotransposons	3379128	3380690	1562
PGTU02000005.1	Mutator TIR Transposon	3498475	3501167	2692
PGTU02000005.1	helitron	3714541	3715615	1074
PGTU02000005.1	Copia LTR Retrotransposons	3783552	3785849	2297
PGTU02000005.1	hAT TIR Transposon	3784494	3785375	881
PGTU02000005.1	hAT TIR Transposon	5590584	5590703	119
PGTU02000005.1	Mutator TIR Transposon	5633412	5633610	198
PGTU02000005.1	CACTA TIR Transposon	5692609	5693370	761
PGTU02000005.1	CACTA TIR Transposon	6379532	6381223	1691
PGTU02000005.1	Gypsy LTR Retrotransposons	6399865	6402960	3095
PGTU02000005.1	Copia LTR Retrotransposons	6692526	6698077	5551
PGTU02000005.1	Mutator TIR Transposon	7194094	7194320	226
PGTU02000005.1	Mutator TIR Transposon	7772043	7772135	92
PGTU02000005.1	Mutator TIR Transposon	7925570	7926895	1325
PGTU02000005.1	Mutator TIR Transposon	8110550	8115505	4955
PGTU02000005.1	Unknown LTR Retrotransposons	8138686	8141244	2558
PGTU02000005.1	Mutator TIR Transposon	8479926	8484040	4114
PGTU02000005.1	Unknown LTR Retrotransposons	8799989	8802435	2446
PGTU02000005.1	Copia LTR Retrotransposons	9301207	9307799	6592
PGTU02000005.1	Copia LTR Retrotransposons	9559948	9564785	4837
PGTU02000005.1	Copia LTR Retrotransposons	9580473	9585071	4598
PGTU02000005.1	helitron	9919450	9924855	5405
PGTU02000005.1	Copia LTR Retrotransposons	10056411	10064104	7693
PGTU02000005.1	Copia LTR Retrotransposons	10204645	10209327	4682
PGTU02000005.1	Mutator TIR Transposon	10265426	10265609	183
PGTU02000005.1	Mutator TIR Transposon	10723769	10727510	3741
PGTU02000005.1	Mutator TIR Transposon	10723770	10727509	3739
PGTU02000005.1	CACTA TIR Transposon	10909784	10914756	4972
PGTU02000005.1	CACTA TIR Transposon	11269919	11274050	4131
PGTU02000005.1	hAT TIR Transposon	11717653	11719839	2186
PGTU02000005.1	Copia LTR Retrotransposons	11867261	11870216	2955
PGTU02000005.1	Copia LTR Retrotransposons	11876440	11881509	5069
PGTU02000005.1	Mutator TIR Transposon	12340934	12341018	84
PGTU02000005.1	Copia LTR Retrotransposons	12347963	12359098	11135
PGTU02000005.1	Copia LTR Retrotransposons	12866409	12871429	5020
PGTU02000005.1	CACTA TIR Transposon	13291046	13294298	3252
PGTU02000005.1	helitron	13443113	13460213	17100
PGTU02000005.1	Copia LTR Retrotransposons	13479053	13485665	6612
PGTU02000005.1	Gypsy LTR Retrotransposons	13496695	13501951	5256
PGTU02000005.1	Unknown LTR Retrotransposons	13524473	13528804	4331
PGTU02000005.1	helitron	13732932	13745762	12830
PGTU02000005.1	Copia LTR Retrotransposons	13874084	13882404	8320
PGTU02000005.1	Copia LTR Retrotransposons	14028258	14033819	5561
PGTU02000005.1	Copia LTR Retrotransposons	14638699	14643536	4837
PGTU02000005.1	Unknown LTR Retrotransposons	14711273	14713625	2352
PGTU02000005.1	Copia LTR Retrotransposons	14767622	14771077	3455
PGTU02000005.1	Copia LTR Retrotransposons	14827683	14831765	4082
PGTU02000005.1	Mutator TIR Transposon	15039759	15042411	2652
PGTU02000005.1	Copia LTR Retrotransposons	15490368	15495661	5293
PGTU02000005.1	PIF Harbinger TIR Transposon	15536684	15537228	544
PGTU02000005.1	Mutator TIR Transposon	15537736	15540551	2815
PGTU02000005.1	Copia LTR Retrotransposons	15578931	15590136	11205
PGTU02000005.1	Mutator TIR Transposon	15580014	15580119	105
PGTU02000005.1	Mutator TIR Transposon	15589306	15589410	104
PGTU02000005.1	Mutator TIR Transposon	15726562	15726707	145
PGTU02000005.1	helitron	15794085	15810071	15986
PGTU02000005.1	Mutator TIR Transposon	16478703	16482078	3375
PGTU02000005.1	CACTA TIR Transposon	16644642	16646469	1827
PGTU02000005.1	Copia LTR Retrotransposons	16791841	16796461	4620
PGTU02000005.1	Unknown LTR Retrotransposons	16928313	16932125	3812
PGTU02000005.1	Copia LTR Retrotransposons	16984565	16989398	4833
PGTU02000005.1	helitron	17059863	17075688	15825
PGTU02000005.1	Unknown LTR Retrotransposons	17141069	17144524	3455
PGTU02000005.1	hAT TIR Transposon	17184690	17185174	484
PGTU02000005.1	helitron	17254368	17255997	1629
PGTU02000005.1	Gypsy LTR Retrotransposons	17318559	17323654	5095
PGTU02000005.1	Mutator TIR Transposon	17422731	17425988	3257
PGTU02000005.1	helitron	17494220	17494602	382
PGTU02000005.1	Copia LTR Retrotransposons	18162533	18167673	5140
PGTU02000005.1	Copia LTR Retrotransposons	18286921	18294498	7577
PGTU02000005.1	Copia LTR Retrotransposons	18428095	18438928	10833
PGTU02000005.1	Unknown LTR Retrotransposons	18988652	18990220	1568
PGTU02000005.1	Copia LTR Retrotransposons	18993213	18997164	3951
PGTU02000005.1	helitron	19471707	19484140	12433
PGTU02000005.1	Mutator TIR Transposon	19485448	19486468	1020
PGTU02000005.1	hAT TIR Transposon	19794945	19798920	3975
PGTU02000005.1	PIF Harbinger TIR Transposon	19798663	19799801	1138
PGTU02000005.1	hAT TIR Transposon	19821332	19821786	454
PGTU02000005.1	Mutator TIR Transposon	19903930	19904455	525
PGTU02000005.1	hAT TIR Transposon	20268792	20269071	279
PGTU02000005.1	hAT TIR Transposon	20378990	20379857	867
PGTU02000005.1	Copia LTR Retrotransposons	20531035	20541900	10865
PGTU02000005.1	Mutator TIR Transposon	20531370	20531477	107
PGTU02000005.1	helitron	20602150	20604259	2109
PGTU02000005.1	Copia LTR Retrotransposons	20694735	20705217	10482
PGTU02000005.1	Copia LTR Retrotransposons	20725281	20729013	3732
PGTU02000005.1	Mutator TIR Transposon	20982118	20982233	115
PGTU02000005.1	helitron	21104643	21105897	1254
PGTU02000005.1	Gypsy LTR Retrotransposons	21136296	21147881	11585
PGTU02000005.1	Unknown LTR Retrotransposons	21159911	21162279	2368
PGTU02000005.1	Copia LTR Retrotransposons	21199798	21205915	6117
PGTU02000005.1	Copia LTR Retrotransposons	21293519	21303351	9832
PGTU02000005.1	CACTA TIR Transposon	21464572	21467760	3188
PGTU02000005.1	Copia LTR Retrotransposons	21490820	21501616	10796
PGTU02000005.1	Copia LTR Retrotransposons	21517519	21522449	4930
PGTU02000005.1	Copia LTR Retrotransposons	21570740	21586158	15418
PGTU02000005.1	Copia LTR Retrotransposons	21676510	21687961	11451
PGTU02000005.1	Gypsy LTR Retrotransposons	21819046	21825552	6506
PGTU02000005.1	Mutator TIR Transposon	22036328	22036443	115
PGTU02000005.1	Gypsy LTR Retrotransposons	22203725	22215236	11511
PGTU02000005.1	Unknown LTR Retrotransposons	22794505	22799943	5438
PGTU02000005.1	Mutator TIR Transposon	22842757	22844257	1500
PGTU02000005.1	Copia LTR Retrotransposons	22990886	22994826	3940
PGTU02000005.1	Copia LTR Retrotransposons	23060265	23068594	8329
PGTU02000005.1	Unknown LTR Retrotransposons	23132116	23133682	1566
PGTU02000005.1	Mutator TIR Transposon	23183510	23183618	108
PGTU02000005.1	Copia LTR Retrotransposons	23233885	23237946	4061
PGTU02000005.1	Copia LTR Retrotransposons	23297218	23307342	10124
PGTU02000005.1	Gypsy LTR Retrotransposons	23563359	23579549	16190
PGTU02000005.1	Copia LTR Retrotransposons	23710973	23716049	5076
PGTU02000005.1	CACTA TIR Transposon	23792547	23793547	1000
PGTU02000005.1	CACTA TIR Transposon	23956760	23961070	4310
PGTU02000005.1	Copia LTR Retrotransposons	24153892	24155713	1821
PGTU02000005.1	Copia LTR Retrotransposons	24177310	24183886	6576
PGTU02000005.1	Copia LTR Retrotransposons	24366920	24375235	8315
PGTU02000005.1	Mutator TIR Transposon	24427481	24432441	4960
PGTU02000005.1	helitron	24489508	24503766	14258
PGTU02000005.1	Copia LTR Retrotransposons	24703595	24709996	6401
PGTU02000005.1	Copia LTR Retrotransposons	24794279	24803218	8939
PGTU02000005.1	Mutator TIR Transposon	24960920	24961035	115
PGTU02000005.1	Copia LTR Retrotransposons	24970037	24976936	6899
PGTU02000005.1	Copia LTR Retrotransposons	25133029	25137085	4056
PGTU02000005.1	Copia LTR Retrotransposons	25509348	25520527	11179
PGTU02000005.1	Copia LTR Retrotransposons	25820994	25831424	10430
PGTU02000005.1	Copia LTR Retrotransposons	25848360	25856835	8475
PGTU02000005.1	Mutator TIR Transposon	25951673	25951780	107
PGTU02000005.1	CACTA TIR Transposon	26084217	26085500	1283
PGTU02000005.1	hAT TIR Transposon	26134651	26135401	750
PGTU02000005.1	hAT TIR Transposon	26145140	26145343	203
PGTU02000005.1	Mutator TIR Transposon	26426031	26426376	345
PGTU02000005.1	Copia LTR Retrotransposons	26434777	26440027	5250
PGTU02000005.1	Copia LTR Retrotransposons	26635574	26645885	10311
PGTU02000005.1	Gypsy LTR Retrotransposons	26674221	26684875	10654
PGTU02000005.1	hAT TIR Transposon	26679667	26680481	814
PGTU02000005.1	Gypsy LTR Retrotransposons	26772031	26777379	5348
PGTU02000005.1	CACTA TIR Transposon	26859484	26860614	1130
PGTU02000005.1	Copia LTR Retrotransposons	27041195	27045883	4688
PGTU02000005.1	Unknown LTR Retrotransposons	27071789	27078702	6913
PGTU02000005.1	Unknown LTR Retrotransposons	27073376	27075344	1968
PGTU02000005.1	Gypsy LTR Retrotransposons	27087654	27092979	5325
PGTU02000005.1	Copia LTR Retrotransposons	27320528	27330304	9776
PGTU02000005.1	Copia LTR Retrotransposons	27800757	27811799	11042
PGTU02000005.1	Unknown LTR Retrotransposons	28012509	28022637	10128
PGTU02000005.1	Copia LTR Retrotransposons	28086705	28097758	11053
PGTU02000005.1	Copia LTR Retrotransposons	28299581	28304561	4980
PGTU02000005.1	Mutator TIR Transposon	28462797	28466951	4154
PGTU02000005.1	Copia LTR Retrotransposons	28584523	28589458	4935
PGTU02000005.1	Copia LTR Retrotransposons	29317016	29322115	5099
PGTU02000005.1	Gypsy LTR Retrotransposons	29366405	29377664	11259
PGTU02000005.1	Copia LTR Retrotransposons	29442160	29448644	6484
PGTU02000005.1	Copia LTR Retrotransposons	29453946	29468860	14914
PGTU02000005.1	Unknown LTR Retrotransposons	29523113	29530531	7418
PGTU02000005.1	hAT TIR Transposon	29576019	29576914	895
PGTU02000005.1	Copia LTR Retrotransposons	29627808	29634261	6453
PGTU02000005.1	Copia LTR Retrotransposons	29703126	29711690	8564
PGTU02000005.1	Copia LTR Retrotransposons	29713262	29721726	8464
PGTU02000005.1	Copia LTR Retrotransposons	29811302	29815198	3896
PGTU02000005.1	hAT TIR Transposon	29877472	29879194	1722
PGTU02000005.1	Copia LTR Retrotransposons	29916511	29925916	9405
PGTU02000005.1	Copia LTR Retrotransposons	30002377	30018712	16335
PGTU02000005.1	Unknown LTR Retrotransposons	30080295	30084245	3950
PGTU02000005.1	CACTA TIR Transposon	30209350	30210130	780
PGTU02000005.1	Copia LTR Retrotransposons	30350453	30354504	4051
PGTU02000005.1	Copia LTR Retrotransposons	30450886	30461803	10917
PGTU02000005.1	Copia LTR Retrotransposons	30481565	30486545	4980
PGTU02000005.1	Copia LTR Retrotransposons	30493682	30498583	4901
PGTU02000005.1	Copia LTR Retrotransposons	30504653	30509134	4481
PGTU02000005.1	CACTA TIR Transposon	30540101	30540357	256
PGTU02000005.1	Gypsy LTR Retrotransposons	30649078	30658752	9674
PGTU02000005.1	CACTA TIR Transposon	30775515	30777307	1792
PGTU02000005.1	Copia LTR Retrotransposons	31026651	31034910	8259
PGTU02000005.1	Mutator TIR Transposon	31201043	31205798	4755
PGTU02000005.1	hAT TIR Transposon	31473780	31474523	743
PGTU02000005.1	CACTA TIR Transposon	31632487	31632848	361
PGTU02000005.1	Copia LTR Retrotransposons	31696430	31708181	11751
PGTU02000005.1	Copia LTR Retrotransposons	31698649	31706752	8103
PGTU02000005.1	Copia LTR Retrotransposons	31783029	31791860	8831
PGTU02000005.1	Mutator TIR Transposon	31784316	31784423	107
PGTU02000005.1	Copia LTR Retrotransposons	31808645	31810894	2249
PGTU02000005.1	CACTA TIR Transposon	31963747	31963940	193
PGTU02000005.1	Mutator TIR Transposon	32232004	32235239	3235
PGTU02000005.1	Unknown LTR Retrotransposons	32254989	32259531	4542
PGTU02000005.1	Gypsy LTR Retrotransposons	32609970	32621331	11361
PGTU02000005.1	CACTA TIR Transposon	32848571	32852137	3566
PGTU02000005.1	Unknown LTR Retrotransposons	33209735	33212235	2500
PGTU02000005.1	Copia LTR Retrotransposons	33410277	33415518	5241
PGTU02000005.1	Copia LTR Retrotransposons	33410923	33415518	4595
PGTU02000005.1	Copia LTR Retrotransposons	33675964	33684402	8438
PGTU02000005.1	Copia LTR Retrotransposons	33722040	33726991	4951
PGTU02000005.1	Mutator TIR Transposon	33916970	33918809	1839
PGTU02000005.1	Mutator TIR Transposon	33927006	33927120	114
PGTU02000005.1	Mutator TIR Transposon	34238862	34238976	114
PGTU02000005.1	helitron	34318803	34334186	15383
PGTU02000005.1	Mutator TIR Transposon	34511521	34511868	347
PGTU02000005.1	Mutator TIR Transposon	34693291	34697725	4434
PGTU02000005.1	Copia LTR Retrotransposons	34765685	34775390	9705
PGTU02000005.1	Copia LTR Retrotransposons	34908218	34919403	11185
PGTU02000005.1	Copia LTR Retrotransposons	35025392	35032018	6626
PGTU02000005.1	Copia LTR Retrotransposons	35047006	35053602	6596
PGTU02000005.1	Copia LTR Retrotransposons	35150454	35156802	6348
PGTU02000005.1	Gypsy LTR Retrotransposons	35264213	35275576	11363
PGTU02000005.1	Copia LTR Retrotransposons	35567354	35569444	2090
PGTU02000005.1	Gypsy LTR Retrotransposons	35601410	35606518	5108
PGTU02000005.1	Unknown LTR Retrotransposons	35844697	35847201	2504
PGTU02000005.1	Unknown LTR Retrotransposons	35863735	35865326	1591
PGTU02000005.1	Mutator TIR Transposon	36019472	36019587	115
PGTU02000005.1	Mutator TIR Transposon	36027489	36027604	115
PGTU02000005.1	Unknown LTR Retrotransposons	36047239	36057729	10490
PGTU02000005.1	Mutator TIR Transposon	36187536	36187705	169
PGTU02000005.1	Copia LTR Retrotransposons	36240559	36251510	10951
PGTU02000005.1	Gypsy LTR Retrotransposons	36515290	36526675	11385
PGTU02000005.1	Copia LTR Retrotransposons	36703154	36714391	11237
PGTU02000005.1	Copia LTR Retrotransposons	36832864	36843274	10410
PGTU02000005.1	CACTA TIR Transposon	36885533	36888534	3001
PGTU02000005.1	Copia LTR Retrotransposons	36984779	36988594	3815
PGTU02000005.1	Mutator TIR Transposon	37060609	37060902	293
PGTU02000005.1	Gypsy LTR Retrotransposons	37088461	37099419	10958
PGTU02000005.1	Copia LTR Retrotransposons	37163635	37167597	3962
PGTU02000005.1	hAT TIR Transposon	37416242	37417026	784
PGTU02000005.1	Copia LTR Retrotransposons	37469216	37474199	4983
PGTU02000005.1	Copia LTR Retrotransposons	37478559	37482446	3887
PGTU02000005.1	Gypsy LTR Retrotransposons	37623247	37631534	8287
PGTU02000005.1	Unknown LTR Retrotransposons	37814944	37817588	2644
PGTU02000005.1	Mutator TIR Transposon	38022743	38022858	115
PGTU02000005.1	Copia LTR Retrotransposons	38055611	38060460	4849
PGTU02000005.1	Copia LTR Retrotransposons	38219495	38225052	5557
PGTU02000005.1	Copia LTR Retrotransposons	38516735	38521830	5095
PGTU02000005.1	Unknown LTR Retrotransposons	38607874	38613997	6123
PGTU02000005.1	CACTA TIR Transposon	38631730	38636316	4586
PGTU02000005.1	Mutator TIR Transposon	38644955	38645299	344
PGTU02000005.1	Copia LTR Retrotransposons	38716612	38725004	8392
PGTU02000005.1	Copia LTR Retrotransposons	38751007	38765042	14035
PGTU02000005.1	Copia LTR Retrotransposons	38909296	38913250	3954
PGTU02000005.1	Copia LTR Retrotransposons	38916616	38921685	5069
PGTU02000005.1	CACTA TIR Transposon	38927222	38929196	1974
PGTU02000005.1	Copia LTR Retrotransposons	38987986	38990079	2093
PGTU02000005.1	Copia LTR Retrotransposons	39010351	39018661	8310
PGTU02000005.1	Gypsy LTR Retrotransposons	39063373	39074749	11376
PGTU02000005.1	CACTA TIR Transposon	39159810	39161433	1623
PGTU02000005.1	Copia LTR Retrotransposons	39260316	39265113	4797
PGTU02000005.1	Tc1 Mariner TIR Transposon	39301257	39304817	3560
PGTU02000005.1	Mutator TIR Transposon	39442378	39447000	4622
PGTU02000005.1	Mutator TIR Transposon	39730309	39730658	349
PGTU02000005.1	Copia LTR Retrotransposons	39841448	39849176	7728
PGTU02000005.1	Copia LTR Retrotransposons	39883869	39889996	6127
PGTU02000005.1	Mutator TIR Transposon	40118428	40118543	115
PGTU02000005.1	Gypsy LTR Retrotransposons	40247097	40255832	8735
PGTU02000005.1	Mutator TIR Transposon	40259761	40259925	164
PGTU02000005.1	Gypsy LTR Retrotransposons	40323617	40335271	11654
PGTU02000005.1	Copia LTR Retrotransposons	40395280	40402019	6739
PGTU02000005.1	hAT TIR Transposon	40590611	40592126	1515
PGTU02000005.1	Mutator TIR Transposon	40590612	40592125	1513
PGTU02000005.1	Copia LTR Retrotransposons	40735468	40745824	10356
PGTU02000005.1	CACTA TIR Transposon	41104955	41108199	3244
PGTU02000005.1	Gypsy LTR Retrotransposons	41269594	41274052	4458
PGTU02000005.1	Mutator TIR Transposon	41360540	41365131	4591
PGTU02000005.1	Copia LTR Retrotransposons	41626461	41631528	5067
PGTU02000005.1	Copia LTR Retrotransposons	41639658	41644606	4948
PGTU02000005.1	Mutator TIR Transposon	41706931	41707033	102
PGTU02000005.1	Copia LTR Retrotransposons	41729102	41739686	10584
PGTU02000005.1	Copia LTR Retrotransposons	41763229	41770782	7553
PGTU02000005.1	Copia LTR Retrotransposons	42101033	42105871	4838
PGTU02000005.1	helitron	42152073	42156332	4259
PGTU02000005.1	Copia LTR Retrotransposons	42354650	42359370	4720
PGTU02000005.1	CACTA TIR Transposon	42360964	42362338	1374
PGTU02000005.1	CACTA TIR Transposon	42388055	42391897	3842
PGTU02000005.1	Mutator TIR Transposon	42458950	42459055	105
PGTU02000005.1	Gypsy LTR Retrotransposons	42486790	42491976	5186
PGTU02000005.1	Mutator TIR Transposon	42941020	42941122	102
PGTU02000005.1	Mutator TIR Transposon	42948961	42949131	170
PGTU02000005.1	Copia LTR Retrotransposons	43282620	43291117	8497
PGTU02000005.1	Gypsy LTR Retrotransposons	43428414	43439948	11534
PGTU02000005.1	Copia LTR Retrotransposons	43525803	43537879	12076
PGTU02000005.1	Mutator TIR Transposon	43681771	43681885	114
PGTU02000005.1	Mutator TIR Transposon	43687776	43687891	115
PGTU02000005.1	Unknown LTR Retrotransposons	43729561	43740216	10655
PGTU02000005.1	Gypsy LTR Retrotransposons	43857793	43866227	8434
PGTU02000005.1	Gypsy LTR Retrotransposons	43877930	43883158	5228
PGTU02000005.1	Copia LTR Retrotransposons	43885586	43892200	6614
PGTU02000005.1	Unknown LTR Retrotransposons	43889411	43890949	1538
PGTU02000005.1	Copia LTR Retrotransposons	43954296	43958015	3719
PGTU02000005.1	Copia LTR Retrotransposons	44445718	44452205	6487
PGTU02000005.1	hAT TIR Transposon	44472132	44472805	673
PGTU02000005.1	Gypsy LTR Retrotransposons	44505730	44511204	5474
PGTU02000005.1	Copia LTR Retrotransposons	44951030	44961841	10811
PGTU02000005.1	Gypsy LTR Retrotransposons	45308913	45318101	9188
PGTU02000005.1	helitron	45429369	45440490	11121
PGTU02000005.1	Copia LTR Retrotransposons	45525593	45530315	4722
PGTU02000005.1	Unknown LTR Retrotransposons	45542768	45544207	1439
PGTU02000005.1	hAT TIR Transposon	45545892	45546422	530
PGTU02000005.1	Mutator TIR Transposon	46384062	46386544	2482
PGTU02000005.1	Unknown LTR Retrotransposons	46394111	46399125	5014
PGTU02000005.1	Copia LTR Retrotransposons	46447055	46452110	5055
PGTU02000005.1	CACTA TIR Transposon	46570371	46571930	1559
PGTU02000005.1	Gypsy LTR Retrotransposons	46584533	46592084	7551
PGTU02000005.1	hAT TIR Transposon	46698781	46699302	521
PGTU02000005.1	Gypsy LTR Retrotransposons	46835818	46841087	5269
PGTU02000005.1	Copia LTR Retrotransposons	47262826	47264883	2057
PGTU02000005.1	Copia LTR Retrotransposons	47266140	47270793	4653
PGTU02000005.1	Gypsy LTR Retrotransposons	47328957	47337591	8634
PGTU02000005.1	Copia LTR Retrotransposons	47923753	47928913	5160
PGTU02000005.1	Copia LTR Retrotransposons	48089831	48095204	5373
PGTU02000005.1	Unknown LTR Retrotransposons	48197262	48198642	1380
PGTU02000005.1	Copia LTR Retrotransposons	48650998	48655832	4834
PGTU02000005.1	Copia LTR Retrotransposons	48674616	48676703	2087
PGTU02000005.1	hAT TIR Transposon	48934393	48935214	821
PGTU02000005.1	Copia LTR Retrotransposons	49010020	49013923	3903
PGTU02000005.1	Mutator TIR Transposon	49345869	49345983	114
PGTU02000005.1	Copia LTR Retrotransposons	49662885	49678557	15672
PGTU02000005.1	Mutator TIR Transposon	49710228	49710915	687
PGTU02000005.1	Copia LTR Retrotransposons	49751118	49762437	11319
PGTU02000005.1	CACTA TIR Transposon	49837052	49839970	2918
PGTU02000005.1	Copia LTR Retrotransposons	49887201	49895472	8271
PGTU02000005.1	Copia LTR Retrotransposons	49897448	49908085	10637
PGTU02000005.1	CACTA TIR Transposon	49966026	49966817	791
PGTU02000005.1	hAT TIR Transposon	50013632	50014737	1105
PGTU02000005.1	Copia LTR Retrotransposons	50367582	50377429	9847
PGTU02000005.1	Copia LTR Retrotransposons	50371504	50376487	4983
PGTU02000005.1	helitron	50483895	50499639	15744
PGTU02000005.1	Gypsy LTR Retrotransposons	50543355	50549012	5657
PGTU02000005.1	Copia LTR Retrotransposons	50579336	50590167	10831
PGTU02000005.1	Copia LTR Retrotransposons	50748622	50759667	11045
PGTU02000005.1	Mutator TIR Transposon	50793482	50793562	80
PGTU02000005.1	Mutator TIR Transposon	51175397	51175742	345
PGTU02000005.1	Unknown LTR Retrotransposons	51194527	51198873	4346
PGTU02000005.1	Unknown LTR Retrotransposons	51201169	51203101	1932
PGTU02000005.1	Unknown LTR Retrotransposons	51296243	51297816	1573
PGTU02000005.1	hAT TIR Transposon	51805313	51809161	3848
PGTU02000005.1	Copia LTR Retrotransposons	51881507	51885575	4068
PGTU02000005.1	Mutator TIR Transposon	51958608	51958791	183
PGTU02000005.1	Mutator TIR Transposon	52362863	52363177	314
PGTU02000005.1	Unknown LTR Retrotransposons	52366157	52369110	2953
PGTU02000005.1	PIF Harbinger TIR Transposon	52371440	52371760	320
PGTU02000005.1	CACTA TIR Transposon	52781641	52784297	2656
PGTU02000005.1	CACTA TIR Transposon	52803594	52806254	2660
PGTU02000005.1	Copia LTR Retrotransposons	52884624	52890174	5550
PGTU02000005.1	Gypsy LTR Retrotransposons	52892227	52898739	6512
PGTU02000005.1	Copia LTR Retrotransposons	52907803	52914335	6532
PGTU02000005.1	Copia LTR Retrotransposons	53286174	53296744	10570
PGTU02000005.1	CACTA TIR Transposon	53329085	53332916	3831
PGTU02000005.1	CACTA TIR Transposon	53334886	53338723	3837
PGTU02000005.1	Unknown LTR Retrotransposons	53862387	53865413	3026
PGTU02000005.1	Gypsy LTR Retrotransposons	53890676	53893439	2763
PGTU02000005.1	PIF Harbinger TIR Transposon	54096101	54096424	323
PGTU02000005.1	helitron	54116040	54126991	10951
PGTU02000005.1	Unknown LTR Retrotransposons	54141528	54144894	3366
PGTU02000005.1	Copia LTR Retrotransposons	54147825	54152829	5004
PGTU02000005.1	Unknown LTR Retrotransposons	54449453	54451557	2104
PGTU02000005.1	CACTA TIR Transposon	54538622	54541927	3305
PGTU02000005.1	CACTA TIR Transposon	54716015	54716220	205
PGTU02000005.1	Gypsy LTR Retrotransposons	54770087	54772834	2747
PGTU02000005.1	Tc1 Mariner TIR Transposon	55201955	55204123	2168
PGTU02000005.1	Mutator TIR Transposon	55606194	55606373	179
PGTU02000005.1	Mutator TIR Transposon	55614270	55614385	115
PGTU02000005.1	Mutator TIR Transposon	55634557	55634663	106
PGTU02000005.1	Copia LTR Retrotransposons	55723687	55729235	5548
PGTU02000005.1	Copia LTR Retrotransposons	55863196	55869670	6474
PGTU02000005.1	Gypsy LTR Retrotransposons	56093110	56098419	5309
PGTU02000005.1	Unknown LTR Retrotransposons	56300900	56307444	6544
PGTU02000005.1	hAT TIR Transposon	56364037	56365220	1183
PGTU02000005.1	Copia LTR Retrotransposons	56470632	56475684	5052
PGTU02000005.1	Gypsy LTR Retrotransposons	56731859	56736923	5064
PGTU02000005.1	hAT TIR Transposon	57227558	57228080	522
PGTU02000005.1	Unknown LTR Retrotransposons	57311155	57312732	1577
PGTU02000005.1	Copia LTR Retrotransposons	57377177	57382730	5553
PGTU02000005.1	Copia LTR Retrotransposons	57530893	57537727	6834
PGTU02000005.1	Copia LTR Retrotransposons	57530893	57537738	6845
PGTU02000005.1	Copia LTR Retrotransposons	58037626	58043134	5508
PGTU02000005.1	Unknown LTR Retrotransposons	58106601	58108166	1565
PGTU02000005.1	Copia LTR Retrotransposons	58400185	58406785	6600
PGTU02000005.1	Copia LTR Retrotransposons	58449185	58457726	8541
PGTU02000005.1	Gypsy LTR Retrotransposons	59068180	59073286	5106
PGTU02000005.1	hAT TIR Transposon	59225048	59225527	479
PGTU02000005.1	Mutator TIR Transposon	59497522	59498216	694
PGTU02000005.1	hAT TIR Transposon	59550397	59551967	1570
PGTU02000005.1	hAT TIR Transposon	59714877	59715063	186
PGTU02000005.1	Tc1 Mariner TIR Transposon	60015478	60015730	252
PGTU02000005.1	Copia LTR Retrotransposons	60076146	60080859	4713
PGTU02000005.1	Copia LTR Retrotransposons	60292398	60297238	4840
PGTU02000005.1	CACTA TIR Transposon	60574926	60576988	2062
PGTU02000005.1	Copia LTR Retrotransposons	60590728	60601515	10787
PGTU02000005.1	Copia LTR Retrotransposons	60960767	60965403	4636
PGTU02000005.1	Mutator TIR Transposon	61001409	61001754	345
PGTU02000005.1	Copia LTR Retrotransposons	61622330	61627167	4837
PGTU02000005.1	Copia LTR Retrotransposons	61767608	61772177	4569
PGTU02000005.1	helitron	61808028	61811887	3859
PGTU02000005.1	Copia LTR Retrotransposons	62221808	62232255	10447
PGTU02000005.1	Copia LTR Retrotransposons	62280381	62286946	6565
PGTU02000005.1	Mutator TIR Transposon	62938066	62941352	3286
PGTU02000005.1	hAT TIR Transposon	63031701	63033458	1757
PGTU02000005.1	helitron	63033951	63043046	9095
PGTU02000005.1	hAT TIR Transposon	63038170	63038965	795
PGTU02000005.1	Unknown LTR Retrotransposons	63205747	63208152	2405
PGTU02000005.1	Gypsy LTR Retrotransposons	63228849	63234155	5306
PGTU02000005.1	Copia LTR Retrotransposons	63371403	63382397	10994
PGTU02000005.1	CACTA TIR Transposon	63410696	63415436	4740
PGTU02000005.1	Copia LTR Retrotransposons	63553312	63555397	2085
PGTU02000005.1	Copia LTR Retrotransposons	63583520	63594636	11116
PGTU02000005.1	Mutator TIR Transposon	63860650	63860763	113
PGTU02000005.1	Copia LTR Retrotransposons	63878782	63887192	8410
PGTU02000005.1	CACTA TIR Transposon	63896614	63897070	456
PGTU02000005.1	Mutator TIR Transposon	63921889	63922005	116
PGTU02000005.1	Mutator TIR Transposon	63935976	63936091	115
PGTU02000005.1	Mutator TIR Transposon	63942300	63942415	115
PGTU02000005.1	Mutator TIR Transposon	63995764	63995922	158
PGTU02000005.1	Copia LTR Retrotransposons	64040914	64049922	9008
PGTU02000005.1	hAT TIR Transposon	64461885	64462634	749
PGTU02000005.1	CACTA TIR Transposon	64535670	64538834	3164
PGTU02000006.1	Mutator TIR Transposon	59360	59475	115
PGTU02000006.1	Unknown LTR Retrotransposons	243442	245472	2030
PGTU02000006.1	Mutator TIR Transposon	270565	272836	2271
PGTU02000006.1	Copia LTR Retrotransposons	517795	523355	5560
PGTU02000006.1	CACTA TIR Transposon	544114	545450	1336
PGTU02000006.1	Unknown LTR Retrotransposons	577007	582473	5466
PGTU02000006.1	hAT TIR Transposon	728014	728917	903
PGTU02000006.1	Gypsy LTR Retrotransposons	735854	743201	7347
PGTU02000006.1	hAT TIR Transposon	772842	775071	2229
PGTU02000006.1	Copia LTR Retrotransposons	844815	848922	4107
PGTU02000006.1	Copia LTR Retrotransposons	1068837	1073461	4624
PGTU02000006.1	hAT TIR Transposon	1208590	1209539	949
PGTU02000006.1	Mutator TIR Transposon	1220578	1220686	108
PGTU02000006.1	Unknown LTR Retrotransposons	1261128	1262682	1554
PGTU02000006.1	Mutator TIR Transposon	1318369	1321923	3554
PGTU02000006.1	Mutator TIR Transposon	1321922	1322098	176
PGTU02000006.1	hAT TIR Transposon	1361124	1362114	990
PGTU02000006.1	Gypsy LTR Retrotransposons	1408838	1419326	10488
PGTU02000006.1	hAT TIR Transposon	1929028	1932789	3761
PGTU02000006.1	Mutator TIR Transposon	2146464	2146605	141
PGTU02000006.1	Copia LTR Retrotransposons	2211151	2213240	2089
PGTU02000006.1	Unknown LTR Retrotransposons	2273269	2275658	2389
PGTU02000006.1	CACTA TIR Transposon	2560292	2564473	4181
PGTU02000006.1	Mutator TIR Transposon	2604669	2604838	169
PGTU02000006.1	Mutator TIR Transposon	2613886	2617170	3284
PGTU02000006.1	Copia LTR Retrotransposons	2658573	2663265	4692
PGTU02000006.1	PIF Harbinger TIR Transposon	2770412	2773563	3151
PGTU02000006.1	Mutator TIR Transposon	2991767	2991882	115
PGTU02000006.1	Copia LTR Retrotransposons	3005943	3009000	3057
PGTU02000006.1	Gypsy LTR Retrotransposons	3018465	3030533	12068
PGTU02000006.1	Unknown LTR Retrotransposons	3144882	3148335	3453
PGTU02000006.1	Copia LTR Retrotransposons	3150722	3158973	8251
PGTU02000006.1	Copia LTR Retrotransposons	3380507	3395728	15221
PGTU02000006.1	Unknown LTR Retrotransposons	3418423	3423789	5366
PGTU02000006.1	Mutator TIR Transposon	3435937	3438121	2184
PGTU02000006.1	Copia LTR Retrotransposons	3495994	3500590	4596
PGTU02000006.1	Gypsy LTR Retrotransposons	3576957	3587005	10048
PGTU02000006.1	Copia LTR Retrotransposons	3593783	3600779	6996
PGTU02000006.1	Gypsy LTR Retrotransposons	3679920	3691622	11702
PGTU02000006.1	hAT TIR Transposon	4012122	4013341	1219
PGTU02000006.1	CACTA TIR Transposon	4621658	4624801	3143
PGTU02000006.1	Unknown LTR Retrotransposons	4883629	4889220	5591
PGTU02000006.1	Copia LTR Retrotransposons	5079358	5086264	6906
PGTU02000006.1	Copia LTR Retrotransposons	5154251	5158186	3935
PGTU02000006.1	Unknown LTR Retrotransposons	5160447	5163385	2938
PGTU02000006.1	Copia LTR Retrotransposons	5167241	5172309	5068
PGTU02000006.1	Copia LTR Retrotransposons	5209614	5212355	2741
PGTU02000006.1	Unknown LTR Retrotransposons	5272471	5281395	8924
PGTU02000006.1	Copia LTR Retrotransposons	5275768	5280836	5068
PGTU02000006.1	Copia LTR Retrotransposons	5283160	5287980	4820
PGTU02000006.1	Copia LTR Retrotransposons	5656283	5664542	8259
PGTU02000006.1	Copia LTR Retrotransposons	5812406	5817816	5410
PGTU02000006.1	Copia LTR Retrotransposons	5901751	5909921	8170
PGTU02000006.1	helitron	6000528	6012876	12348
PGTU02000006.1	Unknown LTR Retrotransposons	6021964	6024391	2427
PGTU02000006.1	Copia LTR Retrotransposons	6063381	6073766	10385
PGTU02000006.1	Unknown LTR Retrotransposons	6311645	6316008	4363
PGTU02000006.1	Mutator TIR Transposon	6536943	6538647	1704
PGTU02000006.1	Unknown LTR Retrotransposons	6697065	6700035	2970
PGTU02000006.1	Unknown LTR Retrotransposons	6733733	6735299	1566
PGTU02000006.1	Copia LTR Retrotransposons	6878307	6883136	4829
PGTU02000006.1	Unknown LTR Retrotransposons	6887137	6897674	10537
PGTU02000006.1	Gypsy LTR Retrotransposons	7172644	7188748	16104
PGTU02000006.1	Copia LTR Retrotransposons	7264648	7270313	5665
PGTU02000006.1	Copia LTR Retrotransposons	7304940	7307032	2092
PGTU02000006.1	Mutator TIR Transposon	7398185	7398471	286
PGTU02000006.1	Unknown LTR Retrotransposons	7906467	7913342	6875
PGTU02000006.1	Copia LTR Retrotransposons	8532428	8538667	6239
PGTU02000006.1	Copia LTR Retrotransposons	8660407	8675056	14649
PGTU02000006.1	Mutator TIR Transposon	8716183	8716288	105
PGTU02000006.1	Mutator TIR Transposon	8733914	8734021	107
PGTU02000006.1	Copia LTR Retrotransposons	8820919	8825544	4625
PGTU02000006.1	Copia LTR Retrotransposons	9342671	9353778	11107
PGTU02000006.1	Mutator TIR Transposon	9352337	9352570	233
PGTU02000006.1	Copia LTR Retrotransposons	9360971	9371087	10116
PGTU02000006.1	Gypsy LTR Retrotransposons	9808763	9818592	9829
PGTU02000006.1	Copia LTR Retrotransposons	9839401	9843832	4431
PGTU02000006.1	Mutator TIR Transposon	9868839	9869207	368
PGTU02000006.1	Mutator TIR Transposon	9972056	9972163	107
PGTU02000006.1	Mutator TIR Transposon	10104198	10104313	115
PGTU02000006.1	Mutator TIR Transposon	10534033	10538088	4055
PGTU02000006.1	Unknown LTR Retrotransposons	10576147	10577733	1586
PGTU02000006.1	Gypsy LTR Retrotransposons	10810324	10826275	15951
PGTU02000006.1	Mutator TIR Transposon	11144428	11144518	90
PGTU02000006.1	Copia LTR Retrotransposons	11505627	11516068	10441
PGTU02000006.1	Mutator TIR Transposon	11629087	11629431	344
PGTU02000006.1	PIF Harbinger TIR Transposon	11891174	11891485	311
PGTU02000006.1	CACTA TIR Transposon	11898397	11903110	4713
PGTU02000006.1	Copia LTR Retrotransposons	11937403	11944206	6803
PGTU02000006.1	Copia LTR Retrotransposons	11956606	11963433	6827
PGTU02000006.1	Copia LTR Retrotransposons	11967926	11971990	4064
PGTU02000006.1	Copia LTR Retrotransposons	12033456	12040289	6833
PGTU02000006.1	Mutator TIR Transposon	12293105	12293213	108
PGTU02000006.1	Unknown LTR Retrotransposons	12310801	12316141	5340
PGTU02000006.1	hAT TIR Transposon	12465998	12466577	579
PGTU02000006.1	Gypsy LTR Retrotransposons	12476594	12485367	8773
PGTU02000006.1	CACTA TIR Transposon	12519642	12520935	1293
PGTU02000006.1	Unknown LTR Retrotransposons	12656799	12662489	5690
PGTU02000006.1	Copia LTR Retrotransposons	12729077	12740198	11121
PGTU02000006.1	Mutator TIR Transposon	12739578	12739758	180
PGTU02000006.1	Mutator TIR Transposon	12918576	12919108	532
PGTU02000006.1	Mutator TIR Transposon	12920093	12920586	493
PGTU02000006.1	Mutator TIR Transposon	13020800	13020904	104
PGTU02000006.1	Copia LTR Retrotransposons	13350825	13355957	5132
PGTU02000006.1	hAT TIR Transposon	13360578	13360792	214
PGTU02000006.1	Copia LTR Retrotransposons	13496254	13506038	9784
PGTU02000006.1	Mutator TIR Transposon	13678205	13678320	115
PGTU02000006.1	hAT TIR Transposon	13918041	13918785	744
PGTU02000006.1	Copia LTR Retrotransposons	14070285	14075478	5193
PGTU02000006.1	Copia LTR Retrotransposons	14193223	14204782	11559
PGTU02000006.1	Copia LTR Retrotransposons	14286453	14291153	4700
PGTU02000006.1	Copia LTR Retrotransposons	14492645	14501079	8434
PGTU02000006.1	hAT TIR Transposon	14606205	14607010	805
PGTU02000006.1	Unknown LTR Retrotransposons	14650625	14661770	11145
PGTU02000006.1	helitron	14700489	14705084	4595
PGTU02000006.1	Copia LTR Retrotransposons	14850799	14856174	5375
PGTU02000006.1	Gypsy LTR Retrotransposons	14905780	14913439	7659
PGTU02000006.1	Unknown LTR Retrotransposons	15023071	15025577	2506
PGTU02000006.1	Copia LTR Retrotransposons	15079905	15096223	16318
PGTU02000006.1	Gypsy LTR Retrotransposons	15209035	15216337	7302
PGTU02000006.1	Gypsy LTR Retrotransposons	15619095	15630494	11399
PGTU02000006.1	helitron	15748856	15751554	2698
PGTU02000006.1	Unknown LTR Retrotransposons	16239093	16241279	2186
PGTU02000006.1	Mutator TIR Transposon	16281516	16281720	204
PGTU02000006.1	Unknown LTR Retrotransposons	16344312	16345893	1581
PGTU02000006.1	Gypsy LTR Retrotransposons	16431490	16443174	11684
PGTU02000006.1	Mutator TIR Transposon	16577579	16577694	115
PGTU02000006.1	Copia LTR Retrotransposons	16722166	16733880	11714
PGTU02000006.1	Copia LTR Retrotransposons	16828281	16833491	5210
PGTU02000006.1	Gypsy LTR Retrotransposons	16888729	16895940	7211
PGTU02000006.1	Copia LTR Retrotransposons	16964833	16969783	4950
PGTU02000006.1	Mutator TIR Transposon	17453133	17453248	115
PGTU02000006.1	Unknown LTR Retrotransposons	17518359	17521192	2833
PGTU02000006.1	Mutator TIR Transposon	17629514	17632920	3406
PGTU02000006.1	Gypsy LTR Retrotransposons	17687740	17695009	7269
PGTU02000006.1	Gypsy LTR Retrotransposons	17930601	17948250	17649
PGTU02000006.1	Copia LTR Retrotransposons	18182335	18188955	6620
PGTU02000006.1	Copia LTR Retrotransposons	18281109	18291070	9961
PGTU02000006.1	CACTA TIR Transposon	18470024	18471830	1806
PGTU02000006.1	Unknown LTR Retrotransposons	18626104	18631422	5318
PGTU02000006.1	Copia LTR Retrotransposons	18635704	18643999	8295
PGTU02000006.1	Unknown LTR Retrotransposons	18661567	18667423	5856
PGTU02000006.1	helitron	18694325	18707392	13067
[truncated: 1,943 more rows]
