# Supplementary material for: CicerSpTEdb: A web-based database for high-resolution genome-wide identification of transposable elements in Cicer species
Source: PLoS One. 2021 Nov 11;16(11):e0259540. doi: 10.1371/journal.pone.0259540 (PMC8584679; doi:10.1371/journal.pone.0259540)
Supplement: S4 Table — (XLSX) [file pone.0259540.s013.xlsx]

## Sheet: Sheet1
Chromosome	TEs superfamily	TEs start	TEs end	Distance between TEs and the gene (bp)	Gene start	Gene end	Strand	Gene information
NC_021160.1	Mutator_TIR_Transposon	892272	896628	5164	901792	904227	+	ID=gene-UGT85J2;Dbxref=GeneID:101505151;Name=UGT85J2;gbkey=Gene;gene=UGT85J2;gene_biotype=protein_coding
NC_021160.1	hAT_TIR_Transposon	960753	961715	4001	965716	971673	+	ID=gene-LOC101507944;Dbxref=GeneID:101507944;Name=LOC101507944;gbkey=Gene;gene=LOC101507944;gene_biotype=protein_coding
NC_021160.1	helitron	1165522	1166244	1512	1161932	1164732	-	ID=gene-LOC101504722;Dbxref=GeneID:101504722;Name=LOC101504722;gbkey=Gene;gene=LOC101504722;gene_biotype=protein_coding
NC_021160.1	hAT_TIR_Transposon	1303456	1303648	6768	1295324	1296880	-	ID=gene-LOC101496888;Dbxref=GeneID:101496888;Name=LOC101496888;gbkey=Gene;gene=LOC101496888;gene_biotype=protein_coding
NC_021160.1	Copia_LTR_Retrotransposons	1935931	1941108	3809	1944917	1946057	+	ID=gene-LOC101499913;Dbxref=GeneID:101499913;Name=LOC101499913;gbkey=Gene;gene=LOC101499913;gene_biotype=misc_RNA
NC_021160.1	Copia_LTR_Retrotransposons	2060990	2065810	4968	2059205	2060842	-	ID=gene-LOC101510509;Dbxref=GeneID:101510509;Name=LOC101510509;gbkey=Gene;gene=LOC101510509;gene_biotype=protein_coding
NC_021160.1	Unknown_LTR_Retrotransposons	2302703	2304181	4125	2308306	2311645	+	ID=gene-LOC101488664;Dbxref=GeneID:101488664;Name=LOC101488664;gbkey=Gene;gene=LOC101488664;gene_biotype=protein_coding
NC_021160.1	CACTA_TIR_Transposon	2310201	2310407	3215	2300601	2307192	-	ID=gene-LOC101488340;Dbxref=GeneID:101488340;Name=LOC101488340;gbkey=Gene;gene=LOC101488340;gene_biotype=protein_coding
NC_021160.1	CACTA_TIR_Transposon	2334797	2336523	3389	2330185	2333134	-	ID=gene-LOC101490417;Dbxref=GeneID:101490417;Name=LOC101490417;gbkey=Gene;gene=LOC101490417;gene_biotype=pseudogene;pseudo=true
NC_021160.1	Mutator_TIR_Transposon	2341567	2341877	3745	2345622	2350850	+	ID=gene-LOC101491064;Dbxref=GeneID:101491064;Name=LOC101491064;gbkey=Gene;gene=LOC101491064;gene_biotype=protein_coding
NC_021160.1	helitron	2433204	2438739	1318	2440057	2443312	+	ID=gene-LOC101496684;Dbxref=GeneID:101496684;Name=LOC101496684;gbkey=Gene;gene=LOC101496684;gene_biotype=protein_coding
NC_021160.1	hAT_TIR_Transposon	2824576	2825251	813	2823835	2824438	-	ID=gene-LOC101513624;Dbxref=GeneID:101513624;Name=LOC101513624;gbkey=Gene;gene=LOC101513624;gene_biotype=protein_coding
NC_021160.1	Copia_LTR_Retrotransposons	3330317	3332701	2436	3335137	3339467	+	ID=gene-LOC101507319;Dbxref=GeneID:101507319;Name=LOC101507319;gbkey=Gene;gene=LOC101507319;gene_biotype=protein_coding
NC_021160.1	Mutator_TIR_Transposon	4406006	4406351	962	4407313	4410360	+	ID=gene-LOC101495157;Dbxref=GeneID:101495157;Name=LOC101495157;gbkey=Gene;gene=LOC101495157;gene_biotype=protein_coding
NC_021160.1	CACTA_TIR_Transposon	4557192	4560832	6083	4566915	4571936	+	ID=gene-LOC101500991;Dbxref=GeneID:101500991;Name=LOC101500991;gbkey=Gene;gene=LOC101500991;gene_biotype=protein_coding
NC_021160.1	Mutator_TIR_Transposon	4933339	4936143	1752	4937895	4943376	+	ID=gene-LOC101512873;Dbxref=GeneID:101512873;Name=LOC101512873;gbkey=Gene;gene=LOC101512873;gene_biotype=protein_coding
NC_021160.1	Mutator_TIR_Transposon	4998705	4999393	5951	5005344	5006797	+	ID=gene-LOC101515462;Dbxref=GeneID:101515462;Name=LOC101515462;gbkey=Gene;gene=LOC101515462;gene_biotype=protein_coding
NC_021160.1	CACTA_TIR_Transposon	5128803	5129812	2957	5123080	5126855	-	ID=gene-LOC101492242;Dbxref=GeneID:101492242;Name=LOC101492242;gbkey=Gene;gene=LOC101492242;gene_biotype=protein_coding
NC_021160.1	Copia_LTR_Retrotransposons	5310393	5314129	1534	5315663	5320126	+	ID=gene-LOC101498200;Dbxref=GeneID:101498200;Name=LOC101498200;gbkey=Gene;gene=LOC101498200;gene_biotype=protein_coding
NC_021160.1	Unknown_LTR_Retrotransposons	5549002	5551804	3601	5555405	5558144	+	ID=gene-LOC101503977;Dbxref=GeneID:101503977;Name=LOC101503977;gbkey=Gene;gene=LOC101503977;gene_biotype=protein_coding
NC_021160.1	hAT_TIR_Transposon	5574788	5575280	5341	5566409	5569939	-	ID=gene-LOC101504296;Dbxref=GeneID:101504296;Name=LOC101504296;gbkey=Gene;gene=LOC101504296;gene_biotype=protein_coding
NC_021160.1	Mutator_TIR_Transposon	5747113	5747255	9248	5730071	5738007	-	ID=gene-LOC101510736;Dbxref=GeneID:101510736;Name=LOC101510736;gbkey=Gene;gene=LOC101510736;gene_biotype=protein_coding
NC_021160.1	Copia_LTR_Retrotransposons	5922176	5927144	3098	5930242	5935032	+	ID=gene-LOC101488895;Dbxref=GeneID:101488895;Name=LOC101488895;gbkey=Gene;gene=LOC101488895;gene_biotype=protein_coding
NC_021160.1	Copia_LTR_Retrotransposons	6393360	6398772	5881	6390092	6392891	-	ID=gene-LOC101489546;Dbxref=GeneID:101489546;Name=LOC101489546;gbkey=Gene;gene=LOC101489546;gene_biotype=protein_coding
NC_021160.1	hAT_TIR_Transposon	6955327	6955684	9111	6942106	6946573	-	ID=gene-LOC101513629;Dbxref=GeneID:101513629;Name=LOC101513629;gbkey=Gene;gene=LOC101513629;gene_biotype=protein_coding
NC_021160.1	hAT_TIR_Transposon	7569130	7569659	3520	7562422	7566139	-	ID=gene-LOC101502586;Dbxref=GeneID:101502586;Name=LOC101502586;gbkey=Gene;gene=LOC101502586;gene_biotype=protein_coding
NC_021160.1	Mutator_TIR_Transposon	7821224	7821539	3566	7809465	7817973	-	ID=gene-LOC101507742;Dbxref=GeneID:101507742;Name=LOC101507742;gbkey=Gene;gene=LOC101507742;gene_biotype=protein_coding
NC_021160.1	hAT_TIR_Transposon	8018395	8019355	2348	8009882	8017007	-	ID=gene-LOC101513831;Dbxref=GeneID:101513831;Name=LOC101513831;gbkey=Gene;gene=LOC101513831;gene_biotype=protein_coding
NC_021160.1	Mutator_TIR_Transposon	8083007	8083122	6049	8072493	8077073	-	ID=gene-LOC101515148;Dbxref=GeneID:101515148;Name=LOC101515148;gbkey=Gene;gene=LOC101515148;gene_biotype=protein_coding
NC_021160.1	Tc1_Mariner_TIR_Transposon	10179381	10181291	3416	10184707	10187151	+	ID=gene-LOC101497115;Dbxref=GeneID:101497115;Name=LOC101497115;gbkey=Gene;gene=LOC101497115;gene_biotype=protein_coding
NC_021160.1	CACTA_TIR_Transposon	11559858	11561333	2076	11563409	11564660	+	ID=gene-LOC101489458;Dbxref=GeneID:101489458;Name=LOC101489458;gbkey=Gene;gene=LOC101489458;gene_biotype=protein_coding
NC_021160.1	Mutator_TIR_Transposon	11694674	11696130	3361	11691959	11692769	-	ID=gene-LOC101493881;Dbxref=GeneID:101493881;Name=LOC101493881;gbkey=Gene;gene=LOC101493881;gene_biotype=protein_coding
NC_021160.1	Mutator_TIR_Transposon	12170762	12173132	9675	12155436	12163457	-	ID=gene-LOC101510088;Dbxref=GeneID:101510088;Name=LOC101510088;gbkey=Gene;gene=LOC101510088;gene_biotype=protein_coding
NC_021160.1	Copia_LTR_Retrotransposons	12505756	12508941	2432	12511373	12523400	+	ID=gene-LOC101497329;Dbxref=GeneID:101497329;Name=LOC101497329;gbkey=Gene;gene=LOC101497329;gene_biotype=protein_coding
NC_021160.1	CACTA_TIR_Transposon	12595079	12596454	7901	12604355	12609581	+	ID=gene-LOC101499726;Dbxref=GeneID:101499726;Name=LOC101499726;gbkey=Gene;gene=LOC101499726;gene_biotype=protein_coding
NC_021160.1	hAT_TIR_Transposon	13764217	13764998	8544	13773542	13774678	+	ID=gene-LOC101498441;Dbxref=GeneID:101498441;Name=LOC101498441;gbkey=Gene;gene=LOC101498441;gene_biotype=protein_coding
NC_021160.1	Mutator_TIR_Transposon	14241963	14243241	6262	14249503	14253105	+	ID=gene-LOC101512986;Dbxref=GeneID:101512986;Name=LOC101512986;gbkey=Gene;gene=LOC101512986;gene_biotype=protein_coding
NC_021160.1	Mutator_TIR_Transposon	15093282	15093628	8125	15101753	15104779	+	ID=gene-LOC101489129;Dbxref=GeneID:101489129;Name=LOC101489129;gbkey=Gene;gene=LOC101489129;gene_biotype=protein_coding
NC_021160.1	Copia_LTR_Retrotransposons	16099202	16104753	4155	16108908	16115841	+	ID=gene-LOC101492466;Dbxref=GeneID:101492466;Name=LOC101492466;gbkey=Gene;gene=LOC101492466;gene_biotype=protein_coding
NC_021160.1	Unknown_LTR_Retrotransposons	16328208	16329603	4397	16334000	16334072	+	ID=gene-TRNAE-CUC;Dbxref=GeneID:113785337;Name=TRNAE-CUC;gbkey=Gene;gene=TRNAE-CUC;gene_biotype=tRNA
NC_021160.1	Tc1_Mariner_TIR_Transposon	17770572	17770820	3256	17764356	17767564	-	ID=gene-LOC101504309;Dbxref=GeneID:101504309;Name=LOC101504309;gbkey=Gene;gene=LOC101504309;gene_biotype=protein_coding
NC_021160.1	Unknown_LTR_Retrotransposons	17831733	17833180	8869	17819199	17824311	-	ID=gene-LOC101505482;Dbxref=GeneID:101505482;Name=LOC101505482;gbkey=Gene;gene=LOC101505482;gene_biotype=protein_coding
NC_021160.1	Copia_LTR_Retrotransposons	18735044	18736737	8701	18723390	18728036	-	ID=gene-LOC101497458;Dbxref=GeneID:101497458;Name=LOC101497458;gbkey=Gene;gene=LOC101497458;gene_biotype=protein_coding
NC_021160.1	Copia_LTR_Retrotransposons	18806707	18811782	7821	18799612	18803961	-	ID=gene-LOC101507960;Dbxref=GeneID:101507960;Name=LOC101507960;gbkey=Gene;gene=LOC101507960;gene_biotype=protein_coding
NC_021160.1	Copia_LTR_Retrotransposons	19132982	19136966	4487	19141453	19142549	+	ID=gene-LOC101489229;Dbxref=GeneID:101489229;Name=LOC101489229;gbkey=Gene;gene=LOC101489229;gene_biotype=protein_coding
NC_021160.1	Mutator_TIR_Transposon	19149900	19150051	9395	19159446	19160223	+	ID=gene-LOC105852495;Dbxref=GeneID:105852495;Name=LOC105852495;gbkey=Gene;gene=LOC105852495;gene_biotype=protein_coding
NC_021160.1	Copia_LTR_Retrotransposons	20049724	20053592	2621	20056213	20057124	+	ID=gene-LOC101511273;Dbxref=GeneID:101511273;Name=LOC101511273;gbkey=Gene;gene=LOC101511273;gene_biotype=protein_coding
NC_021160.1	Mutator_TIR_Transposon	22159540	22162006	7284	22169290	22171473	+	ID=gene-LOC101509228;Dbxref=GeneID:101509228;Name=LOC101509228;gbkey=Gene;gene=LOC101509228;gene_biotype=protein_coding
NC_021160.1	Mutator_TIR_Transposon	22679617	22682593	2329	22684922	22690577	+	ID=gene-LOC101506037;Dbxref=GeneID:101506037;Name=LOC101506037;gbkey=Gene;gene=LOC101506037;gene_biotype=protein_coding
NC_021160.1	Mutator_TIR_Transposon	23133388	23136142	2821	23121516	23133321	-	ID=gene-LOC101514724;Dbxref=GeneID:101514724;Name=LOC101514724;gbkey=Gene;gene=LOC101514724;gene_biotype=protein_coding
NC_021160.1	Copia_LTR_Retrotransposons	23684940	23690197	3	23690200	23691910	+	ID=gene-LOC113786508;Dbxref=GeneID:113786508;Name=LOC113786508;gbkey=Gene;gene=LOC113786508;gene_biotype=lncRNA
NC_021160.1	Copia_LTR_Retrotransposons	24487069	24492147	2014	24494161	24509601	+	ID=gene-LOC101507755;Dbxref=GeneID:101507755;Name=LOC101507755;gbkey=Gene;gene=LOC101507755;gene_biotype=protein_coding
NC_021160.1	CACTA_TIR_Transposon	26347590	26348992	6221	26355213	26363850	+	ID=gene-LOC101505824;Dbxref=GeneID:101505824;Name=LOC101505824;gbkey=Gene;gene=LOC101505824;gene_biotype=protein_coding
NC_021160.1	Copia_LTR_Retrotransposons	26412812	26416893	5067	26411382	26411826	-	ID=gene-LOC113787529;Dbxref=GeneID:113787529;Name=LOC113787529;gbkey=Gene;gene=LOC113787529;gene_biotype=lncRNA
NC_021160.1	Mutator_TIR_Transposon	27536046	27536247	7204	27526994	27529043	-	ID=gene-LOC113787704;Dbxref=GeneID:113787704;Name=LOC113787704;gbkey=Gene;gene=LOC113787704;gene_biotype=protein_coding
NC_021160.1	hAT_TIR_Transposon	30585351	30585827	100	30585927	30589801	+	ID=gene-LOC113786579;Dbxref=GeneID:113786579;Name=LOC113786579;gbkey=Gene;gene=LOC113786579;gene_biotype=lncRNA
NC_021160.1	hAT_TIR_Transposon	30747586	30748978	2501	30740416	30746477	-	ID=gene-LOC101488811;Dbxref=GeneID:101488811;Name=LOC101488811;gbkey=Gene;gene=LOC101488811;gene_biotype=protein_coding
NC_021160.1	Copia_LTR_Retrotransposons	30749705	30756329	1996	30758325	30761249	+	ID=gene-LOC101511274;Dbxref=GeneID:101511274;Name=LOC101511274;gbkey=Gene;gene=LOC101511274;gene_biotype=protein_coding
NC_021160.1	Mutator_TIR_Transposon	31341625	31344070	5816	31349886	31356903	+	ID=gene-LOC105852927;Dbxref=GeneID:105852927;Name=LOC105852927;gbkey=Gene;gene=LOC105852927;gene_biotype=lncRNA
NC_021160.1	Mutator_TIR_Transposon	31456727	31459009	2642	31455290	31456367	-	ID=gene-LOC101495708;Dbxref=GeneID:101495708;Name=LOC101495708;gbkey=Gene;gene=LOC101495708;gene_biotype=protein_coding
NC_021160.1	Mutator_TIR_Transposon	32411652	32411767	3421	32415188	32415769	+	ID=gene-LOC113787743;Dbxref=GeneID:113787743;Name=LOC113787743;gbkey=Gene;gene=LOC113787743;gene_biotype=protein_coding
NC_021160.1	Mutator_TIR_Transposon	37074172	37074287	5067	37068783	37069220	-	ID=gene-LOC101502496;Dbxref=GeneID:101502496;Name=LOC101502496;gbkey=Gene;gene=LOC101502496;gene_biotype=protein_coding
NC_021160.1	Copia_LTR_Retrotransposons	37270749	37277598	8757	37261036	37268841	-	ID=gene-LOC101498792;Dbxref=GeneID:101498792;Name=LOC101498792;gbkey=Gene;gene=LOC101498792;gene_biotype=protein_coding
NC_021160.1	CACTA_TIR_Transposon	40374285	40379293	9259	40335063	40370034	-	ID=gene-LOC101503894;Dbxref=GeneID:101503894;Name=LOC101503894;gbkey=Gene;gene=LOC101503894;gene_biotype=protein_coding
NC_021160.1	Mutator_TIR_Transposon	40459776	40460177	6191	40466368	40470913	+	ID=gene-LOC101492132;Dbxref=GeneID:101492132;Name=LOC101492132;gbkey=Gene;gene=LOC101492132;gene_biotype=protein_coding
NC_021160.1	Copia_LTR_Retrotransposons	40728768	40734296	3917	40738213	40739248	+	ID=gene-LOC101509027;Dbxref=GeneID:101509027;Name=LOC101509027;end_range=40739248,.;gbkey=Gene;gene=LOC101509027;gene_biotype=protein_coding;partial=true
NC_021160.1	Mutator_TIR_Transposon	41361394	41361546	2236	41358063	41359310	-	ID=gene-LOC101514194;Dbxref=GeneID:101514194;Name=LOC101514194;gbkey=Gene;gene=LOC101514194;gene_biotype=protein_coding
NC_021160.1	Copia_LTR_Retrotransposons	43979886	43986540	1319	43987859	43996286	+	ID=gene-LOC101504864;Dbxref=GeneID:101504864;Name=LOC101504864;gbkey=Gene;gene=LOC101504864;gene_biotype=protein_coding
NC_021160.1	CACTA_TIR_Transposon	46185370	46188748	3326	46192074	46193076	+	ID=gene-LOC105851525;Dbxref=GeneID:105851525;Name=LOC105851525;gbkey=Gene;gene=LOC105851525;gene_biotype=protein_coding
NC_021160.1	Mutator_TIR_Transposon	46324168	46328779	9978	46311618	46318801	-	ID=gene-LOC101494949;Dbxref=GeneID:101494949;Name=LOC101494949;gbkey=Gene;gene=LOC101494949;gene_biotype=protein_coding
NC_021161.1	PIF_Harbinger_TIR_Transposon	21814	22057	2285	18008	19772	-	ID=gene-LOC101492809;Dbxref=GeneID:101492809;Name=LOC101492809;gbkey=Gene;gene=LOC101492809;gene_biotype=protein_coding
NC_021161.1	Unknown_LTR_Retrotransposons	897483	899124	7991	881999	891133	-	ID=gene-LOC101505604;Dbxref=GeneID:101505604;Name=LOC101505604;gbkey=Gene;gene=LOC101505604;gene_biotype=protein_coding
NC_021161.1	CACTA_TIR_Transposon	1082838	1086571	2648	1089219	1092197	+	ID=gene-LOC101488691;Dbxref=GeneID:101488691;Name=LOC101488691;gbkey=Gene;gene=LOC101488691;gene_biotype=protein_coding
NC_021161.1	Unknown_LTR_Retrotransposons	2626402	2629082	1182	2630264	2634040	+	ID=gene-LOC101494110;Dbxref=GeneID:101494110;Name=LOC101494110;gbkey=Gene;gene=LOC101494110;gene_biotype=protein_coding
NC_021161.1	hAT_TIR_Transposon	2932388	2933178	171	2933349	2936947	+	ID=gene-LOC101489030;Dbxref=GeneID:101489030;Name=LOC101489030;gbkey=Gene;gene=LOC101489030;gene_biotype=protein_coding
NC_021161.1	Mutator_TIR_Transposon	4245157	4245628	3783	4249411	4253809	+	ID=gene-LOC101496375;Dbxref=GeneID:101496375;Name=LOC101496375;gbkey=Gene;gene=LOC101496375;gene_biotype=protein_coding
NC_021161.1	Mutator_TIR_Transposon	5240794	5240989	1818	5242807	5246143	+	ID=gene-LOC101491496;Dbxref=GeneID:101491496;Name=LOC101491496;gbkey=Gene;gene=LOC101491496;gene_biotype=protein_coding
NC_021161.1	Mutator_TIR_Transposon	6061640	6061992	147	6062139	6063520	+	ID=gene-LOC101496704;Dbxref=GeneID:101496704;Name=LOC101496704;gbkey=Gene;gene=LOC101496704;gene_biotype=protein_coding
NC_021161.1	Mutator_TIR_Transposon	6781785	6782036	5794	6787830	6789330	+	ID=gene-LOC113785408;Dbxref=GeneID:113785408;Name=LOC113785408;gbkey=Gene;gene=LOC113785408;gene_biotype=pseudogene;pseudo=true
NC_021161.1	Mutator_TIR_Transposon	6840795	6840910	3714	6844624	6846209	+	ID=gene-LOC101512035;Dbxref=GeneID:101512035;Name=LOC101512035;gbkey=Gene;gene=LOC101512035;gene_biotype=protein_coding
NC_021161.1	Mutator_TIR_Transposon	7541135	7541229	7950	7549179	7549965	+	ID=gene-LOC101501331;Dbxref=GeneID:101501331;Name=LOC101501331;gbkey=Gene;gene=LOC101501331;gene_biotype=pseudogene;pseudo=true
NC_021161.1	Copia_LTR_Retrotransposons	8226873	8233409	7713	8224077	8225696	-	ID=gene-LOC101492812;Dbxref=GeneID:101492812;Name=LOC101492812;gbkey=Gene;gene=LOC101492812;gene_biotype=protein_coding
NC_021161.1	Mutator_TIR_Transposon	8615355	8615618	4997	8620615	8624186	+	ID=gene-LOC101509354;Dbxref=GeneID:101509354;Name=LOC101509354;gbkey=Gene;gene=LOC101509354;gene_biotype=protein_coding
NC_021161.1	Mutator_TIR_Transposon	9829154	9829277	44	9829321	9831176	+	ID=gene-LOC101509239;Dbxref=GeneID:101509239;Name=LOC101509239;gbkey=Gene;gene=LOC101509239;gene_biotype=protein_coding
NC_021161.1	Mutator_TIR_Transposon	9829286	9833447	6948	9824679	9826499	-	ID=gene-LOC101496920;Dbxref=GeneID:101496920;Name=LOC101496920;gbkey=Gene;gene=LOC101496920;gene_biotype=protein_coding
NC_021161.1	hAT_TIR_Transposon	10040673	10041558	1867	10043425	10050115	+	ID=gene-LOC101504971;Dbxref=GeneID:101504971;Name=LOC101504971;gbkey=Gene;gene=LOC101504971;gene_biotype=protein_coding
NC_021161.1	Copia_LTR_Retrotransposons	12888371	12890460	8361	12877477	12882099	-	ID=gene-LOC101508609;Dbxref=GeneID:101508609;Name=LOC101508609;gbkey=Gene;gene=LOC101508609;gene_biotype=protein_coding
NC_021161.1	Mutator_TIR_Transposon	13800766	13800881	8050	13791459	13792831	-	ID=gene-LOC101500909;Dbxref=GeneID:101500909;Name=LOC101500909;gbkey=Gene;gene=LOC101500909;gene_biotype=protein_coding
NC_021161.1	Copia_LTR_Retrotransposons	15353707	15358398	3184	15361582	15362176	+	ID=gene-LOC101500166;Dbxref=GeneID:101500166;Name=LOC101500166;gbkey=Gene;gene=LOC101500166;gene_biotype=protein_coding
NC_021161.1	hAT_TIR_Transposon	15377431	15378577	1984	15380561	15393607	+	ID=gene-LOC101491810;Dbxref=GeneID:101491810;Name=LOC101491810;gbkey=Gene;gene=LOC101491810;gene_biotype=protein_coding
NC_021161.1	hAT_TIR_Transposon	15696247	15698419	3870	15694478	15694549	-	ID=gene-TRNAD-GUC-5;Dbxref=GeneID:113785634;Name=TRNAD-GUC;gbkey=Gene;gene=TRNAD-GUC;gene_biotype=tRNA
NC_021161.1	Mutator_TIR_Transposon	15744694	15745430	8284	15753714	15760658	+	ID=gene-LOC101497017;Dbxref=GeneID:101497017;Name=LOC101497017;gbkey=Gene;gene=LOC101497017;gene_biotype=protein_coding
NC_021161.1	Copia_LTR_Retrotransposons	15988865	15990953	3171	15985575	15987782	-	ID=gene-LOC101506250;Dbxref=GeneID:101506250;Name=LOC101506250;gbkey=Gene;gene=LOC101506250;gene_biotype=pseudogene;pseudo=true
NC_021161.1	hAT_TIR_Transposon	16241426	16243821	6511	16232136	16237310	-	ID=gene-LOC101508180;Dbxref=GeneID:101508180;Name=LOC101508180;gbkey=Gene;gene=LOC101508180;gene_biotype=protein_coding
NC_021161.1	Mutator_TIR_Transposon	18365052	18365209	1089	18361125	18364120	-	ID=gene-LOC101505395;Dbxref=GeneID:101505395;Name=LOC101505395;gbkey=Gene;gene=LOC101505395;gene_biotype=protein_coding
NC_021161.1	CACTA_TIR_Transposon	18632249	18633894	2427	18629800	18631467	-	ID=gene-LOC101507024;Dbxref=GeneID:101507024;Name=LOC101507024;gbkey=Gene;gene=LOC101507024;gene_biotype=protein_coding
NC_021161.1	CACTA_TIR_Transposon	18792475	18792823	6382	18786358	18786441	-	ID=gene-LOC113785583;Dbxref=GeneID:113785583;Name=LOC113785583;gbkey=Gene;gene=LOC113785583;gene_biotype=snoRNA
NC_021161.1	Mutator_TIR_Transposon	20878377	20878498	4811	20883309	20889465	+	ID=gene-LOC101506367;Dbxref=GeneID:101506367;Name=LOC101506367;gbkey=Gene;gene=LOC101506367;gene_biotype=protein_coding
NC_021161.1	Mutator_TIR_Transposon	21055629	21056018	6526	21049022	21049492	-	ID=gene-LOC101511089;Dbxref=GeneID:101511089;Name=LOC101511089;gbkey=Gene;gene=LOC101511089;gene_biotype=protein_coding
NC_021161.1	hAT_TIR_Transposon	21366170	21366308	7191	21356040	21359117	-	ID=gene-LOC101512041;Dbxref=GeneID:101512041;Name=LOC101512041;gbkey=Gene;gene=LOC101512041;gene_biotype=protein_coding
NC_021161.1	Copia_LTR_Retrotransposons	22708237	22712091	7111	22703027	22704980	-	ID=gene-LOC113785454;Dbxref=GeneID:113785454;Name=LOC113785454;gbkey=Gene;gene=LOC113785454;gene_biotype=protein_coding
NC_021161.1	Unknown_LTR_Retrotransposons	22791924	22794234	5240	22787891	22788994	-	ID=gene-LOC101490123;Dbxref=GeneID:101490123;Name=LOC101490123;gbkey=Gene;gene=LOC101490123;gene_biotype=pseudogene;pseudo=true
NC_021161.1	Unknown_LTR_Retrotransposons	24054015	24055627	7870	24046999	24047757	-	ID=gene-LOC113785458;Dbxref=GeneID:113785458;Name=LOC113785458;gbkey=Gene;gene=LOC113785458;gene_biotype=pseudogene;pseudo=true
NC_021161.1	Mutator_TIR_Transposon	24243760	24243864	5454	24204397	24238410	-	ID=gene-LOC101499218;Dbxref=GeneID:101499218;Name=LOC101499218;gbkey=Gene;gene=LOC101499218;gene_biotype=protein_coding
NC_021161.1	Mutator_TIR_Transposon	24436123	24436631	3664	24429924	24432967	-	ID=gene-LOC101504558;Dbxref=GeneID:101504558;Name=LOC101504558;gbkey=Gene;gene=LOC101504558;gene_biotype=protein_coding
NC_021161.1	Mutator_TIR_Transposon	24445104	24445632	8764	24454396	24464907	+	ID=gene-LOC101504872;Dbxref=GeneID:101504872;Name=LOC101504872;gbkey=Gene;gene=LOC101504872;gene_biotype=protein_coding
NC_021161.1	Tc1_Mariner_TIR_Transposon	24590133	24590693	2055	24585749	24588638	-	ID=gene-LOC101506150;Dbxref=GeneID:101506150;Name=LOC101506150;gbkey=Gene;gene=LOC101506150;gene_biotype=protein_coding
NC_021161.1	CACTA_TIR_Transposon	25083353	25084746	1895	25086641	25092068	+	ID=gene-LOC101493052;Dbxref=GeneID:101493052;Name=LOC101493052;gbkey=Gene;gene=LOC101493052;gene_biotype=protein_coding
NC_021161.1	CACTA_TIR_Transposon	25449622	25453346	5969	25459315	25461800	+	ID=gene-LOC105851633;Dbxref=GeneID:105851633;Name=LOC105851633;gbkey=Gene;gene=LOC105851633;gene_biotype=protein_coding
NC_021161.1	Mutator_TIR_Transposon	25739464	25739810	789	25740599	25740681	+	ID=gene-LOC113785581;Dbxref=GeneID:113785581;Name=LOC113785581;gbkey=Gene;gene=LOC113785581;gene_biotype=snoRNA
NC_021161.1	Copia_LTR_Retrotransposons	25826736	25828844	8889	25816107	25819955	-	ID=gene-LOC113785459;Dbxref=GeneID:113785459;Name=LOC113785459;gbkey=Gene;gene=LOC113785459;gene_biotype=lncRNA
NC_021161.1	Unknown_LTR_Retrotransposons	25940063	25941640	3942	25945582	25946829	+	ID=gene-LOC101493591;Dbxref=GeneID:101493591;Name=LOC101493591;gbkey=Gene;gene=LOC101493591;gene_biotype=protein_coding
NC_021161.1	Copia_LTR_Retrotransposons	26517367	26522078	7356	26510375	26514722	-	ID=gene-LOC101498009;Dbxref=GeneID:101498009;Name=LOC101498009;gbkey=Gene;gene=LOC101498009;gene_biotype=protein_coding
NC_021161.1	Mutator_TIR_Transposon	26758942	26759353	9453	26748098	26749900	-	ID=gene-LOC101502930;Dbxref=GeneID:101502930;Name=LOC101502930;gbkey=Gene;gene=LOC101502930;gene_biotype=protein_coding
NC_021161.1	hAT_TIR_Transposon	27132165	27132714	661	27133375	27135192	+	ID=gene-LOC101506256;Dbxref=GeneID:101506256;Name=LOC101506256;gbkey=Gene;gene=LOC101506256;gene_biotype=protein_coding
NC_021161.1	Copia_LTR_Retrotransposons	28604404	28608727	632	28609359	28610035	+	ID=gene-LOC101509041;Dbxref=GeneID:101509041;Name=LOC101509041;gbkey=Gene;gene=LOC101509041;gene_biotype=protein_coding;partial=true;start_range=.,28609359
NC_021161.1	Unknown_LTR_Retrotransposons	28960845	28962779	5339	28968118	28974434	+	ID=gene-LOC101499641;Dbxref=GeneID:101499641;Name=LOC101499641;gbkey=Gene;gene=LOC101499641;gene_biotype=protein_coding
NC_021161.1	Mutator_TIR_Transposon	29765705	29766050	601	29766651	29767921	+	ID=gene-LOC101496383;Dbxref=GeneID:101496383;Name=LOC101496383;gbkey=Gene;gene=LOC101496383;gene_biotype=protein_coding
NC_021161.1	Mutator_TIR_Transposon	30541315	30542837	3007	30537314	30539830	-	ID=gene-LOC101497480;Dbxref=GeneID:101497480;Name=LOC101497480;gbkey=Gene;gene=LOC101497480;gene_biotype=protein_coding
NC_021161.1	Mutator_TIR_Transposon	31086253	31086492	1025	31087517	31089996	+	ID=gene-LOC101510766;Dbxref=GeneID:101510766;Name=LOC101510766;gbkey=Gene;gene=LOC101510766;gene_biotype=protein_coding
NC_021161.1	Unknown_LTR_Retrotransposons	31601306	31603053	8517	31592528	31594536	-	ID=gene-LOC101503804;Dbxref=GeneID:101503804;Name=LOC101503804;gbkey=Gene;gene=LOC101503804;gene_biotype=protein_coding
NC_021161.1	CACTA_TIR_Transposon	31852164	31852596	1566	31854162	31858460	+	ID=gene-LOC101507666;Dbxref=GeneID:101507666;Name=LOC101507666;gbkey=Gene;gene=LOC101507666;gene_biotype=protein_coding
NC_021161.1	Gypsy_LTR_Retrotransposons	32596067	32601393	2137	32603530	32605653	+	ID=gene-LOC101502413;Dbxref=GeneID:101502413;Name=LOC101502413;gbkey=Gene;gene=LOC101502413;gene_biotype=protein_coding
NC_021161.1	Copia_LTR_Retrotransposons	34238974	34244027	3845	34247872	34253254	+	ID=gene-LOC101506586;Dbxref=GeneID:101506586;Name=LOC101506586;gbkey=Gene;gene=LOC101506586;gene_biotype=protein_coding
NC_021161.1	Mutator_TIR_Transposon	34422910	34427768	893	34428661	34433363	+	ID=gene-LOC101514643;Dbxref=GeneID:101514643;Name=LOC101514643;gbkey=Gene;gene=LOC101514643;gene_biotype=protein_coding
NC_021161.1	helitron	35576400	35581827	1348	35583175	35585792	+	ID=gene-LOC101504759;Dbxref=GeneID:101504759;Name=LOC101504759;gbkey=Gene;gene=LOC101504759;gene_biotype=protein_coding
NC_021161.1	PIF_Harbinger_TIR_Transposon	36142057	36142400	3221	36137527	36139179	-	ID=gene-LOC101507355;Dbxref=GeneID:101507355;Name=LOC101507355;gbkey=Gene;gene=LOC101507355;gene_biotype=protein_coding
NC_021161.1	Unknown_LTR_Retrotransposons	36500189	36501717	3394	36505111	36511349	+	ID=gene-LOC101500712;Dbxref=GeneID:101500712;Name=LOC101500712;gbkey=Gene;gene=LOC101500712;gene_biotype=protein_coding
NC_021162.1	Mutator_TIR_Transposon	523151	525799	3214	513954	522585	-	ID=gene-LOC101497361;Dbxref=GeneID:101497361;Name=LOC101497361;gbkey=Gene;gene=LOC101497361;gene_biotype=protein_coding
NC_021162.1	Copia_LTR_Retrotransposons	4618454	4620289	3985	4624274	4661185	+	ID=gene-LOC101494974;Dbxref=GeneID:101494974;Name=LOC101494974;gbkey=Gene;gene=LOC101494974;gene_biotype=protein_coding
NC_021162.1	Copia_LTR_Retrotransposons	5208186	5214539	2412	5216951	5220812	+	ID=gene-LOC101506158;Dbxref=GeneID:101506158;Name=LOC101506158;gbkey=Gene;gene=LOC101506158;gene_biotype=protein_coding
NC_021162.1	helitron	6263001	6269457	8365	6252416	6261092	-	ID=gene-LOC101492155;Dbxref=GeneID:101492155;Name=LOC101492155;gbkey=Gene;gene=LOC101492155;gene_biotype=protein_coding
NC_021162.1	Mutator_TIR_Transposon	6959634	6961124	1630	6962754	6968193	+	ID=gene-LOC101501663;Dbxref=GeneID:101501663;Name=LOC101501663;gbkey=Gene;gene=LOC101501663;gene_biotype=protein_coding
NC_021162.1	Unknown_LTR_Retrotransposons	7649928	7652027	1185	7653212	7656641	+	ID=gene-LOC101489160;Dbxref=GeneID:101489160;Name=LOC101489160;gbkey=Gene;gene=LOC101489160;gene_biotype=protein_coding
NC_021162.1	CACTA_TIR_Transposon	8762325	8765390	3491	8768881	8773072	+	ID=gene-LOC105851735;Dbxref=GeneID:105851735;Name=LOC105851735;gbkey=Gene;gene=LOC105851735;gene_biotype=protein_coding
NC_021162.1	Copia_LTR_Retrotransposons	9696803	9701903	9162	9667225	9692741	-	ID=gene-LOC101490018;Dbxref=GeneID:101490018;Name=LOC101490018;gbkey=Gene;gene=LOC101490018;gene_biotype=protein_coding
NC_021162.1	CACTA_TIR_Transposon	9977133	9978490	7960	9986450	9990777	+	ID=gene-LOC101492949;Dbxref=GeneID:101492949;Name=LOC101492949;gbkey=Gene;gene=LOC101492949;gene_biotype=protein_coding
NC_021162.1	hAT_TIR_Transposon	11337063	11338070	3106	11331354	11334964	-	ID=gene-LOC101510219;Dbxref=GeneID:101510219;Name=LOC101510219;gbkey=Gene;gene=LOC101510219;gene_biotype=protein_coding
NC_021162.1	Copia_LTR_Retrotransposons	12820598	12825395	7190	12814054	12818205	-	ID=gene-LOC101503150;Dbxref=GeneID:101503150;Name=LOC101503150;gbkey=Gene;gene=LOC101503150;gene_biotype=protein_coding
NC_021162.1	Mutator_TIR_Transposon	13129642	13132222	6023	13138245	13141743	+	ID=gene-LOC101508519;Dbxref=GeneID:101508519;Name=LOC101508519;gbkey=Gene;gene=LOC101508519;gene_biotype=protein_coding
NC_021162.1	Mutator_TIR_Transposon	13149337	13151643	795	13152438	13152659	+	ID=gene-LOC113785989;Dbxref=GeneID:113785989;Name=LOC113785989;gbkey=Gene;gene=LOC113785989;gene_biotype=snoRNA
NC_021162.1	helitron	14050414	14052519	3817	14045185	14048702	-	ID=gene-LOC101491517;Dbxref=GeneID:101491517;Name=LOC101491517;gbkey=Gene;gene=LOC101491517;gene_biotype=protein_coding
NC_021162.1	hAT_TIR_Transposon	14567377	14568794	8522	14557938	14560272	-	ID=gene-LOC101504764;Dbxref=GeneID:101504764;Name=LOC101504764;gbkey=Gene;gene=LOC101504764;gene_biotype=protein_coding
NC_021162.1	Mutator_TIR_Transposon	15373446	15374667	1857	15369641	15372810	-	ID=gene-LOC101511099;Dbxref=GeneID:101511099;Name=LOC101511099;gbkey=Gene;gene=LOC101511099;gene_biotype=protein_coding
NC_021162.1	Mutator_TIR_Transposon	15516178	15516276	4337	15520613	15521754	+	ID=gene-LOC105851768;Dbxref=GeneID:105851768;Name=LOC105851768;gbkey=Gene;gene=LOC105851768;gene_biotype=lncRNA
NC_021162.1	CACTA_TIR_Transposon	15721441	15721736	1151	15714171	15720585	-	ID=gene-LOC101515302;Dbxref=GeneID:101515302;Name=LOC101515302;gbkey=Gene;gene=LOC101515302;gene_biotype=protein_coding
NC_021162.1	Mutator_TIR_Transposon	15910480	15910570	3737	15906179	15906833	-	ID=gene-LOC101490456;Dbxref=GeneID:101490456;Name=LOC101490456;gbkey=Gene;gene=LOC101490456;gene_biotype=protein_coding
NC_021162.1	Copia_LTR_Retrotransposons	16652453	16654534	3853	16647826	16650681	-	ID=gene-LOC101502828;Dbxref=GeneID:101502828;Name=LOC101502828;gbkey=Gene;gene=LOC101502828;gene_biotype=protein_coding
NC_021162.1	hAT_TIR_Transposon	17729133	17732162	5065	17721952	17727097	-	ID=gene-LOC101510670;Dbxref=GeneID:101510670;Name=LOC101510670;gbkey=Gene;gene=LOC101510670;gene_biotype=pseudogene;pseudo=true
NC_021162.1	Mutator_TIR_Transposon	17849542	17849622	2946	17852568	17856749	+	ID=gene-LOC101505507;Dbxref=GeneID:101505507;Name=LOC101505507;gbkey=Gene;gene=LOC101505507;gene_biotype=protein_coding
NC_021162.1	Copia_LTR_Retrotransposons	18223216	18229564	7454	18213941	18222110	-	ID=gene-LOC101513566;Dbxref=GeneID:101513566;Name=LOC101513566;gbkey=Gene;gene=LOC101513566;gene_biotype=protein_coding
NC_021162.1	Unknown_LTR_Retrotransposons	18606950	18612145	4722	18616867	18625406	+	ID=gene-LOC105851779;Dbxref=GeneID:105851779;Name=LOC105851779;gbkey=Gene;gene=LOC105851779;gene_biotype=lncRNA
NC_021162.1	Copia_LTR_Retrotransposons	18678859	18684924	1442	18686366	18689029	+	ID=gene-LOC101494346;Dbxref=GeneID:101494346;Name=LOC101494346;gbkey=Gene;gene=LOC101494346;gene_biotype=protein_coding
NC_021162.1	hAT_TIR_Transposon	19947840	19948565	1872	19950437	19957118	+	ID=gene-LOC101497699;Dbxref=GeneID:101497699;Name=LOC101497699;gbkey=Gene;gene=LOC101497699;gene_biotype=protein_coding
NC_021162.1	Unknown_LTR_Retrotransposons	20023340	20024886	4723	20029609	20030806	+	ID=gene-LOC101500408;Dbxref=GeneID:101500408;Name=LOC101500408;gbkey=Gene;gene=LOC101500408;gene_biotype=protein_coding
NC_021162.1	Copia_LTR_Retrotransposons	20970566	20975386	4777	20980163	20980256	+	ID=gene-TRNAY-GUA-2;Dbxref=GeneID:113786047;Name=TRNAY-GUA;gbkey=Gene;gene=TRNAY-GUA;gene_biotype=tRNA
NC_021162.1	Mutator_TIR_Transposon	21299115	21299300	1180	21300480	21301962	+	ID=gene-LOC101496504;Dbxref=GeneID:101496504;Name=LOC101496504;gbkey=Gene;gene=LOC101496504;gene_biotype=protein_coding
NC_021162.1	Mutator_TIR_Transposon	21882263	21882354	8352	21866295	21874002	-	ID=gene-LOC101499136;Dbxref=GeneID:101499136;Name=LOC101499136;gbkey=Gene;gene=LOC101499136;gene_biotype=protein_coding
NC_021162.1	Mutator_TIR_Transposon	22798683	22799029	633	22780783	22798396	-	ID=gene-LOC101497037;Dbxref=GeneID:101497037;Name=LOC101497037;gbkey=Gene;gene=LOC101497037;gene_biotype=protein_coding
NC_021162.1	Mutator_TIR_Transposon	23045569	23045932	2142	23025538	23043790	-	ID=gene-LOC101504236;Dbxref=GeneID:101504236;Name=LOC101504236;gbkey=Gene;gene=LOC101504236;gene_biotype=protein_coding
NC_021162.1	Copia_LTR_Retrotransposons	23238712	23243302	4914	23235980	23238388	-	ID=gene-LOC101511947;Dbxref=GeneID:101511947;Name=LOC101511947;gbkey=Gene;gene=LOC101511947;gene_biotype=protein_coding
NC_021162.1	Mutator_TIR_Transposon	25006219	25006388	5964	24995413	25000424	-	ID=gene-LOC101512159;Dbxref=GeneID:101512159;Name=LOC101512159;gbkey=Gene;gene=LOC101512159;gene_biotype=protein_coding
NC_021162.1	Mutator_TIR_Transposon	25720785	25723461	6897	25706674	25716564	-	ID=gene-LOC101507480;Dbxref=GeneID:101507480;Name=LOC101507480;gbkey=Gene;gene=LOC101507480;gene_biotype=protein_coding
NC_021162.1	Unknown_LTR_Retrotransposons	25792615	25794184	5903	25787922	25788281	-	ID=gene-LOC101509702;Dbxref=GeneID:101509702;Name=LOC101509702;gbkey=Gene;gene=LOC101509702;gene_biotype=protein_coding
NC_021162.1	hAT_TIR_Transposon	25961528	25962276	7950	25970226	25971362	+	ID=gene-LOC101513019;Dbxref=GeneID:101513019;Name=LOC101513019;gbkey=Gene;gene=LOC101513019;gene_biotype=lncRNA
NC_021162.1	Copia_LTR_Retrotransposons	26347893	26349775	3525	26331003	26346250	-	ID=gene-LOC101495197;Dbxref=GeneID:101495197;Name=LOC101495197;gbkey=Gene;gene=LOC101495197;gene_biotype=protein_coding
NC_021162.1	Copia_LTR_Retrotransposons	26535234	26540168	2319	26542487	26544399	+	ID=gene-NAC25;Dbxref=GeneID:101500623;Name=NAC25;gbkey=Gene;gene=NAC25;gene_biotype=protein_coding
NC_021162.1	Mutator_TIR_Transposon	26669047	26669155	3115	26672270	26679848	+	ID=gene-LOC101506382;Dbxref=GeneID:101506382;Name=LOC101506382;gbkey=Gene;gene=LOC101506382;gene_biotype=protein_coding
NC_021162.1	Mutator_TIR_Transposon	26704868	26708690	4089	26702261	26704601	-	ID=gene-LOC101508950;Dbxref=GeneID:101508950;Name=LOC101508950;gbkey=Gene;gene=LOC101508950;gene_biotype=protein_coding
NC_021162.1	Mutator_TIR_Transposon	27727218	27727966	4413	27717938	27723553	-	ID=gene-LOC101493611;Dbxref=GeneID:101493611;Name=LOC101493611;gbkey=Gene;gene=LOC101493611;gene_biotype=protein_coding
NC_021162.1	hAT_TIR_Transposon	27828687	27829487	3992	27824261	27825495	-	ID=gene-LOC101498579;Dbxref=GeneID:101498579;Name=LOC101498579;gbkey=Gene;gene=LOC101498579;gene_biotype=protein_coding
NC_021162.1	Copia_LTR_Retrotransposons	27859168	27863808	5403	27845437	27858405	-	ID=gene-LOC101498915;Dbxref=GeneID:101498915;Name=LOC101498915;gbkey=Gene;gene=LOC101498915;gene_biotype=protein_coding;partial=true;start_range=.,27845437
NC_021162.1	Gypsy_LTR_Retrotransposons	29063550	29068746	7954	29055997	29060792	-	ID=gene-LOC101491427;Dbxref=GeneID:101491427;Name=LOC101491427;gbkey=Gene;gene=LOC101491427;gene_biotype=protein_coding
NC_021162.1	hAT_TIR_Transposon	30369416	30373692	5221	30367473	30368471	-	ID=gene-LOC101498367;Dbxref=GeneID:101498367;Name=LOC101498367;gbkey=Gene;gene=LOC101498367;gene_biotype=protein_coding
NC_021162.1	hAT_TIR_Transposon	30598888	30602856	8664	30588797	30594192	-	ID=gene-LOC101505649;Dbxref=GeneID:101505649;Name=LOC101505649;gbkey=Gene;gene=LOC101505649;gene_biotype=protein_coding
NC_021162.1	Mutator_TIR_Transposon	31004912	31005027	4907	30993069	31000120	-	ID=gene-LOC101503710;Dbxref=GeneID:101503710;Name=LOC101503710;gbkey=Gene;gene=LOC101503710;gene_biotype=protein_coding
NC_021162.1	CACTA_TIR_Transposon	31611498	31616256	812	31617068	31627082	+	ID=gene-LOC101501466;Dbxref=GeneID:101501466;Name=LOC101501466;gbkey=Gene;gene=LOC101501466;gene_biotype=protein_coding
NC_021162.1	CACTA_TIR_Transposon	32557776	32558586	5453	32564039	32565477	+	ID=gene-LOC101501264;Dbxref=GeneID:101501264;Name=LOC101501264;gbkey=Gene;gene=LOC101501264;gene_biotype=protein_coding
NC_021162.1	Mutator_TIR_Transposon	32656294	32660346	88	32660434	32663745	+	ID=gene-LOC101504459;Dbxref=GeneID:101504459;Name=LOC101504459;gbkey=Gene;gene=LOC101504459;gene_biotype=protein_coding
NC_021162.1	helitron	32940579	32947785	941	32948726	32954322	+	ID=gene-LOC101491841;Dbxref=GeneID:101491841;Name=LOC101491841;gbkey=Gene;gene=LOC101491841;gene_biotype=protein_coding
NC_021162.1	Tc1_Mariner_TIR_Transposon	33121306	33121945	7324	33113993	33114621	-	ID=gene-LOC101496738;Dbxref=GeneID:101496738;Name=LOC101496738;gbkey=Gene;gene=LOC101496738;gene_biotype=protein_coding
NC_021162.1	Copia_LTR_Retrotransposons	34577544	34582495	1611	34584106	34586122	+	ID=gene-LOC105851112;Dbxref=GeneID:105851112;Name=LOC105851112;gbkey=Gene;gene=LOC105851112;gene_biotype=pseudogene;pseudo=true
NC_021162.1	hAT_TIR_Transposon	34769491	34770347	2988	34767287	34767359	-	ID=gene-TRNAR-UCU-5;Dbxref=GeneID:113786092;Name=TRNAR-UCU;gbkey=Gene;gene=TRNAR-UCU;gene_biotype=tRNA
NC_021162.1	CACTA_TIR_Transposon	35385854	35388661	2565	35391226	35395040	+	ID=gene-LOC101491958;Dbxref=GeneID:101491958;Name=LOC101491958;gbkey=Gene;gene=LOC101491958;gene_biotype=protein_coding
NC_021162.1	Unknown_LTR_Retrotransposons	35688289	35691575	7493	35680003	35684082	-	ID=gene-LOC101488282;Dbxref=GeneID:101488282;Name=LOC101488282;gbkey=Gene;gene=LOC101488282;gene_biotype=protein_coding
NC_021162.1	hAT_TIR_Transposon	35829479	35830481	1930	35832411	35839137	+	ID=gene-LOC101507374;Dbxref=GeneID:101507374;Name=LOC101507374;gbkey=Gene;gene=LOC101507374;gene_biotype=protein_coding
NC_021162.1	CACTA_TIR_Transposon	36165522	36169956	3252	36173208	36173279	+	ID=gene-TRNAP-AGG-8;Dbxref=GeneID:113786059;Name=TRNAP-AGG;gbkey=Gene;gene=TRNAP-AGG;gene_biotype=tRNA
NC_021162.1	CACTA_TIR_Transposon	36392131	36392840	767	36389875	36392073	-	ID=gene-LOC101507580;Dbxref=GeneID:101507580;Name=LOC101507580;gbkey=Gene;gene=LOC101507580;gene_biotype=protein_coding
NC_021162.1	Mutator_TIR_Transposon	36512457	36514748	8007	36500737	36506741	-	ID=gene-LOC101491846;Dbxref=GeneID:101491846;Name=LOC101491846;gbkey=Gene;gene=LOC101491846;gene_biotype=protein_coding
NC_021162.1	Mutator_TIR_Transposon	36773747	36773952	2515	36776467	36780304	+	ID=gene-LOC101498829;Dbxref=GeneID:101498829;Name=LOC101498829;gbkey=Gene;gene=LOC101498829;gene_biotype=protein_coding
NC_021162.1	hAT_TIR_Transposon	37038250	37038932	820	37033441	37038112	-	ID=gene-LOC101510238;Dbxref=GeneID:101510238;Name=LOC101510238;gbkey=Gene;gene=LOC101510238;gene_biotype=protein_coding
NC_021162.1	CACTA_TIR_Transposon	37601509	37604085	5082	37597720	37599003	-	ID=gene-LOC101507268;Dbxref=GeneID:101507268;Name=LOC101507268;gbkey=Gene;gene=LOC101507268;gene_biotype=protein_coding
NC_021162.1	Mutator_TIR_Transposon	37885303	37888822	2697	37891519	37893403	+	ID=gene-LOC101490794;Dbxref=GeneID:101490794;Name=LOC101490794;gbkey=Gene;gene=LOC101490794;gene_biotype=protein_coding
NC_021162.1	hAT_TIR_Transposon	38823869	38824024	9540	38813508	38814484	-	ID=gene-LOC105851842;Dbxref=GeneID:105851842;Name=LOC105851842;gbkey=Gene;gene=LOC105851842;gene_biotype=protein_coding
NC_021162.1	helitron	39834899	39835815	3117	39838932	39849052	+	ID=gene-LOC101503928;Dbxref=GeneID:101503928;Name=LOC101503928;gbkey=Gene;gene=LOC101503928;gene_biotype=protein_coding
NC_021163.1	Mutator_TIR_Transposon	1313973	1315500	7318	1306147	1308182	-	ID=gene-LOC101505204;Dbxref=GeneID:101505204;Name=LOC101505204;gbkey=Gene;gene=LOC101505204;gene_biotype=protein_coding
NC_021163.1	hAT_TIR_Transposon	2177026	2177806	1587	2173247	2176219	-	ID=gene-LOC101509392;Dbxref=GeneID:101509392;Name=LOC101509392;gbkey=Gene;gene=LOC101509392;gene_biotype=protein_coding
NC_021163.1	Copia_LTR_Retrotransposons	2286105	2288188	6463	2278274	2281725	-	ID=gene-LOC101514011;Dbxref=GeneID:101514011;Name=LOC101514011;gbkey=Gene;gene=LOC101514011;gene_biotype=protein_coding
NC_021163.1	helitron	2720015	2721093	757	2721850	2721976	+	ID=gene-LOC113786427;Dbxref=GeneID:113786427;Name=LOC113786427;gbkey=Gene;gene=LOC113786427;gene_biotype=snRNA
NC_021163.1	CACTA_TIR_Transposon	4387127	4387896	3625	4391521	4403759	+	ID=gene-LOC101502115;Dbxref=GeneID:101502115;Name=LOC101502115;gbkey=Gene;gene=LOC101502115;gene_biotype=protein_coding
NC_021163.1	Mutator_TIR_Transposon	4551377	4551723	749	4534814	4550974	-	ID=gene-LOC101510142;Dbxref=GeneID:101510142;Name=LOC101510142;gbkey=Gene;gene=LOC101510142;gene_biotype=protein_coding
NC_021163.1	Unknown_LTR_Retrotransposons	4635453	4637023	4940	4628950	4632083	-	ID=gene-LOC101510903;Dbxref=GeneID:101510903;Name=LOC101510903;gbkey=Gene;gene=LOC101510903;gene_biotype=protein_coding
NC_021163.1	hAT_TIR_Transposon	4671448	4671567	9845	4660352	4661722	-	ID=gene-LOC101511534;Dbxref=GeneID:101511534;Name=LOC101511534;gbkey=Gene;gene=LOC101511534;gene_biotype=protein_coding
NC_021163.1	CACTA_TIR_Transposon	5361396	5362633	3894	5366527	5371816	+	ID=gene-LOC101514248;Dbxref=GeneID:101514248;Name=LOC101514248;gbkey=Gene;gene=LOC101514248;gene_biotype=protein_coding
NC_021163.1	Mutator_TIR_Transposon	6305152	6305378	5633	6296366	6299745	-	ID=gene-LOC101504150;Dbxref=GeneID:101504150;Name=LOC101504150;gbkey=Gene;gene=LOC101504150;gene_biotype=protein_coding
NC_021163.1	Mutator_TIR_Transposon	7842820	7842901	840	7840889	7842061	-	ID=gene-LOC101493731;Dbxref=GeneID:101493731;Name=LOC101493731;gbkey=Gene;gene=LOC101493731;gene_biotype=protein_coding
NC_021163.1	Mutator_TIR_Transposon	7887873	7892755	6781	7878676	7885974	-	ID=gene-LOC101497606;Dbxref=GeneID:101497606;Name=LOC101497606;gbkey=Gene;gene=LOC101497606;gene_biotype=protein_coding
NC_021163.1	Copia_LTR_Retrotransposons	9162882	9169585	671	9170256	9184125	+	ID=gene-LOC101511424;Dbxref=GeneID:101511424;Name=LOC101511424;gbkey=Gene;gene=LOC101511424;gene_biotype=protein_coding
NC_021163.1	Mutator_TIR_Transposon	9359815	9362500	5359	9352289	9357141	-	ID=gene-LOC101489512;Dbxref=GeneID:101489512;Name=LOC101489512;gbkey=Gene;gene=LOC101489512;gene_biotype=protein_coding
NC_021163.1	Mutator_TIR_Transposon	9792337	9794591	6334	9800925	9803163	+	ID=gene-LOC101500737;Dbxref=GeneID:101500737;Name=LOC101500737;gbkey=Gene;gene=LOC101500737;gene_biotype=protein_coding
NC_021163.1	Unknown_LTR_Retrotransposons	10195695	10199639	7191	10189380	10192448	-	ID=gene-LOC101514892;Dbxref=GeneID:101514892;Name=LOC101514892;gbkey=Gene;gene=LOC101514892;gene_biotype=protein_coding
NC_021163.1	Mutator_TIR_Transposon	10841865	10842725	6738	10832045	10835987	-	ID=gene-LOC101494370;Dbxref=GeneID:101494370;Name=LOC101494370;gbkey=Gene;gene=LOC101494370;gene_biotype=protein_coding
NC_021163.1	Copia_LTR_Retrotransposons	11638584	11642486	1581	11644067	11654056	+	ID=gene-LOC101498492;Dbxref=GeneID:101498492;Name=LOC101498492;gbkey=Gene;gene=LOC101498492;gene_biotype=protein_coding
NC_021163.1	Copia_LTR_Retrotransposons	12050059	12054741	6771	12045037	12047970	-	ID=gene-LOC101511319;Dbxref=GeneID:101511319;Name=LOC101511319;gbkey=Gene;gene=LOC101511319;gene_biotype=protein_coding
NC_021163.1	Copia_LTR_Retrotransposons	12461422	12465643	3026	12468669	12471352	+	ID=gene-LOC101496311;Dbxref=GeneID:101496311;Name=LOC101496311;gbkey=Gene;gene=LOC101496311;gene_biotype=protein_coding
NC_021163.1	Mutator_TIR_Transposon	12874224	12874568	3733	12866863	12870835	-	ID=gene-LOC101512514;Dbxref=GeneID:101512514;Name=LOC101512514;gbkey=Gene;gene=LOC101512514;gene_biotype=protein_coding
NC_021163.1	Mutator_TIR_Transposon	14612867	14615444	1300	14616744	14617559	+	ID=gene-LOC101500103;Dbxref=GeneID:101500103;Name=LOC101500103;gbkey=Gene;gene=LOC101500103;gene_biotype=protein_coding
NC_021163.1	Copia_LTR_Retrotransposons	14859736	14862169	5007	14867176	14868195	+	ID=gene-LOC113786171;Dbxref=GeneID:113786171;Name=LOC113786171;gbkey=Gene;gene=LOC113786171;gene_biotype=lncRNA
NC_021163.1	helitron	16881556	16883172	1174	16884346	16885523	+	ID=gene-LOC101492536;Dbxref=GeneID:101492536;Name=LOC101492536;gbkey=Gene;gene=LOC101492536;gene_biotype=protein_coding
NC_021163.1	helitron	17159725	17160158	2464	17146947	17157694	-	ID=gene-LOC101501488;Dbxref=GeneID:101501488;Name=LOC101501488;gbkey=Gene;gene=LOC101501488;gene_biotype=protein_coding
NC_021163.1	Mutator_TIR_Transposon	19166973	19170257	8137	19160479	19162120	-	ID=gene-LOC101504803;Dbxref=GeneID:101504803;Name=LOC101504803;gbkey=Gene;gene=LOC101504803;gene_biotype=protein_coding
NC_021163.1	hAT_TIR_Transposon	19522283	19526272	8137	19516439	19518135	-	ID=gene-LOC105851911;Dbxref=GeneID:105851911;Name=LOC105851911;gbkey=Gene;gene=LOC105851911;gene_biotype=pseudogene;pseudo=true
NC_021163.1	CACTA_TIR_Transposon	21462520	21464006	1435	21465441	21465892	+	ID=gene-LOC113786359;Dbxref=GeneID:113786359;Name=LOC113786359;gbkey=Gene;gene=LOC113786359;gene_biotype=lncRNA
NC_021163.1	Copia_LTR_Retrotransposons	21843253	21850072	1916	21851988	21854089	+	ID=gene-LOC101509296;Dbxref=GeneID:101509296;Name=LOC101509296;gbkey=Gene;gene=LOC101509296;gene_biotype=protein_coding
NC_021163.1	Copia_LTR_Retrotransposons	21872759	21874800	2321	21877121	21880895	+	ID=gene-LOC101509939;Dbxref=GeneID:101509939;Name=LOC101509939;gbkey=Gene;gene=LOC101509939;gene_biotype=protein_coding
NC_021163.1	CACTA_TIR_Transposon	22202033	22203044	5742	22194013	22197302	-	ID=gene-LOC101515109;Dbxref=GeneID:101515109;Name=LOC101515109;gbkey=Gene;gene=LOC101515109;gene_biotype=protein_coding
NC_021163.1	Mutator_TIR_Transposon	23774893	23775038	6298	23781336	23782463	+	ID=gene-LOC101507186;Dbxref=GeneID:101507186;Name=LOC101507186;gbkey=Gene;gene=LOC101507186;gene_biotype=protein_coding
NC_021163.1	Unknown_LTR_Retrotransposons	24212603	24215461	6946	24207650	24208515	-	ID=gene-LOC101512833;Dbxref=GeneID:101512833;Name=LOC101512833;gbkey=Gene;gene=LOC101512833;gene_biotype=protein_coding
NC_021163.1	hAT_TIR_Transposon	24499407	24500217	31	24500248	24506187	+	ID=gene-LOC101497526;Dbxref=GeneID:101497526;Name=LOC101497526;gbkey=Gene;gene=LOC101497526;gene_biotype=lncRNA
NC_021163.1	Mutator_TIR_Transposon	25470819	25471535	5273	25465192	25466262	-	ID=gene-LOC101492314;Dbxref=GeneID:101492314;Name=LOC101492314;gbkey=Gene;gene=LOC101492314;gene_biotype=protein_coding
NC_021163.1	hAT_TIR_Transposon	26281886	26282805	2206	26285011	26286824	+	ID=gene-LOC101499582;Dbxref=GeneID:101499582;Name=LOC101499582;gbkey=Gene;gene=LOC101499582;gene_biotype=protein_coding
NC_021163.1	Mutator_TIR_Transposon	28628345	28628693	7665	28618753	28621028	-	ID=gene-LOC113786199;Dbxref=GeneID:113786199;Name=LOC113786199;gbkey=Gene;gene=LOC113786199;gene_biotype=lncRNA
NC_021163.1	Mutator_TIR_Transposon	29021017	29021254	596	29021850	29022709	+	ID=gene-LOC105851951;Dbxref=GeneID:105851951;Name=LOC105851951;gbkey=Gene;gene=LOC105851951;gene_biotype=protein_coding
NC_021163.1	Mutator_TIR_Transposon	30020213	30022385	5587	30027972	30029542	+	ID=gene-LOC113786243;Dbxref=GeneID:113786243;Name=LOC113786243;gbkey=Gene;gene=LOC113786243;gene_biotype=protein_coding
NC_021163.1	helitron	30035957	30039516	3155	30042671	30044933	+	ID=gene-LOC101514267;Dbxref=GeneID:101514267;Name=LOC101514267;gbkey=Gene;gene=LOC101514267;gene_biotype=protein_coding
NC_021163.1	Mutator_TIR_Transposon	30139224	30140991	6221	30147212	30152997	+	ID=gene-LOC101488751;Dbxref=GeneID:101488751;Name=LOC101488751;gbkey=Gene;gene=LOC101488751;gene_biotype=protein_coding
NC_021163.1	CACTA_TIR_Transposon	31144196	31144847	2557	31138473	31142290	-	ID=gene-LOC101502017;Dbxref=GeneID:101502017;Name=LOC101502017;gbkey=Gene;gene=LOC101502017;gene_biotype=protein_coding
NC_021163.1	CACTA_TIR_Transposon	31385586	31387388	9595	31360572	31377793	-	ID=gene-LOC113786160;Dbxref=GeneID:113786160;Name=LOC113786160;gbkey=Gene;gene=LOC113786160;gene_biotype=lncRNA
NC_021163.1	hAT_TIR_Transposon	33321967	33325519	7981	33312330	33317538	-	ID=gene-LOC113786249;Dbxref=GeneID:113786249;Name=LOC113786249;gbkey=Gene;gene=LOC113786249;gene_biotype=pseudogene;pseudo=true
NC_021163.1	Mutator_TIR_Transposon	34251279	34252520	7770	34260290	34260813	+	ID=gene-LOC113786253;Dbxref=GeneID:113786253;Name=LOC113786253;gbkey=Gene;gene=LOC113786253;gene_biotype=pseudogene;pseudo=true
NC_021163.1	Mutator_TIR_Transposon	34268216	34268318	8178	34258816	34260140	-	ID=gene-LOC101510473;Dbxref=GeneID:101510473;Name=LOC101510473;end_range=34260140,.;gbkey=Gene;gene=LOC101510473;gene_biotype=protein_coding;partial=true
NC_021163.1	Copia_LTR_Retrotransposons	35635776	35637860	2084	35639944	35643172	+	ID=gene-LOC101498609;Dbxref=GeneID:101498609;Name=LOC101498609;gbkey=Gene;gene=LOC101498609;gene_biotype=protein_coding
NC_021163.1	hAT_TIR_Transposon	36062073	36062883	9047	36042405	36053836	-	ID=gene-LOC101500960;Dbxref=GeneID:101500960;Name=LOC101500960;gbkey=Gene;gene=LOC101500960;gene_biotype=protein_coding
NC_021163.1	Mutator_TIR_Transposon	37124046	37124217	4982	37129199	37132207	+	ID=gene-LOC101508042;Dbxref=GeneID:101508042;Name=LOC101508042;gbkey=Gene;gene=LOC101508042;gene_biotype=protein_coding
NC_021163.1	Copia_LTR_Retrotransposons	37397928	37402745	3146	37405891	37408392	+	ID=gene-LOC101515113;Dbxref=GeneID:101515113;Name=LOC101515113;gbkey=Gene;gene=LOC101515113;gene_biotype=protein_coding
NC_021163.1	PIF_Harbinger_TIR_Transposon	37495947	37496286	2745	37499031	37502420	+	ID=gene-LOC101490284;Dbxref=GeneID:101490284;Name=LOC101490284;gbkey=Gene;gene=LOC101490284;gene_biotype=protein_coding
NC_021163.1	Mutator_TIR_Transposon	37598136	37601780	6178	37607958	37612562	+	ID=gene-LOC101491566;Dbxref=GeneID:101491566;Name=LOC101491566;gbkey=Gene;gene=LOC101491566;gene_biotype=protein_coding
NC_021163.1	Copia_LTR_Retrotransposons	37732276	37734369	5432	37739801	37741508	+	ID=gene-LOC101497615;Dbxref=GeneID:101497615;Name=LOC101497615;gbkey=Gene;gene=LOC101497615;gene_biotype=protein_coding
NC_021163.1	Tc1_Mariner_TIR_Transposon	38533634	38533841	4419	38538260	38542119	+	ID=gene-LOC101492982;Dbxref=GeneID:101492982;Name=LOC101492982;gbkey=Gene;gene=LOC101492982;gene_biotype=protein_coding
NC_021163.1	Tc1_Mariner_TIR_Transposon	38674981	38677262	6981	38670209	38670281	-	ID=gene-TRNAR-CCU-6;Dbxref=GeneID:113786460;Name=TRNAR-CCU;gbkey=Gene;gene=TRNAR-CCU;gene_biotype=tRNA
NC_021163.1	CACTA_TIR_Transposon	38855892	38858275	4796	38863071	38864974	+	ID=gene-LOC101500751;Dbxref=GeneID:101500751;Name=LOC101500751;gbkey=Gene;gene=LOC101500751;gene_biotype=protein_coding
NC_021163.1	CACTA_TIR_Transposon	39033488	39035652	4626	39040278	39049671	+	ID=gene-LOC101504494;Dbxref=GeneID:101504494;Name=LOC101504494;gbkey=Gene;gene=LOC101504494;gene_biotype=protein_coding
NC_021163.1	hAT_TIR_Transposon	40075214	40076009	3273	40069183	40072736	-	ID=gene-LOC101502757;Dbxref=GeneID:101502757;Name=LOC101502757;gbkey=Gene;gene=LOC101502757;gene_biotype=protein_coding
NC_021163.1	hAT_TIR_Transposon	40123955	40124784	6565	40131349	40131422	+	ID=gene-TRNAN-GUU-14;Dbxref=GeneID:113786491;Name=TRNAN-GUU;gbkey=Gene;gene=TRNAN-GUU;gene_biotype=tRNA
NC_021163.1	hAT_TIR_Transposon	40248242	40250361	3045	40242722	40247316	-	ID=gene-LOC101498275;Dbxref=GeneID:101498275;Name=LOC101498275;gbkey=Gene;gene=LOC101498275;gene_biotype=protein_coding
NC_021163.1	Copia_LTR_Retrotransposons	40951656	40953318	2426	40948630	40950892	-	ID=gene-LOC101505025;Dbxref=GeneID:101505025;Name=LOC101505025;gbkey=Gene;gene=LOC101505025;gene_biotype=protein_coding
NC_021163.1	Mutator_TIR_Transposon	41548859	41550029	3168	41531821	41546861	-	ID=gene-LOC101494476;Dbxref=GeneID:101494476;Name=LOC101494476;gbkey=Gene;gene=LOC101494476;gene_biotype=protein_coding
NC_021163.1	Copia_LTR_Retrotransposons	41639807	41644629	2472	41647101	41649662	+	ID=gene-LOC101498277;Dbxref=GeneID:101498277;Name=LOC101498277;gbkey=Gene;gene=LOC101498277;gene_biotype=protein_coding
NC_021163.1	Copia_LTR_Retrotransposons	41868286	41873767	7037	41857456	41866730	-	ID=gene-LOC101503952;Dbxref=GeneID:101503952;Name=LOC101503952;gbkey=Gene;gene=LOC101503952;gene_biotype=protein_coding
NC_021163.1	Copia_LTR_Retrotransposons	42609410	42613699	6685	42600743	42607014	-	ID=gene-LOC101490287;Dbxref=GeneID:101490287;Name=LOC101490287;gbkey=Gene;gene=LOC101490287;gene_biotype=protein_coding
NC_021163.1	Mutator_TIR_Transposon	44196674	44196948	2002	44190631	44194946	-	ID=gene-LOC101500540;Dbxref=GeneID:101500540;Name=LOC101500540;gbkey=Gene;gene=LOC101500540;gene_biotype=protein_coding
NC_021163.1	Copia_LTR_Retrotransposons	44213163	44218659	9524	44204633	44209135	-	ID=gene-LOC101507082;Dbxref=GeneID:101507082;Name=LOC101507082;gbkey=Gene;gene=LOC101507082;gene_biotype=protein_coding
NC_021163.1	PIF_Harbinger_TIR_Transposon	44583714	44584017	514	44582503	44583503	-	ID=gene-LOC101490057;Dbxref=GeneID:101490057;Name=LOC101490057;gbkey=Gene;gene=LOC101490057;gene_biotype=protein_coding
NC_021163.1	Mutator_TIR_Transposon	44791027	44791721	8019	44799740	44830902	+	ID=gene-LOC101496541;Dbxref=GeneID:101496541;Name=LOC101496541;gbkey=Gene;gene=LOC101496541;gene_biotype=protein_coding
NC_021163.1	Mutator_TIR_Transposon	45178966	45179311	4117	45183428	45187495	+	ID=gene-LOC101511129;Dbxref=GeneID:101511129;Name=LOC101511129;gbkey=Gene;gene=LOC101511129;gene_biotype=protein_coding
NC_021163.1	Unknown_LTR_Retrotransposons	45952692	45954801	7132	45945690	45947669	-	ID=gene-LOC101488422;Dbxref=GeneID:101488422;Name=LOC101488422;gbkey=Gene;gene=LOC101488422;gene_biotype=protein_coding
NC_021163.1	helitron	46492929	46495099	3894	46498993	46500046	+	ID=gene-LOC113786268;Dbxref=GeneID:113786268;Name=LOC113786268;gbkey=Gene;gene=LOC113786268;gene_biotype=protein_coding;partial=true;start_range=.,46498993
NC_021163.1	Mutator_TIR_Transposon	48664744	48668048	4101	48672149	48676202	+	ID=gene-LOC101498178;Dbxref=GeneID:101498178;Name=LOC101498178;gbkey=Gene;gene=LOC101498178;gene_biotype=protein_coding
NC_021163.1	Mutator_TIR_Transposon	49167710	49170949	5168	49164843	49165781	-	ID=gene-LOC113786270;Dbxref=GeneID:113786270;Name=LOC113786270;gbkey=Gene;gene=LOC113786270;gene_biotype=protein_coding
NC_021164.1	Copia_LTR_Retrotransposons	294148	298883	6128	288578	292755	-	ID=gene-LOC101505782;Dbxref=GeneID:101505782;Name=LOC101505782;gbkey=Gene;gene=LOC101505782;gene_biotype=protein_coding
NC_021164.1	Unknown_LTR_Retrotransposons	444549	446188	6378	426822	439810	-	ID=gene-LOC101501502;Dbxref=GeneID:101501502;Name=LOC101501502;gbkey=Gene;gene=LOC101501502;gene_biotype=protein_coding
NC_021164.1	Copia_LTR_Retrotransposons	3030071	3034741	4953	3039694	3046972	+	ID=gene-LOC101494799;Dbxref=GeneID:101494799;Name=LOC101494799;gbkey=Gene;gene=LOC101494799;gene_biotype=protein_coding
NC_021164.1	Mutator_TIR_Transposon	5361151	5361236	777	5356694	5360459	-	ID=gene-LOC101499489;Dbxref=GeneID:101499489;Name=LOC101499489;gbkey=Gene;gene=LOC101499489;gene_biotype=pseudogene;pseudo=true
NC_021164.1	Mutator_TIR_Transposon	5494053	5494313	3369	5490263	5490944	-	ID=gene-LOC101502875;Dbxref=GeneID:101502875;Name=LOC101502875;gbkey=Gene;gene=LOC101502875;gene_biotype=protein_coding
NC_021164.1	Mutator_TIR_Transposon	9803407	9806818	2480	9809298	9820333	+	ID=gene-LOC101509522;Dbxref=GeneID:101509522;Name=LOC101509522;gbkey=Gene;gene=LOC101509522;gene_biotype=protein_coding
NC_021164.1	Copia_LTR_Retrotransposons	10238678	10243498	9198	10225622	10234300	-	ID=gene-LOC101492552;Dbxref=GeneID:101492552;Name=LOC101492552;gbkey=Gene;gene=LOC101492552;gene_biotype=protein_coding
NC_021164.1	Mutator_TIR_Transposon	10304948	10306787	9395	10292952	10297392	-	ID=gene-LOC101493750;Dbxref=GeneID:101493750;Name=LOC101493750;gbkey=Gene;gene=LOC101493750;gene_biotype=protein_coding
NC_021164.1	Mutator_TIR_Transposon	11491073	11491190	6509	11481727	11484681	-	ID=gene-LOC101514036;Dbxref=GeneID:101514036;Name=LOC101514036;gbkey=Gene;gene=LOC101514036;gene_biotype=protein_coding
NC_021164.1	Copia_LTR_Retrotransposons	11773871	11778924	3396	11782320	11785381	+	ID=gene-LOC105852080;Dbxref=GeneID:105852080;Name=LOC105852080;gbkey=Gene;gene=LOC105852080;gene_biotype=pseudogene;pseudo=true
NC_021164.1	Mutator_TIR_Transposon	12098634	12098983	967	12099950	12101058	+	ID=gene-LOC101505030;Dbxref=GeneID:101505030;Name=LOC101505030;gbkey=Gene;gene=LOC101505030;gene_biotype=protein_coding
NC_021164.1	Copia_LTR_Retrotransposons	16396615	16401450	3096	16404546	16412835	+	ID=gene-LOC101508993;Dbxref=GeneID:101508993;Name=LOC101508993;gbkey=Gene;gene=LOC101508993;gene_biotype=protein_coding
NC_021164.1	Copia_LTR_Retrotransposons	16415589	16420607	5244	16412865	16415363	-	ID=gene-LOC101491988;Dbxref=GeneID:101491988;Name=LOC101491988;gbkey=Gene;gene=LOC101491988;gene_biotype=protein_coding
NC_021164.1	Mutator_TIR_Transposon	17552922	17556401	7845	17544522	17548556	-	ID=gene-LOC113786586;Dbxref=GeneID:113786586;Name=LOC113786586;gbkey=Gene;gene=LOC113786586;gene_biotype=lncRNA
NC_021164.1	CACTA_TIR_Transposon	17742997	17743212	4362	17747574	17748302	+	ID=gene-LOC101503628;Dbxref=GeneID:101503628;Name=LOC101503628;gbkey=Gene;gene=LOC101503628;gene_biotype=protein_coding
NC_021164.1	Copia_LTR_Retrotransposons	18331067	18335006	5357	18328884	18329649	-	ID=gene-LOC113786753;Dbxref=GeneID:113786753;Name=LOC113786753;gbkey=Gene;gene=LOC113786753;gene_biotype=lncRNA
NC_021164.1	Copia_LTR_Retrotransposons	19354218	19356307	1455	19357762	19357834	+	ID=gene-TRNAF-GAA-12;Dbxref=GeneID:113786941;Name=TRNAF-GAA;gbkey=Gene;gene=TRNAF-GAA;gene_biotype=tRNA
NC_021164.1	Mutator_TIR_Transposon	19705577	19707033	8308	19715341	19720646	+	ID=gene-LOC101497301;Dbxref=GeneID:101497301;Name=LOC101497301;gbkey=Gene;gene=LOC101497301;gene_biotype=protein_coding
NC_021164.1	helitron	20322382	20324834	2641	20315376	20322193	-	ID=gene-LOC105852125;Dbxref=GeneID:105852125;Name=LOC105852125;gbkey=Gene;gene=LOC105852125;gene_biotype=protein_coding
NC_021164.1	Copia_LTR_Retrotransposons	20770826	20775462	2582	20778044	20779850	+	ID=gene-LOC101510481;Dbxref=GeneID:101510481;Name=LOC101510481;gbkey=Gene;gene=LOC101510481;gene_biotype=protein_coding
NC_021164.1	Copia_LTR_Retrotransposons	20826554	20830562	1754	20832316	20834041	+	ID=gene-LOC113786767;Dbxref=GeneID:113786767;Name=LOC113786767;gbkey=Gene;gene=LOC113786767;gene_biotype=lncRNA
NC_021164.1	Mutator_TIR_Transposon	20909105	20909340	8381	20917721	20920965	+	ID=gene-LOC101492881;Dbxref=GeneID:101492881;Name=LOC101492881;gbkey=Gene;gene=LOC101492881;gene_biotype=pseudogene;pseudo=true
NC_021164.1	Mutator_TIR_Transposon	21804805	21804902	3060	21793078	21801842	-	ID=gene-LOC101502354;Dbxref=GeneID:101502354;Name=LOC101502354;gbkey=Gene;gene=LOC101502354;gene_biotype=protein_coding
NC_021164.1	Gypsy_LTR_Retrotransposons	21873578	21878746	6970	21866893	21871776	-	ID=gene-LOC113786674;Dbxref=GeneID:113786674;Name=LOC113786674;gbkey=Gene;gene=LOC113786674;gene_biotype=pseudogene;pseudo=true
NC_021164.1	CACTA_TIR_Transposon	22324249	22325951	5775	22316831	22320176	-	ID=gene-LOC101511133;Dbxref=GeneID:101511133;Name=LOC101511133;gbkey=Gene;gene=LOC101511133;gene_biotype=protein_coding
NC_021164.1	Mutator_TIR_Transposon	22544218	22547278	3082	22550360	22551885	+	ID=gene-LOC101488642;Dbxref=GeneID:101488642;Name=LOC101488642;gbkey=Gene;gene=LOC101488642;gene_biotype=protein_coding
NC_021164.1	CACTA_TIR_Transposon	22649660	22654632	1856	22656488	22657994	+	ID=gene-LOC105852136;Dbxref=GeneID:105852136;Name=LOC105852136;gbkey=Gene;gene=LOC105852136;gene_biotype=lncRNA
NC_021164.1	Copia_LTR_Retrotransposons	22973245	22977192	5050	22982242	22986404	+	ID=gene-LOC101500445;Dbxref=GeneID:101500445;Name=LOC101500445;gbkey=Gene;gene=LOC101500445;gene_biotype=protein_coding
NC_021164.1	Mutator_TIR_Transposon	23042762	23043648	1407	23045055	23049566	+	ID=gene-LOC101501698;Dbxref=GeneID:101501698;Name=LOC101501698;gbkey=Gene;gene=LOC101501698;gene_biotype=protein_coding
NC_021164.1	Copia_LTR_Retrotransposons	24556863	24564680	433	24565113	24566735	+	ID=gene-LOC105852154;Dbxref=GeneID:105852154;Name=LOC105852154;gbkey=Gene;gene=LOC105852154;gene_biotype=pseudogene;pseudo=true
NC_021164.1	CACTA_TIR_Transposon	25577004	25578686	2729	25581415	25587867	+	ID=gene-LOC101498411;Dbxref=GeneID:101498411;Name=LOC101498411;gbkey=Gene;gene=LOC101498411;gene_biotype=protein_coding
NC_021164.1	Unknown_LTR_Retrotransposons	26884086	26890640	8517	26880041	26882123	-	ID=gene-LOC101510929;Dbxref=GeneID:101510929;Name=LOC101510929;gbkey=Gene;gene=LOC101510929;gene_biotype=protein_coding
NC_021164.1	Mutator_TIR_Transposon	26937051	26937397	9640	26926457	26927757	-	ID=gene-LOC101511888;Dbxref=GeneID:101511888;Name=LOC101511888;gbkey=Gene;gene=LOC101511888;gene_biotype=protein_coding
NC_021164.1	Copia_LTR_Retrotransposons	26989483	26994537	7546	26985202	26986991	-	ID=gene-LOC101513174;Dbxref=GeneID:101513174;Name=LOC101513174;gbkey=Gene;gene=LOC101513174;gene_biotype=pseudogene;pseudo=true
NC_021164.1	Copia_LTR_Retrotransposons	27465693	27469368	3895	27473263	27482223	+	ID=gene-LOC101512846;Dbxref=GeneID:101512846;Name=LOC101512846;gbkey=Gene;gene=LOC101512846;gene_biotype=protein_coding
NC_021164.1	hAT_TIR_Transposon	27904303	27904834	2398	27907232	27915478	+	ID=gene-LOC101495460;Dbxref=GeneID:101495460;Name=LOC101495460;gbkey=Gene;gene=LOC101495460;gene_biotype=protein_coding
NC_021164.1	Mutator_TIR_Transposon	28411910	28413791	3251	28409575	28410540	-	ID=gene-LOC101499897;Dbxref=GeneID:101499897;Name=LOC101499897;gbkey=Gene;gene=LOC101499897;gene_biotype=protein_coding
NC_021164.1	helitron	28959542	28960380	2477	28955168	28957903	-	ID=gene-LOC101496330;Dbxref=GeneID:101496330;Name=LOC101496330;gbkey=Gene;gene=LOC101496330;gene_biotype=protein_coding
NC_021164.1	hAT_TIR_Transposon	30154708	30155501	8765	30136792	30146736	-	ID=gene-LOC101488429;Dbxref=GeneID:101488429;Name=LOC101488429;gbkey=Gene;gene=LOC101488429;gene_biotype=protein_coding
NC_021164.1	Mutator_TIR_Transposon	31628716	31629232	2802	31632034	31633897	+	ID=gene-LOC105852188;Dbxref=GeneID:105852188;Name=LOC105852188;gbkey=Gene;gene=LOC105852188;gene_biotype=lncRNA
NC_021164.1	Copia_LTR_Retrotransposons	32679571	32684645	3108	32687753	32693314	+	ID=gene-LOC101488431;Dbxref=GeneID:101488431;Name=LOC101488431;gbkey=Gene;gene=LOC101488431;gene_biotype=protein_coding
NC_021164.1	CACTA_TIR_Transposon	33016381	33020372	5093	33014698	33015279	-	ID=gene-LOC101496443;Dbxref=GeneID:101496443;Name=LOC101496443;gbkey=Gene;gene=LOC101496443;gene_biotype=protein_coding
NC_021164.1	Unknown_LTR_Retrotransposons	33817800	33819299	7742	33827041	33831106	+	ID=gene-LOC101510604;Dbxref=GeneID:101510604;Name=LOC101510604;gbkey=Gene;gene=LOC101510604;gene_biotype=protein_coding
NC_021164.1	hAT_TIR_Transposon	34710449	34711124	1980	34707466	34709144	-	ID=gene-LOC101492556;Dbxref=GeneID:101492556;Name=LOC101492556;gbkey=Gene;gene=LOC101492556;gene_biotype=protein_coding
NC_021164.1	Unknown_LTR_Retrotransposons	34777446	34782836	4186	34787022	34791353	+	ID=gene-LOC101496114;Dbxref=GeneID:101496114;Name=LOC101496114;gbkey=Gene;gene=LOC101496114;gene_biotype=protein_coding
NC_021164.1	Mutator_TIR_Transposon	35116234	35116422	5577	35110501	35110845	-	ID=gene-LOC101503863;Dbxref=GeneID:101503863;Name=LOC101503863;gbkey=Gene;gene=LOC101503863;gene_biotype=protein_coding
NC_021164.1	CACTA_TIR_Transposon	35332462	35334419	3840	35338259	35346335	+	ID=gene-LOC101504820;Dbxref=GeneID:101504820;Name=LOC101504820;gbkey=Gene;gene=LOC101504820;gene_biotype=protein_coding
NC_021164.1	helitron	35507704	35511951	423	35512374	35518530	+	ID=gene-LOC101494810;Dbxref=GeneID:101494810;Name=LOC101494810;gbkey=Gene;gene=LOC101494810;gene_biotype=protein_coding
NC_021164.1	hAT_TIR_Transposon	35838523	35838679	5180	35843859	35846654	+	ID=gene-LOC101509628;Dbxref=GeneID:101509628;Name=LOC101509628;gbkey=Gene;gene=LOC101509628;gene_biotype=protein_coding
NC_021164.1	CACTA_TIR_Transposon	37003780	37004785	5415	36993491	36999370	-	ID=gene-LOC101498753;Dbxref=GeneID:101498753;Name=LOC101498753;gbkey=Gene;gene=LOC101498753;gene_biotype=protein_coding
NC_021164.1	hAT_TIR_Transposon	37062089	37062889	1663	37064552	37069516	+	ID=gene-LOC101501703;Dbxref=GeneID:101501703;Name=LOC101501703;gbkey=Gene;gene=LOC101501703;gene_biotype=protein_coding
NC_021164.1	Mutator_TIR_Transposon	37193365	37193548	174	37193722	37195835	+	ID=gene-LOC101506643;Dbxref=GeneID:101506643;Name=LOC101506643;gbkey=Gene;gene=LOC101506643;gene_biotype=protein_coding
NC_021164.1	hAT_TIR_Transposon	37415053	37419801	2562	37422363	37426647	+	ID=gene-LOC101515247;Dbxref=GeneID:101515247;Name=LOC101515247;gbkey=Gene;gene=LOC101515247;gene_biotype=protein_coding
NC_021164.1	Mutator_TIR_Transposon	37727258	37728622	273	37728895	37731977	+	ID=gene-LOC101496221;Dbxref=GeneID:101496221;Name=LOC101496221;gbkey=Gene;gene=LOC101496221;gene_biotype=protein_coding
NC_021164.1	Unknown_LTR_Retrotransposons	38143063	38145612	6319	38134460	38139293	-	ID=gene-LOC101489847;Dbxref=GeneID:101489847;Name=LOC101489847;gbkey=Gene;gene=LOC101489847;gene_biotype=protein_coding
NC_021164.1	Mutator_TIR_Transposon	38743397	38743521	2603	38736360	38740918	-	ID=gene-LOC101500450;Dbxref=GeneID:101500450;Name=LOC101500450;gbkey=Gene;gene=LOC101500450;gene_biotype=protein_coding
NC_021164.1	Mutator_TIR_Transposon	38786047	38786335	634	38786969	38790462	+	ID=gene-PIMT2;Dbxref=GeneID:101502253;Name=PIMT2;description=protein L-isoaspartyl methyltransferase 2;gbkey=Gene;gene=PIMT2;gene_biotype=protein_coding
NC_021164.1	CACTA_TIR_Transposon	39335810	39337570	5280	39311497	39332290	-	ID=gene-LOC101490826;Dbxref=GeneID:101490826;Name=LOC101490826;gbkey=Gene;gene=LOC101490826;gene_biotype=protein_coding
NC_021164.1	Copia_LTR_Retrotransposons	39631919	39636632	963	39637595	39640915	+	ID=gene-LOC101498415;Dbxref=GeneID:101498415;Name=LOC101498415;gbkey=Gene;gene=LOC101498415;gene_biotype=protein_coding
NC_021164.1	CACTA_TIR_Transposon	39756398	39760221	2745	39762966	39763039	+	ID=gene-TRNAT-AGU-11;Dbxref=GeneID:113786932;Name=TRNAT-AGU;gbkey=Gene;gene=TRNAT-AGU;gene_biotype=tRNA
NC_021164.1	hAT_TIR_Transposon	40760416	40760983	6309	40767292	40791571	+	ID=gene-LOC101508773;Dbxref=GeneID:101508773;Name=LOC101508773;gbkey=Gene;gene=LOC101508773;gene_biotype=protein_coding
NC_021164.1	Mutator_TIR_Transposon	41089407	41091041	499	41091540	41094955	+	ID=gene-LOC101492332;Dbxref=GeneID:101492332;Name=LOC101492332;gbkey=Gene;gene=LOC101492332;gene_biotype=protein_coding
NC_021164.1	Copia_LTR_Retrotransposons	42267786	42272616	1523	42274139	42286885	+	ID=gene-LOC101494495;Dbxref=GeneID:101494495;Name=LOC101494495;gbkey=Gene;gene=LOC101494495;gene_biotype=protein_coding
NC_021164.1	Unknown_LTR_Retrotransposons	42288314	42290907	3869	42277640	42287038	-	ID=gene-LOC101494185;Dbxref=GeneID:101494185;Name=LOC101494185;gbkey=Gene;gene=LOC101494185;gene_biotype=protein_coding
NC_021164.1	Copia_LTR_Retrotransposons	42458561	42463628	927	42464555	42469078	+	ID=gene-LOC101500009;Dbxref=GeneID:101500009;Name=LOC101500009;gbkey=Gene;gene=LOC101500009;gene_biotype=protein_coding
NC_021164.1	Copia_LTR_Retrotransposons	42803853	42808929	6606	42799089	42802323	-	ID=gene-LOC113786713;Dbxref=GeneID:113786713;Name=LOC113786713;gbkey=Gene;gene=LOC113786713;gene_biotype=protein_coding
NC_021164.1	Mutator_TIR_Transposon	43020150	43021592	6811	43028403	43029607	+	ID=gene-LOC101496666;Dbxref=GeneID:101496666;Name=LOC101496666;gbkey=Gene;gene=LOC101496666;gene_biotype=protein_coding
NC_021164.1	Mutator_TIR_Transposon	44161344	44162327	41	44162368	44164653	+	ID=gene-LOC101488990;Dbxref=GeneID:101488990;Name=LOC101488990;gbkey=Gene;gene=LOC101488990;gene_biotype=protein_coding
NC_021164.1	hAT_TIR_Transposon	44383452	44384128	60	44384188	44389393	+	ID=gene-LOC101502256;Dbxref=GeneID:101502256;Name=LOC101502256;gbkey=Gene;gene=LOC101502256;gene_biotype=protein_coding
NC_021164.1	Mutator_TIR_Transposon	44521369	44521574	8052	44529626	44531751	+	ID=gene-LOC101491889;Dbxref=GeneID:101491889;Name=LOC101491889;gbkey=Gene;gene=LOC101491889;gene_biotype=protein_coding
NC_021164.1	Mutator_TIR_Transposon	44763565	44764208	1479	44765687	44767770	+	ID=gene-LOC101514277;Dbxref=GeneID:101514277;Name=LOC101514277;gbkey=Gene;gene=LOC101514277;gene_biotype=protein_coding
NC_021164.1	CACTA_TIR_Transposon	44832527	44834694	3048	44837742	44838083	+	ID=gene-LOC113786701;Dbxref=GeneID:113786701;Name=LOC113786701;gbkey=Gene;gene=LOC113786701;gene_biotype=protein_coding
NC_021164.1	Mutator_TIR_Transposon	46511255	46511698	9203	46501291	46502495	-	ID=gene-LOC101508881;Dbxref=GeneID:101508881;Name=LOC101508881;gbkey=Gene;gene=LOC101508881;gene_biotype=protein_coding
NC_021164.1	hAT_TIR_Transposon	46595933	46596116	3646	46588126	46592470	-	ID=gene-LOC101513284;Dbxref=GeneID:101513284;Name=LOC101513284;gbkey=Gene;gene=LOC101513284;gene_biotype=protein_coding
NC_021164.1	Tc1_Mariner_TIR_Transposon	47198204	47198451	5327	47203778	47208866	+	ID=gene-LOC101508570;Dbxref=GeneID:101508570;Name=LOC101508570;gbkey=Gene;gene=LOC101508570;gene_biotype=protein_coding
NC_021164.1	hAT_TIR_Transposon	47423018	47423113	3113	47415986	47420000	-	ID=gene-LOC105852227;Dbxref=GeneID:105852227;Name=LOC105852227;gbkey=Gene;gene=LOC105852227;gene_biotype=protein_coding
NC_021164.1	Tc1_Mariner_TIR_Transposon	47826041	47826335	3802	47811164	47822533	-	ID=gene-LOC101505457;Dbxref=GeneID:101505457;Name=LOC101505457;gbkey=Gene;gene=LOC101505457;gene_biotype=protein_coding
NC_021165.1	hAT_TIR_Transposon	2044121	2044987	3470	2048457	2053711	+	ID=gene-LOC101515255;Dbxref=GeneID:101515255;Name=LOC101515255;gbkey=Gene;gene=LOC101515255;gene_biotype=protein_coding
NC_021165.1	hAT_TIR_Transposon	2463248	2463385	4198	2447229	2459187	-	ID=gene-LOC101507100;Dbxref=GeneID:101507100;Name=LOC101507100;gbkey=Gene;gene=LOC101507100;gene_biotype=protein_coding
NC_021165.1	hAT_TIR_Transposon	2474959	2475897	3590	2479487	2485472	+	ID=gene-LOC101508573;Dbxref=GeneID:101508573;Name=LOC101508573;gbkey=Gene;gene=LOC101508573;gene_biotype=protein_coding
NC_021165.1	CACTA_TIR_Transposon	2853070	2854188	5111	2859299	2860371	+	ID=gene-LOC101496005;Dbxref=GeneID:101496005;Name=LOC101496005;gbkey=Gene;gene=LOC101496005;gene_biotype=protein_coding
NC_021165.1	CACTA_TIR_Transposon	2923799	2928524	646	2929170	2932392	+	ID=gene-LOC101499703;Dbxref=GeneID:101499703;Name=LOC101499703;gbkey=Gene;gene=LOC101499703;gene_biotype=protein_coding
NC_021165.1	CACTA_TIR_Transposon	3676267	3676927	3943	3669570	3672984	-	ID=gene-LOC101505897;Dbxref=GeneID:101505897;Name=LOC101505897;gbkey=Gene;gene=LOC101505897;gene_biotype=protein_coding
NC_021165.1	Mutator_TIR_Transposon	3707023	3709874	5955	3715829	3717023	+	ID=gene-LOC101509321;Dbxref=GeneID:101509321;Name=LOC101509321;gbkey=Gene;gene=LOC101509321;gene_biotype=protein_coding
NC_021165.1	hAT_TIR_Transposon	3838269	3838949	1861	3834970	3837088	-	ID=gene-LOC101488330;Dbxref=GeneID:101488330;Name=LOC101488330;gbkey=Gene;gene=LOC101488330;gene_biotype=protein_coding
NC_021165.1	Mutator_TIR_Transposon	4491483	4492426	1378	4493804	4497628	+	ID=gene-LOC101515027;Dbxref=GeneID:101515027;Name=LOC101515027;gbkey=Gene;gene=LOC101515027;gene_biotype=protein_coding
NC_021165.1	Mutator_TIR_Transposon	4794046	4794221	4267	4798488	4799510	+	ID=gene-LOC101501081;Dbxref=GeneID:101501081;Name=LOC101501081;gbkey=Gene;gene=LOC101501081;gene_biotype=protein_coding
NC_021165.1	hAT_TIR_Transposon	4968056	4968731	8368	4977099	4981648	+	ID=gene-LOC101508470;Dbxref=GeneID:101508470;Name=LOC101508470;gbkey=Gene;gene=LOC101508470;gene_biotype=protein_coding
NC_021165.1	Unknown_LTR_Retrotransposons	5430402	5432215	6400	5438615	5441026	+	ID=gene-LOC101495684;Dbxref=GeneID:101495684;Name=LOC101495684;gbkey=Gene;gene=LOC101495684;gene_biotype=protein_coding
NC_021165.1	Copia_LTR_Retrotransposons	6036657	6041460	8974	6027820	6032486	-	ID=gene-LOC101493004;Dbxref=GeneID:101493004;Name=LOC101493004;gbkey=Gene;gene=LOC101493004;gene_biotype=protein_coding
NC_021165.1	helitron	6414339	6416922	3963	6420885	6423523	+	ID=gene-LOC101492566;Dbxref=GeneID:101492566;Name=LOC101492566;gbkey=Gene;gene=LOC101492566;gene_biotype=protein_coding
NC_021165.1	hAT_TIR_Transposon	6732092	6732805	1562	6734367	6736641	+	ID=gene-LOC105851104;Dbxref=GeneID:105851104;Name=LOC105851104;gbkey=Gene;gene=LOC105851104;gene_biotype=protein_coding
NC_021165.1	PIF_Harbinger_TIR_Transposon	6914150	6914247	4431	6907168	6909816	-	ID=gene-LOC101507833;Dbxref=GeneID:101507833;Name=LOC101507833;gbkey=Gene;gene=LOC101507833;gene_biotype=protein_coding
NC_021165.1	hAT_TIR_Transposon	6982160	6982962	1906	6978601	6981056	-	ID=gene-LOC101515257;Dbxref=GeneID:101515257;Name=LOC101515257;gbkey=Gene;gene=LOC101515257;gene_biotype=protein_coding
NC_021165.1	Mutator_TIR_Transposon	7755752	7758057	83	7758140	7762731	+	ID=gene-LOC101493436;Dbxref=GeneID:101493436;Name=LOC101493436;gbkey=Gene;gene=LOC101493436;gene_biotype=protein_coding
NC_021165.1	hAT_TIR_Transposon	8002617	8003440	3962	8007402	8010594	+	ID=gene-LOC101504514;Dbxref=GeneID:101504514;Name=LOC101504514;gbkey=Gene;gene=LOC101504514;gene_biotype=protein_coding
NC_021165.1	PIF_Harbinger_TIR_Transposon	9347335	9347826	4563	9352389	9353272	+	ID=gene-LOC101502040;Dbxref=GeneID:101502040;Name=LOC101502040;gbkey=Gene;gene=LOC101502040;gene_biotype=protein_coding
NC_021165.1	Unknown_LTR_Retrotransposons	9607302	9609836	8819	9592923	9601017	-	ID=gene-LOC101512426;Dbxref=GeneID:101512426;Name=LOC101512426;gbkey=Gene;gene=LOC101512426;gene_biotype=protein_coding
NC_021165.1	hAT_TIR_Transposon	9626045	9626719	7123	9616290	9619596	-	ID=gene-LOC101509423;Dbxref=GeneID:101509423;Name=LOC101509423;gbkey=Gene;gene=LOC101509423;gene_biotype=protein_coding
NC_021165.1	PIF_Harbinger_TIR_Transposon	10246801	10246930	4931	10251861	10255254	+	ID=gene-LOC101510496;Dbxref=GeneID:101510496;Name=LOC101510496;gbkey=Gene;gene=LOC101510496;gene_biotype=protein_coding
NC_021165.1	Unknown_LTR_Retrotransposons	10289860	10292683	6693	10299376	10299756	+	ID=gene-LOC101512966;Dbxref=GeneID:101512966;Name=LOC101512966;gbkey=Gene;gene=LOC101512966;gene_biotype=protein_coding
NC_021165.1	Copia_LTR_Retrotransposons	13801194	13806128	1876	13808004	13809334	+	ID=gene-LOC101514705;Dbxref=GeneID:101514705;Name=LOC101514705;gbkey=Gene;gene=LOC101514705;gene_biotype=protein_coding
NC_021165.1	CACTA_TIR_Transposon	13893575	13894425	2148	13896573	13896645	+	ID=gene-TRNAF-GAA-16;Dbxref=GeneID:113787508;Name=TRNAF-GAA;gbkey=Gene;gene=TRNAF-GAA;gene_biotype=tRNA
NC_021165.1	CACTA_TIR_Transposon	14063513	14067491	6253	14053662	14061238	-	ID=gene-LOC101496987;Dbxref=GeneID:101496987;Name=LOC101496987;gbkey=Gene;gene=LOC101496987;gene_biotype=protein_coding
NC_021165.1	CACTA_TIR_Transposon	14146595	14148644	3238	14140811	14145406	-	ID=gene-LOC101512097;Dbxref=GeneID:101512097;Name=LOC101512097;gbkey=Gene;gene=LOC101512097;gene_biotype=pseudogene;pseudo=true
NC_021165.1	Mutator_TIR_Transposon	14646339	14646664	619	14647283	14651944	+	ID=gene-LOC101489107;Dbxref=GeneID:101489107;Name=LOC101489107;gbkey=Gene;gene=LOC101489107;gene_biotype=protein_coding
NC_021165.1	helitron	17992407	17994466	3142	17987779	17991324	-	ID=gene-LOC101489443;Dbxref=GeneID:101489443;Name=LOC101489443;gbkey=Gene;gene=LOC101489443;gene_biotype=protein_coding
NC_021165.1	hAT_TIR_Transposon	18105804	18105886	9094	18094804	18096792	-	ID=gene-LOC101492903;Dbxref=GeneID:101492903;Name=LOC101492903;gbkey=Gene;gene=LOC101492903;gene_biotype=protein_coding
NC_021165.1	hAT_TIR_Transposon	18489189	18490216	6561	18496777	18500689	+	ID=gene-LOC101503761;Dbxref=GeneID:101503761;Name=LOC101503761;gbkey=Gene;gene=LOC101503761;gene_biotype=protein_coding
NC_021165.1	Mutator_TIR_Transposon	19189448	19191791	3718	19195509	19199305	+	ID=gene-LOC101500986;Dbxref=GeneID:101500986;Name=LOC101500986;gbkey=Gene;gene=LOC101500986;gene_biotype=protein_coding
NC_021165.1	Mutator_TIR_Transposon	20981746	20982589	6807	20967488	20975782	-	ID=gene-LOC101494199;Dbxref=GeneID:101494199;Name=LOC101494199;gbkey=Gene;gene=LOC101494199;gene_biotype=protein_coding
NC_021165.1	Copia_LTR_Retrotransposons	21025105	21030150	115	21030265	21032258	+	ID=gene-LOC113787275;Dbxref=GeneID:113787275;Name=LOC113787275;gbkey=Gene;gene=LOC113787275;gene_biotype=lncRNA
NC_021165.1	Mutator_TIR_Transposon	22506541	22507139	7392	22497840	22499747	-	ID=gene-LOC101496560;Dbxref=GeneID:101496560;Name=LOC101496560;gbkey=Gene;gene=LOC101496560;gene_biotype=protein_coding
NC_021165.1	helitron	22888870	22891845	7528	22876535	22884317	-	ID=gene-LOC101504091;Dbxref=GeneID:101504091;Name=LOC101504091;gbkey=Gene;gene=LOC101504091;gene_biotype=protein_coding
NC_021165.1	Mutator_TIR_Transposon	23800369	23800716	2483	23791075	23798233	-	ID=gene-LOC105852308;Dbxref=GeneID:105852308;Name=LOC105852308;gbkey=Gene;gene=LOC105852308;gene_biotype=protein_coding
NC_021165.1	Mutator_TIR_Transposon	23925663	23925753	4972	23914111	23920781	-	ID=gene-LOC101507427;Dbxref=GeneID:101507427;Name=LOC101507427;gbkey=Gene;gene=LOC101507427;gene_biotype=protein_coding
NC_021165.1	CACTA_TIR_Transposon	24169979	24170250	4065	24174315	24176841	+	ID=gene-LOC105852305;Dbxref=GeneID:105852305;Name=LOC105852305;gbkey=Gene;gene=LOC105852305;gene_biotype=protein_coding
NC_021165.1	Mutator_TIR_Transposon	26423230	26423370	9040	26414258	26414330	-	ID=gene-TRNAK-UUU-9;Dbxref=GeneID:113787482;Name=TRNAK-UUU;gbkey=Gene;gene=TRNAK-UUU;gene_biotype=tRNA
NC_021165.1	Copia_LTR_Retrotransposons	27600403	27602470	2692	27605162	27607621	+	ID=gene-LOC101502994;Dbxref=GeneID:101502994;Name=LOC101502994;gbkey=Gene;gene=LOC101502994;gene_biotype=protein_coding
NC_021165.1	hAT_TIR_Transposon	27950397	27952413	5163	27946420	27947250	-	ID=gene-LOC101491787;Dbxref=GeneID:101491787;Name=LOC101491787;gbkey=Gene;gene=LOC101491787;gene_biotype=protein_coding
NC_021165.1	Copia_LTR_Retrotransposons	29012144	29013781	6015	29002426	29007766	-	ID=gene-LOC101490413;Dbxref=GeneID:101490413;Name=LOC101490413;gbkey=Gene;gene=LOC101490413;gene_biotype=protein_coding
NC_021165.1	Copia_LTR_Retrotransposons	30844501	30851175	8041	30841078	30843134	-	ID=gene-LOC105852332;Dbxref=GeneID:105852332;Name=LOC105852332;gbkey=Gene;gene=LOC105852332;gene_biotype=lncRNA
NC_021165.1	Mutator_TIR_Transposon	30989539	30989707	2344	30992051	30994052	+	ID=gene-LOC101491594;Dbxref=GeneID:101491594;Name=LOC101491594;gbkey=Gene;gene=LOC101491594;gene_biotype=protein_coding
NC_021165.1	PIF_Harbinger_TIR_Transposon	32871221	32871564	3212	32862430	32868352	-	ID=gene-LOC101509331;Dbxref=GeneID:101509331;Name=LOC101509331;gbkey=Gene;gene=LOC101509331;gene_biotype=pseudogene;pseudo=true
NC_021165.1	Copia_LTR_Retrotransposons	33211566	33216556	1168	33217724	33218902	+	ID=gene-LOC101514497;Dbxref=GeneID:101514497;Name=LOC101514497;gbkey=Gene;gene=LOC101514497;gene_biotype=protein_coding
NC_021165.1	Mutator_TIR_Transposon	34773742	34774400	9424	34764894	34764976	-	ID=gene-TRNAL-UAA-7;Dbxref=GeneID:113787489;Name=TRNAL-UAA;gbkey=Gene;gene=TRNAL-UAA;gene_biotype=tRNA
NC_021165.1	CACTA_TIR_Transposon	35960149	35963314	1536	35964850	35975433	+	ID=gene-LOC101511789;Dbxref=GeneID:101511789;Name=LOC101511789;gbkey=Gene;gene=LOC101511789;gene_biotype=protein_coding
NC_021165.1	helitron	36239131	36239810	5575	36222774	36234235	-	ID=gene-LOC101495154;Dbxref=GeneID:101495154;Name=LOC101495154;gbkey=Gene;gene=LOC101495154;gene_biotype=protein_coding
NC_021165.1	Copia_LTR_Retrotransposons	36290670	36293823	1018	36294841	36295185	+	ID=gene-LOC101500365;Dbxref=GeneID:101500365;Name=LOC101500365;gbkey=Gene;gene=LOC101500365;gene_biotype=protein_coding
NC_021165.1	hAT_TIR_Transposon	39382327	39384453	2194	39377094	39382259	-	ID=gene-LOC101500569;Dbxref=GeneID:101500569;Name=LOC101500569;gbkey=Gene;gene=LOC101500569;gene_biotype=protein_coding
NC_021165.1	Unknown_LTR_Retrotransposons	40535867	40537423	7819	40545242	40549580	+	ID=gene-LOC101497220;Dbxref=GeneID:101497220;Name=LOC101497220;gbkey=Gene;gene=LOC101497220;gene_biotype=protein_coding
NC_021165.1	Copia_LTR_Retrotransposons	41768797	41771734	9880	41758518	41761854	-	ID=gene-LOC113787276;Dbxref=GeneID:113787276;Name=LOC113787276;gbkey=Gene;gene=LOC113787276;gene_biotype=protein_coding
NC_021165.1	Copia_LTR_Retrotransposons	41943787	41948067	4003	41952070	41956263	+	ID=gene-LOC101515362;Dbxref=GeneID:101515362;Name=LOC101515362;gbkey=Gene;gene=LOC101515362;gene_biotype=protein_coding
NC_021165.1	PIF_Harbinger_TIR_Transposon	43676814	43677247	5045	43682292	43683270	+	ID=gene-LOC101501525;Dbxref=GeneID:101501525;Name=LOC101501525;gbkey=Gene;gene=LOC101501525;gene_biotype=protein_coding
NC_021165.1	helitron	45542440	45547882	2085	45549967	45553086	+	ID=gene-LOC101499515;Dbxref=GeneID:101499515;Name=LOC101499515;gbkey=Gene;gene=LOC101499515;gene_biotype=protein_coding
NC_021165.1	Mutator_TIR_Transposon	46004868	46004971	2043	45993236	46002928	-	ID=gene-LOC101505255;Dbxref=GeneID:101505255;Name=LOC101505255;gbkey=Gene;gene=LOC101505255;gene_biotype=protein_coding
NC_021165.1	Mutator_TIR_Transposon	46162335	46166321	4043	46156211	46162278	-	ID=gene-LOC101506554;Dbxref=GeneID:101506554;Name=LOC101506554;gbkey=Gene;gene=LOC101506554;gene_biotype=protein_coding
NC_021165.1	Copia_LTR_Retrotransposons	46271724	46278332	8307	46267499	46270025	-	ID=gene-LOC101507436;Dbxref=GeneID:101507436;Name=LOC101507436;gbkey=Gene;gene=LOC101507436;gene_biotype=protein_coding
NC_021165.1	Mutator_TIR_Transposon	46304459	46305513	1087	46301377	46304426	-	ID=gene-LOC101507741;Dbxref=GeneID:101507741;Name=LOC101507741;gbkey=Gene;gene=LOC101507741;gene_biotype=pseudogene;pseudo=true
NC_021165.1	Tc1_Mariner_TIR_Transposon	47822996	47826744	1240	47827984	47828056	+	ID=gene-TRNAA-AGC-13;Dbxref=GeneID:113787539;Name=TRNAA-AGC;gbkey=Gene;gene=TRNAA-AGC;gene_biotype=tRNA
NC_021165.1	Mutator_TIR_Transposon	48003924	48004005	3661	48007666	48009233	+	ID=gene-LOC101490742;Dbxref=GeneID:101490742;Name=LOC101490742;gbkey=Gene;gene=LOC101490742;gene_biotype=lncRNA
NC_021165.1	Copia_LTR_Retrotransposons	48864231	48869774	3193	48872967	48874007	+	ID=gene-LOC101499097;Dbxref=GeneID:101499097;Name=LOC101499097;gbkey=Gene;gene=LOC101499097;gene_biotype=protein_coding
NC_021165.1	hAT_TIR_Transposon	49346950	49347928	1828	49342407	49346100	-	ID=gene-LOC105852413;Dbxref=GeneID:105852413;Name=LOC105852413;gbkey=Gene;gene=LOC105852413;gene_biotype=pseudogene;pseudo=true
NC_021165.1	Mutator_TIR_Transposon	50062785	50062967	2144	50060284	50060823	-	ID=gene-LOC101488667;Dbxref=GeneID:101488667;Name=LOC101488667;gbkey=Gene;gene=LOC101488667;gene_biotype=protein_coding
NC_021165.1	hAT_TIR_Transposon	50568685	50569275	318	50569593	50574868	+	ID=gene-LOC101502054;Dbxref=GeneID:101502054;Name=LOC101502054;gbkey=Gene;gene=LOC101502054;gene_biotype=protein_coding
NC_021165.1	Gypsy_LTR_Retrotransposons	50886195	50891480	7893	50882194	50883587	-	ID=gene-LOC101492119;Dbxref=GeneID:101492119;Name=LOC101492119;gbkey=Gene;gene=LOC101492119;gene_biotype=protein_coding
NC_021165.1	CACTA_TIR_Transposon	52021090	52024754	2676	52027430	52028097	+	ID=gene-LOC105852423;Dbxref=GeneID:105852423;Name=LOC105852423;gbkey=Gene;gene=LOC105852423;gene_biotype=protein_coding
NC_021165.1	Copia_LTR_Retrotransposons	52061136	52065925	3334	52069259	52069788	+	ID=gene-LOC101489549;Dbxref=GeneID:101489549;Name=LOC101489549;gbkey=Gene;gene=LOC101489549;gene_biotype=protein_coding
NC_021165.1	helitron	53059638	53063551	5497	53055744	53058054	-	ID=gene-LOC101489010;Dbxref=GeneID:101489010;Name=LOC101489010;gbkey=Gene;gene=LOC101489010;gene_biotype=pseudogene;pseudo=true
NC_021165.1	Copia_LTR_Retrotransposons	53255933	53260055	5457	53252270	53254598	-	ID=gene-LOC101513833;Dbxref=GeneID:101513833;Name=LOC101513833;gbkey=Gene;gene=LOC101513833;gene_biotype=protein_coding
NC_021165.1	CACTA_TIR_Transposon	53720603	53725195	8272	53711889	53716923	-	ID=gene-LOC101499614;Dbxref=GeneID:101499614;Name=LOC101499614;gbkey=Gene;gene=LOC101499614;gene_biotype=protein_coding
NC_021165.1	Mutator_TIR_Transposon	54142429	54142721	4853	54147574	54149368	+	ID=gene-LOC101511795;Dbxref=GeneID:101511795;Name=LOC101511795;gbkey=Gene;gene=LOC101511795;gene_biotype=protein_coding
NC_021165.1	Mutator_TIR_Transposon	55650891	55654767	5646	55660413	55664460	+	ID=gene-LOC101504727;Dbxref=GeneID:101504727;Name=LOC101504727;gbkey=Gene;gene=LOC101504727;gene_biotype=protein_coding
NC_021165.1	Copia_LTR_Retrotransposons	55886711	55891357	2976	55894333	55900219	+	ID=gene-LOC101508266;Dbxref=GeneID:101508266;Name=LOC101508266;gbkey=Gene;gene=LOC101508266;gene_biotype=protein_coding
NC_021165.1	Copia_LTR_Retrotransposons	56326272	56330202	5559	56316384	56324643	-	ID=gene-LOC113787022;Dbxref=GeneID:113787022;Name=LOC113787022;gbkey=Gene;gene=LOC113787022;gene_biotype=protein_coding
NC_021165.1	Copia_LTR_Retrotransposons	56883401	56886697	353	56887050	56893313	+	ID=gene-LOC101505051;Dbxref=GeneID:101505051;Name=LOC101505051;gbkey=Gene;gene=LOC101505051;gene_biotype=protein_coding
NC_021165.1	Gypsy_LTR_Retrotransposons	57567703	57571831	7424	57562007	57564407	-	ID=gene-LOC101500033;Dbxref=GeneID:101500033;Name=LOC101500033;gbkey=Gene;gene=LOC101500033;gene_biotype=protein_coding
NC_021165.1	Copia_LTR_Retrotransposons	57816835	57821655	4850	57815837	57816805	-	ID=gene-LOC101500142;Dbxref=GeneID:101500142;Name=LOC101500142;gbkey=Gene;gene=LOC101500142;gene_biotype=protein_coding
NC_021165.1	hAT_TIR_Transposon	58472810	58475772	4142	58467114	58471630	-	ID=gene-LOC101510953;Dbxref=GeneID:101510953;Name=LOC101510953;gbkey=Gene;gene=LOC101510953;gene_biotype=protein_coding
NC_021165.1	Copia_LTR_Retrotransposons	58901567	58906137	7227	58896863	58898910	-	ID=gene-LOC101498538;Dbxref=GeneID:101498538;Name=LOC101498538;gbkey=Gene;gene=LOC101498538;gene_biotype=protein_coding
NC_021166.1	hAT_TIR_Transposon	2093586	2094215	6109	2100324	2107477	+	ID=gene-LOC101488801;Dbxref=GeneID:101488801;Name=LOC101488801;gbkey=Gene;gene=LOC101488801;gene_biotype=protein_coding
NC_021166.1	Copia_LTR_Retrotransposons	2326873	2328903	2688	2331591	2335766	+	ID=gene-LOC101498442;Dbxref=GeneID:101498442;Name=LOC101498442;gbkey=Gene;gene=LOC101498442;gene_biotype=protein_coding
NC_021166.1	PIF_Harbinger_TIR_Transposon	2405393	2409602	5806	2399473	2403796	-	ID=gene-LOC101500039;Dbxref=GeneID:101500039;Name=LOC101500039;gbkey=Gene;gene=LOC101500039;gene_biotype=protein_coding
NC_021166.1	CACTA_TIR_Transposon	3919906	3921346	7927	3910229	3913419	-	ID=gene-LOC101511806;Dbxref=GeneID:101511806;Name=LOC101511806;gbkey=Gene;gene=LOC101511806;gene_biotype=protein_coding
NC_021166.1	hAT_TIR_Transposon	4669747	4669936	6099	4676035	4677725	+	ID=gene-LOC101512575;Dbxref=GeneID:101512575;Name=LOC101512575;gbkey=Gene;gene=LOC101512575;gene_biotype=protein_coding
NC_021166.1	Mutator_TIR_Transposon	4762020	4764671	2693	4767364	4769571	+	ID=gene-LOC101489990;Dbxref=GeneID:101489990;Name=LOC101489990;gbkey=Gene;gene=LOC101489990;gene_biotype=protein_coding
NC_021166.1	Copia_LTR_Retrotransposons	5242651	5247367	2973	5250340	5254825	+	ID=gene-LOC101495703;Dbxref=GeneID:101495703;Name=LOC101495703;gbkey=Gene;gene=LOC101495703;gene_biotype=protein_coding
NC_021166.1	Mutator_TIR_Transposon	6250472	6254613	5744	6260357	6262470	+	ID=gene-LOC101512445;Dbxref=GeneID:101512445;Name=LOC101512445;gbkey=Gene;gene=LOC101512445;gene_biotype=protein_coding
NC_021166.1	Unknown_LTR_Retrotransposons	9281856	9285327	8429	9265490	9276898	-	ID=gene-LOC101504643;Dbxref=GeneID:101504643;Name=LOC101504643;gbkey=Gene;gene=LOC101504643;gene_biotype=pseudogene;pseudo=true
NC_021166.1	CACTA_TIR_Transposon	10544587	10545288	9078	10554366	10558086	+	ID=gene-LOC101494632;Dbxref=GeneID:101494632;Name=LOC101494632;gbkey=Gene;gene=LOC101494632;gene_biotype=protein_coding
NC_021166.1	Unknown_LTR_Retrotransposons	11950778	11953364	6001	11945416	11947363	-	ID=gene-LOC101491802;Dbxref=GeneID:101491802;Name=LOC101491802;gbkey=Gene;gene=LOC101491802;gene_biotype=protein_coding
NC_021166.1	Unknown_LTR_Retrotransposons	13019751	13021051	8067	13029118	13029806	+	ID=gene-LOC101493255;Dbxref=GeneID:101493255;Name=LOC101493255;gbkey=Gene;gene=LOC101493255;gene_biotype=protein_coding
NC_021166.1	Mutator_TIR_Transposon	14939161	14939505	1589	14941094	14950186	+	ID=gene-LOC101497465;Dbxref=GeneID:101497465;Name=LOC101497465;gbkey=Gene;gene=LOC101497465;gene_biotype=protein_coding
NC_021166.1	Unknown_LTR_Retrotransposons	15036595	15039067	2214	15041281	15044247	+	ID=gene-LOC101500589;Dbxref=GeneID:101500589;Name=LOC101500589;gbkey=Gene;gene=LOC101500589;gene_biotype=protein_coding
NC_021166.1	Mutator_TIR_Transposon	15077985	15082083	4797	15070576	15077286	-	ID=gene-LOC101501742;Dbxref=GeneID:101501742;Name=LOC101501742;gbkey=Gene;gene=LOC101501742;gene_biotype=protein_coding
NC_021166.1	Mutator_TIR_Transposon	15191176	15191282	8771	15179427	15182511	-	ID=gene-LOC101507011;Dbxref=GeneID:101507011;Name=LOC101507011;gbkey=Gene;gene=LOC101507011;gene_biotype=protein_coding
NC_021166.1	CACTA_TIR_Transposon	15827573	15830609	3851	15825323	15826758	-	ID=gene-LOC101494413;Dbxref=GeneID:101494413;Name=LOC101494413;gbkey=Gene;gene=LOC101494413;gene_biotype=protein_coding
NC_021166.1	hAT_TIR_Transposon	15850201	15850730	3326	15845691	15847404	-	ID=gene-LOC101494730;Dbxref=GeneID:101494730;Name=LOC101494730;gbkey=Gene;gene=LOC101494730;gene_biotype=protein_coding
NC_021166.1	Copia_LTR_Retrotransposons	16532792	16534861	7510	16525541	16527351	-	ID=gene-LOC101502700;Dbxref=GeneID:101502700;Name=LOC101502700;gbkey=Gene;gene=LOC101502700;gene_biotype=protein_coding
NC_021166.1	hAT_TIR_Transposon	16931622	16932063	1915	16933978	16936400	+	ID=gene-LOC101506570;Dbxref=GeneID:101506570;Name=LOC101506570;gbkey=Gene;gene=LOC101506570;gene_biotype=protein_coding
NC_021166.1	helitron	17574414	17575646	7882	17583528	17593877	+	ID=gene-LOC101491619;Dbxref=GeneID:101491619;Name=LOC101491619;gbkey=Gene;gene=LOC101491619;gene_biotype=protein_coding
NC_021166.1	Mutator_TIR_Transposon	17591182	17592413	3074	17595487	17599413	+	ID=gene-LOC101492134;Dbxref=GeneID:101492134;Name=LOC101492134;gbkey=Gene;gene=LOC101492134;gene_biotype=protein_coding
NC_021166.1	Mutator_TIR_Transposon	17747190	17747394	713	17748107	17761967	+	ID=gene-LOC101495277;Dbxref=GeneID:101495277;Name=LOC101495277;gbkey=Gene;gene=LOC101495277;gene_biotype=protein_coding
NC_021166.1	Mutator_TIR_Transposon	17793355	17793460	4124	17797584	17799628	+	ID=gene-LOC101497800;Dbxref=GeneID:101497800;Name=LOC101497800;gbkey=Gene;gene=LOC101497800;gene_biotype=protein_coding
NC_021166.1	hAT_TIR_Transposon	19207304	19207655	3409	19196961	19204246	-	ID=gene-LOC101501543;Dbxref=GeneID:101501543;Name=LOC101501543;gbkey=Gene;gene=LOC101501543;gene_biotype=protein_coding
NC_021166.1	Mutator_TIR_Transposon	19757303	19759474	5010	19750226	19754464	-	ID=gene-LOC101507014;Dbxref=GeneID:101507014;Name=LOC101507014;gbkey=Gene;gene=LOC101507014;gene_biotype=protein_coding
NC_021166.1	hAT_TIR_Transposon	19992923	19997068	442	19997510	19997583	+	ID=gene-TRNAI-AAU-15;Dbxref=GeneID:113787971;Name=TRNAI-AAU;gbkey=Gene;gene=TRNAI-AAU;gene_biotype=tRNA
NC_021166.1	hAT_TIR_Transposon	20113694	20113838	5955	20119793	20126350	+	ID=gene-LOC101514841;Dbxref=GeneID:101514841;Name=LOC101514841;gbkey=Gene;gene=LOC101514841;gene_biotype=protein_coding
NC_021166.1	Copia_LTR_Retrotransposons	20356331	20360452	5625	20366077	20369491	+	ID=gene-LOC101491087;Dbxref=GeneID:101491087;Name=LOC101491087;gbkey=Gene;gene=LOC101491087;gene_biotype=protein_coding
NC_021166.1	Copia_LTR_Retrotransposons	21185309	21190228	1558	21191786	21194406	+	ID=gene-LOC101489140;Dbxref=GeneID:101489140;Name=LOC101489140;gbkey=Gene;gene=LOC101489140;gene_biotype=protein_coding
NC_021166.1	hAT_TIR_Transposon	22089705	22090515	2002	22085734	22088513	-	ID=gene-LOC101503672;Dbxref=GeneID:101503672;Name=LOC101503672;gbkey=Gene;gene=LOC101503672;gene_biotype=protein_coding
NC_021166.1	Unknown_LTR_Retrotransposons	22172866	22174735	9565	22157780	22165170	-	ID=gene-LOC101505390;Dbxref=GeneID:101505390;Name=LOC101505390;gbkey=Gene;gene=LOC101505390;gene_biotype=protein_coding
NC_021166.1	Copia_LTR_Retrotransposons	22218002	22223954	6344	22216931	22217610	-	ID=gene-LOC101505722;Dbxref=GeneID:101505722;Name=LOC101505722;description=albumin-2-like;gbkey=Gene;gene=LOC101505722;gene_biotype=protein_coding;partial=true;start_range=.,22216931
NC_021166.1	CACTA_TIR_Transposon	23655540	23655633	6664	23662297	23665671	+	ID=gene-LOC101491089;Dbxref=GeneID:101491089;Name=LOC101491089;gbkey=Gene;gene=LOC101491089;gene_biotype=protein_coding
NC_021166.1	Copia_LTR_Retrotransposons	24679223	24683868	9879	24669233	24673989	-	ID=gene-LOC101500053;Dbxref=GeneID:101500053;Name=LOC101500053;gbkey=Gene;gene=LOC101500053;gene_biotype=lncRNA
NC_021166.1	Copia_LTR_Retrotransposons	25057198	25060255	5950	25066205	25072988	+	ID=gene-LOC101510858;Dbxref=GeneID:101510858;Name=LOC101510858;gbkey=Gene;gene=LOC101510858;gene_biotype=protein_coding
NC_021166.1	Gypsy_LTR_Retrotransposons	25272078	25277381	5894	25270744	25271487	-	ID=gene-LOC101512463;Dbxref=GeneID:101512463;Name=LOC101512463;gbkey=Gene;gene=LOC101512463;gene_biotype=protein_coding
NC_021166.1	hAT_TIR_Transposon	27420591	27421554	1622	27418192	27419932	-	ID=gene-LOC101501013;Dbxref=GeneID:101501013;Name=LOC101501013;gbkey=Gene;gene=LOC101501013;gene_biotype=protein_coding
NC_021166.1	CACTA_TIR_Transposon	27431041	27434558	570	27435128	27442875	+	ID=gene-LOC105852547;Dbxref=GeneID:105852547;Name=LOC105852547;gbkey=Gene;gene=LOC105852547;gene_biotype=lncRNA
NC_021166.1	Mutator_TIR_Transposon	27638053	27638194	3578	27631196	27634616	-	ID=gene-LOC101515613;Dbxref=GeneID:101515613;Name=LOC101515613;gbkey=Gene;gene=LOC101515613;gene_biotype=protein_coding
NC_021166.1	Mutator_TIR_Transposon	27889063	27891857	3584	27882484	27888273	-	ID=gene-LOC101504967;Dbxref=GeneID:101504967;Name=LOC101504967;gbkey=Gene;gene=LOC101504967;gene_biotype=protein_coding
NC_021166.1	CACTA_TIR_Transposon	28668103	28669284	4224	28673508	28676500	+	ID=gene-LOC101504867;Dbxref=GeneID:101504867;Name=LOC101504867;gbkey=Gene;gene=LOC101504867;gene_biotype=protein_coding
NC_021166.1	Unknown_LTR_Retrotransposons	29590178	29592115	1166	29593281	29593935	+	ID=gene-LOC113787835;Dbxref=GeneID:113787835;Name=LOC113787835;gbkey=Gene;gene=LOC113787835;gene_biotype=lncRNA
NC_021166.1	hAT_TIR_Transposon	29689479	29690132	9740	29676979	29680392	-	ID=gene-LOC101502606;Dbxref=GeneID:101502606;Name=LOC101502606;gbkey=Gene;gene=LOC101502606;gene_biotype=protein_coding
NC_021166.1	Copia_LTR_Retrotransposons	30348133	30350539	3334	30353873	30359546	+	ID=gene-LOC101497137;Dbxref=GeneID:101497137;Name=LOC101497137;gbkey=Gene;gene=LOC101497137;gene_biotype=protein_coding
NC_021166.1	Copia_LTR_Retrotransposons	30398544	30404096	7767	30393345	30396329	-	ID=gene-LOC101507020;Dbxref=GeneID:101507020;Name=LOC101507020;gbkey=Gene;gene=LOC101507020;gene_biotype=protein_coding
NC_021166.1	Mutator_TIR_Transposon	30800787	30804299	377	30804676	30808530	+	ID=gene-LOC113787645;Dbxref=GeneID:113787645;Name=LOC113787645;gbkey=Gene;gene=LOC113787645;gene_biotype=protein_coding
NC_021166.1	hAT_TIR_Transposon	30836847	30837786	442	30838228	30839270	+	ID=gene-LOC101511390;Dbxref=GeneID:101511390;Name=LOC101511390;gbkey=Gene;gene=LOC101511390;gene_biotype=protein_coding
NC_021166.1	Copia_LTR_Retrotransposons	31323589	31328728	8573	31316629	31320155	-	ID=gene-LOC101492933;Dbxref=GeneID:101492933;Name=LOC101492933;gbkey=Gene;gene=LOC101492933;gene_biotype=protein_coding
NC_021166.1	CACTA_TIR_Transposon	31394106	31397868	2074	31399942	31404416	+	ID=gene-LOC101495393;Dbxref=GeneID:101495393;Name=LOC101495393;gbkey=Gene;gene=LOC101495393;gene_biotype=protein_coding
NC_021166.1	CACTA_TIR_Transposon	31482930	31484243	7561	31475368	31476682	-	ID=gene-LOC101499214;Dbxref=GeneID:101499214;Name=LOC101499214;gbkey=Gene;gene=LOC101499214;gene_biotype=protein_coding
NC_021166.1	hAT_TIR_Transposon	33126209	33126886	2646	33129532	33129615	+	ID=gene-TRNAL-CAA-13;Dbxref=GeneID:113787977;Name=TRNAL-CAA;gbkey=Gene;gene=TRNAL-CAA;gene_biotype=tRNA
NC_021166.1	CACTA_TIR_Transposon	33867696	33870280	4464	33874744	33880272	+	ID=gene-LOC101490348;Dbxref=GeneID:101490348;Name=LOC101490348;gbkey=Gene;gene=LOC101490348;gene_biotype=protein_coding
NC_021166.1	Mutator_TIR_Transposon	34376588	34376860	9360	34364434	34367500	-	ID=gene-LOC101504431;Dbxref=GeneID:101504431;Name=LOC101504431;gbkey=Gene;gene=LOC101504431;gene_biotype=protein_coding
NC_021166.1	hAT_TIR_Transposon	34567391	34568775	3769	34563313	34565006	-	ID=gene-LOC113787744;Dbxref=GeneID:113787744;Name=LOC113787744;gbkey=Gene;gene=LOC113787744;gene_biotype=protein_coding
NC_021166.1	Mutator_TIR_Transposon	35805290	35809243	5067	35814310	35816241	+	ID=gene-LOC101509356;Dbxref=GeneID:101509356;Name=LOC101509356;gbkey=Gene;gene=LOC101509356;gene_biotype=protein_coding
NC_021166.1	helitron	36051027	36054457	183	36054640	36057463	+	ID=gene-LOC101496272;Dbxref=GeneID:101496272;Name=LOC101496272;gbkey=Gene;gene=LOC101496272;gene_biotype=protein_coding
NC_021166.1	CACTA_TIR_Transposon	36096318	36100666	6814	36088847	36093852	-	ID=gene-LOC101497675;Dbxref=GeneID:101497675;Name=LOC101497675;gbkey=Gene;gene=LOC101497675;gene_biotype=protein_coding
NC_021166.1	Mutator_TIR_Transposon	36174202	36174548	1356	36175904	36181703	+	ID=gene-LOC101499324;Dbxref=GeneID:101499324;Name=LOC101499324;gbkey=Gene;gene=LOC101499324;gene_biotype=protein_coding
NC_021166.1	hAT_TIR_Transposon	36385287	36386244	8706	36394950	36399358	+	ID=gene-LOC101503460;Dbxref=GeneID:101503460;Name=LOC101503460;gbkey=Gene;gene=LOC101503460;gene_biotype=protein_coding
NC_021166.1	CACTA_TIR_Transposon	36587294	36590353	3566	36581911	36586787	-	ID=gene-LOC101506690;Dbxref=GeneID:101506690;Name=LOC101506690;gbkey=Gene;gene=LOC101506690;gene_biotype=pseudogene;pseudo=true
NC_021166.1	Mutator_TIR_Transposon	36895972	36896087	4570	36900657	36903183	+	ID=gene-LOC101513748;Dbxref=GeneID:101513748;Name=LOC101513748;gbkey=Gene;gene=LOC101513748;gene_biotype=protein_coding
NC_021166.1	hAT_TIR_Transposon	37795951	37796761	1607	37786626	37795154	-	ID=gene-LOC101502193;Dbxref=GeneID:101502193;Name=LOC101502193;gbkey=Gene;gene=LOC101502193;gene_biotype=protein_coding
NC_021166.1	Copia_LTR_Retrotransposons	38015648	38020533	2141	38022674	38029982	+	ID=gene-LOC101507241;Dbxref=GeneID:101507241;Name=LOC101507241;gbkey=Gene;gene=LOC101507241;gene_biotype=protein_coding
NC_021166.1	Mutator_TIR_Transposon	38245686	38245770	259	38246029	38247521	+	ID=gene-LOC101496487;Dbxref=GeneID:101496487;Name=LOC101496487;gbkey=Gene;gene=LOC101496487;gene_biotype=protein_coding
NC_021166.1	Mutator_TIR_Transposon	39933812	39938380	4358	39942738	39946182	+	ID=gene-LOC101488828;Dbxref=GeneID:101488828;Name=LOC101488828;gbkey=Gene;gene=LOC101488828;gene_biotype=protein_coding
NC_021166.1	Mutator_TIR_Transposon	40491767	40492135	4827	40481675	40487308	-	ID=gene-LOC101503140;Dbxref=GeneID:101503140;Name=LOC101503140;gbkey=Gene;gene=LOC101503140;gene_biotype=protein_coding
NC_021166.1	CACTA_TIR_Transposon	43617573	43618854	1929	43620783	43629910	+	ID=gene-LOC101501130;Dbxref=GeneID:101501130;Name=LOC101501130;gbkey=Gene;gene=LOC101501130;gene_biotype=pseudogene;pseudo=true
NC_021166.1	CACTA_TIR_Transposon	44055541	44057220	3644	44060864	44064035	+	ID=gene-LOC113787801;Dbxref=GeneID:113787801;Name=LOC113787801;gbkey=Gene;gene=LOC113787801;gene_biotype=lncRNA
NC_021166.1	Mutator_TIR_Transposon	44321751	44322505	7065	44314644	44315440	-	ID=gene-LOC101504873;Dbxref=GeneID:101504873;Name=LOC101504873;gbkey=Gene;gene=LOC101504873;gene_biotype=protein_coding
NC_021166.1	Mutator_TIR_Transposon	45374356	45378175	3754	45381929	45384714	+	ID=gene-LOC101492046;Dbxref=GeneID:101492046;Name=LOC101492046;gbkey=Gene;gene=LOC101492046;gene_biotype=pseudogene;pseudo=true
NC_021166.1	Unknown_LTR_Retrotransposons	45830176	45831767	9859	45820159	45821908	-	ID=gene-LOC101504561;Dbxref=GeneID:101504561;Name=LOC101504561;gbkey=Gene;gene=LOC101504561;gene_biotype=protein_coding
NC_021166.1	Copia_LTR_Retrotransposons	46244761	46251232	1940	46253172	46254187	+	ID=gene-LOC113787688;Dbxref=GeneID:113787688;Name=LOC113787688;gbkey=Gene;gene=LOC113787688;gene_biotype=lncRNA
NC_021166.1	hAT_TIR_Transposon	46735056	46735856	3438	46739294	46746876	+	ID=gene-LOC101512141;Dbxref=GeneID:101512141;Name=LOC101512141;gbkey=Gene;gene=LOC101512141;gene_biotype=protein_coding
NC_021166.1	CACTA_TIR_Transposon	47438651	47439379	8001	47430831	47431378	-	ID=gene-LOC113787833;Dbxref=GeneID:113787833;Name=LOC113787833;gbkey=Gene;gene=LOC113787833;gene_biotype=lncRNA
NC_021166.1	Mutator_TIR_Transposon	47980185	47980528	2315	47982843	47993594	+	ID=gene-LOC113787786;Dbxref=GeneID:113787786;Name=LOC113787786;gbkey=Gene;gene=LOC113787786;gene_biotype=protein_coding
NC_021167.1	Mutator_TIR_Transposon	623264	625092	3471	620903	621621	-	ID=gene-LOC101510658;Dbxref=GeneID:101510658;Name=LOC101510658;gbkey=Gene;gene=LOC101510658;gene_biotype=protein_coding
NC_021167.1	hAT_TIR_Transposon	890181	890332	4956	871401	885376	-	ID=gene-LOC101499642;Dbxref=GeneID:101499642;Name=LOC101499642;gbkey=Gene;gene=LOC101499642;gene_biotype=protein_coding
NC_021167.1	hAT_TIR_Transposon	991113	991629	3268	994897	1000917	+	ID=gene-LOC101504564;Dbxref=GeneID:101504564;Name=LOC101504564;gbkey=Gene;gene=LOC101504564;gene_biotype=protein_coding
NC_021167.1	Mutator_TIR_Transposon	2037173	2038145	7346	2024275	2030799	-	ID=gene-LOC101509044;Dbxref=GeneID:101509044;Name=LOC101509044;gbkey=Gene;gene=LOC101509044;gene_biotype=protein_coding
NC_021167.1	Mutator_TIR_Transposon	3166284	3166497	6542	3173039	3174697	+	ID=gene-LOC101507557;Dbxref=GeneID:101507557;Name=LOC101507557;gbkey=Gene;gene=LOC101507557;gene_biotype=protein_coding
NC_021167.1	Copia_LTR_Retrotransposons	3585410	3589237	8731	3578355	3580506	-	ID=gene-LOC101494862;Dbxref=GeneID:101494862;Name=LOC101494862;gbkey=Gene;gene=LOC101494862;gene_biotype=protein_coding
NC_021167.1	hAT_TIR_Transposon	3829978	3830146	3257	3820061	3826889	-	ID=gene-LOC101503909;Dbxref=GeneID:101503909;Name=LOC101503909;gbkey=Gene;gene=LOC101503909;gene_biotype=protein_coding
NC_021167.1	Mutator_TIR_Transposon	4174385	4176931	8659	4166075	4168272	-	ID=gene-LOC101492148;Dbxref=GeneID:101492148;Name=LOC101492148;gbkey=Gene;gene=LOC101492148;gene_biotype=protein_coding
NC_021167.1	hAT_TIR_Transposon	4233769	4234067	1938	4236005	4240893	+	ID=gene-LOC101494648;Dbxref=GeneID:101494648;Name=LOC101494648;gbkey=Gene;gene=LOC101494648;gene_biotype=protein_coding
NC_021167.1	Copia_LTR_Retrotransposons	4238193	4239618	3741	4243359	4244099	+	ID=gene-LOC101494968;Dbxref=GeneID:101494968;Name=LOC101494968;gbkey=Gene;gene=LOC101494968;gene_biotype=protein_coding
NC_021167.1	Mutator_TIR_Transposon	4415872	4415987	3338	4419325	4423611	+	ID=gene-LOC101503584;Dbxref=GeneID:101503584;Name=LOC101503584;gbkey=Gene;gene=LOC101503584;gene_biotype=protein_coding
NC_021167.1	CACTA_TIR_Transposon	5474080	5474705	1443	5468475	5473262	-	ID=gene-LOC101488706;Dbxref=GeneID:101488706;Name=LOC101488706;gbkey=Gene;gene=LOC101488706;gene_biotype=protein_coding
NC_021167.1	CACTA_TIR_Transposon	6171904	6173226	5417	6178643	6186728	+	ID=gene-LOC101489580;Dbxref=GeneID:101489580;Name=LOC101489580;gbkey=Gene;gene=LOC101489580;gene_biotype=protein_coding
NC_021167.1	Mutator_TIR_Transposon	7138293	7143219	3179	7146398	7147659	+	ID=gene-LOC101496609;Dbxref=GeneID:101496609;Name=LOC101496609;gbkey=Gene;gene=LOC101496609;gene_biotype=pseudogene;pseudo=true
NC_021167.1	Mutator_TIR_Transposon	9026259	9026417	9441	9011507	9016976	-	ID=gene-LOC101504333;Dbxref=GeneID:101504333;Name=LOC101504333;gbkey=Gene;gene=LOC101504333;gene_biotype=protein_coding
NC_021167.1	Mutator_TIR_Transposon	9179172	9182818	9462	9168305	9173356	-	ID=gene-LOC101507995;Dbxref=GeneID:101507995;Name=LOC101507995;gbkey=Gene;gene=LOC101507995;gene_biotype=protein_coding
NC_021167.1	CACTA_TIR_Transposon	9271186	9275538	8815	9263089	9266723	-	ID=gene-LOC101510666;Dbxref=GeneID:101510666;Name=LOC101510666;gbkey=Gene;gene=LOC101510666;gene_biotype=protein_coding
NC_021167.1	Mutator_TIR_Transposon	10291052	10291213	7720	10298933	10300643	+	ID=gene-LOC101507157;Dbxref=GeneID:101507157;Name=LOC101507157;gbkey=Gene;gene=LOC101507157;gene_biotype=protein_coding
NC_021167.1	hAT_TIR_Transposon	10773231	10773391	5898	10764837	10767493	-	ID=gene-LOC101496282;Dbxref=GeneID:101496282;Name=LOC101496282;gbkey=Gene;gene=LOC101496282;gene_biotype=protein_coding
NC_021167.1	helitron	10993583	10993879	1566	10968599	10992313	-	ID=gene-LOC101508191;Dbxref=GeneID:101508191;Name=LOC101508191;gbkey=Gene;gene=LOC101508191;gene_biotype=pseudogene;pseudo=true
NC_021167.1	Copia_LTR_Retrotransposons	11537750	11542574	1318	11543892	11549987	+	ID=gene-LOC101491826;Dbxref=GeneID:101491826;Name=LOC101491826;gbkey=Gene;gene=LOC101491826;gene_biotype=protein_coding
NC_021167.1	Copia_LTR_Retrotransposons	11861910	11866538	6053	11859206	11860485	-	ID=gene-CAMKK5;Dbxref=GeneID:101510772;Name=CAMKK5;gbkey=Gene;gene=CAMKK5;gene_biotype=protein_coding
NC_021167.1	hAT_TIR_Transposon	11880343	11880530	4675	11874040	11875855	-	ID=gene-LOC101501143;Dbxref=GeneID:101501143;Name=LOC101501143;gbkey=Gene;gene=LOC101501143;gene_biotype=protein_coding
NC_021167.1	hAT_TIR_Transposon	14823768	14823935	8431	14812343	14815504	-	ID=gene-LOC101508520;Dbxref=GeneID:101508520;Name=LOC101508520;gbkey=Gene;gene=LOC101508520;gene_biotype=protein_coding
NC_021167.1	Copia_LTR_Retrotransposons	15198721	15205528	1108	15206636	15212420	+	ID=gene-LOC101492058;Dbxref=GeneID:101492058;Name=LOC101492058;gbkey=Gene;gene=LOC101492058;gene_biotype=protein_coding
NC_021167.1	Unknown_LTR_Retrotransposons	15863242	15869071	7045	15858995	15862026	-	ID=gene-LOC101492498;Dbxref=GeneID:101492498;Name=LOC101492498;gbkey=Gene;gene=LOC101492498;gene_biotype=pseudogene;pseudo=true
NC_021167.1	Mutator_TIR_Transposon	15866038	15866379	980	15863136	15865399	-	ID=gene-LOC101489812;Dbxref=GeneID:101489812;Name=LOC101489812;gbkey=Gene;gene=LOC101489812;gene_biotype=protein_coding
NW_004515641.1	Gypsy_LTR_Retrotransposons	54433	59662	1382	61044	62394	+	ID=gene-LOC105852733;Dbxref=GeneID:105852733;Name=LOC105852733;gbkey=Gene;gene=LOC105852733;gene_biotype=lncRNA
NW_004515643.1	Mutator_TIR_Transposon	200628	200750	695	201445	203812	+	ID=gene-LOC101500407;Dbxref=GeneID:101500407;Name=LOC101500407;gbkey=Gene;gene=LOC101500407;gene_biotype=pseudogene;pseudo=true
NW_004515655.1	Copia_LTR_Retrotransposons	37374	42266	5582	36054	36684	-	ID=gene-LOC113788204;Dbxref=GeneID:113788204;Name=LOC113788204;gbkey=Gene;gene=LOC113788204;gene_biotype=lncRNA
NW_004515657.1	Mutator_TIR_Transposon	316593	316735	9271	304950	307464	-	ID=gene-LOC101510120;Dbxref=GeneID:101510120;Name=LOC101510120;gbkey=Gene;gene=LOC101510120;gene_biotype=protein_coding
NW_004515657.1	Mutator_TIR_Transposon	452165	452712	6198	458910	461293	+	ID=gene-LOC101510443;Dbxref=GeneID:101510443;Name=LOC101510443;gbkey=Gene;gene=LOC101510443;gene_biotype=protein_coding
NW_004515657.1	hAT_TIR_Transposon	665147	666079	5078	671157	676116	+	ID=gene-LOC101503036;Dbxref=GeneID:101503036;Name=LOC101503036;gbkey=Gene;gene=LOC101503036;gene_biotype=protein_coding
NW_004515671.1	Copia_LTR_Retrotransposons	44657	49543	6228	39739	43315	-	ID=gene-LOC101503153;Dbxref=GeneID:101503153;Name=LOC101503153;gbkey=Gene;gene=LOC101503153;gene_biotype=lncRNA
NW_004515684.1	Copia_LTR_Retrotransposons	94086	98800	4834	103634	109113	+	ID=gene-LOC101500303;Dbxref=GeneID:101500303;Name=LOC101500303;gbkey=Gene;gene=LOC101500303;gene_biotype=protein_coding
NW_004515686.1	Mutator_TIR_Transposon	384696	389651	8604	379356	381047	-	ID=gene-LOC101512383;Dbxref=GeneID:101512383;Name=LOC101512383;gbkey=Gene;gene=LOC101512383;gene_biotype=protein_coding
NW_004515688.1	helitron	121928	122285	1070	120319	121215	-	ID=gene-LOC113783951;Dbxref=GeneID:113783951;Name=LOC113783951;gbkey=Gene;gene=LOC113783951;gene_biotype=lncRNA
NW_004515690.1	CACTA_TIR_Transposon	21926	22138	9705	12074	12433	-	ID=gene-LOC101504768;Dbxref=GeneID:101504768;Name=LOC101504768;gbkey=Gene;gene=LOC101504768;gene_biotype=protein_coding
NW_004515694.1	CACTA_TIR_Transposon	484374	489129	9997	475326	479132	-	ID=gene-LOC101488265;Dbxref=GeneID:101488265;Name=LOC101488265;gbkey=Gene;gene=LOC101488265;gene_biotype=protein_coding
NW_004515696.1	Mutator_TIR_Transposon	35759	36103	3207	39310	40897	+	ID=gene-LOC101500927;Dbxref=GeneID:101500927;Name=LOC101500927;gbkey=Gene;gene=LOC101500927;gene_biotype=protein_coding
NW_004515700.1	CACTA_TIR_Transposon	332330	334487	5490	325603	328997	-	ID=gene-LOC101502527;Dbxref=GeneID:101502527;Name=LOC101502527;gbkey=Gene;gene=LOC101502527;gene_biotype=protein_coding
NW_004515711.1	helitron	333427	337510	2691	340201	345649	+	ID=gene-LOC101499959;Dbxref=GeneID:101499959;Name=LOC101499959;gbkey=Gene;gene=LOC101499959;gene_biotype=protein_coding
NW_004515711.1	CACTA_TIR_Transposon	450792	455271	8712	445352	446559	-	ID=gene-LOC105852795;Dbxref=GeneID:105852795;Name=LOC105852795;gbkey=Gene;gene=LOC105852795;gene_biotype=protein_coding
NW_004515718.1	Mutator_TIR_Transposon	123843	124005	7795	115495	116210	-	ID=gene-LOC101509378;Dbxref=GeneID:101509378;Name=LOC101509378;gbkey=Gene;gene=LOC101509378;gene_biotype=protein_coding
NW_004515718.1	Mutator_TIR_Transposon	152358	152495	1863	150212	150632	-	ID=gene-LOC105852799;Dbxref=GeneID:105852799;Name=LOC105852799;gbkey=Gene;gene=LOC105852799;gene_biotype=protein_coding
NW_004515725.1	hAT_TIR_Transposon	338978	340561	6221	333103	334340	-	ID=gene-LOC101496070;Dbxref=GeneID:101496070;Name=LOC101496070;gbkey=Gene;gene=LOC101496070;gene_biotype=protein_coding
NW_004515725.1	Mutator_TIR_Transposon	407592	411086	4353	415439	418094	+	ID=gene-LOC101491641;Dbxref=GeneID:101491641;Name=LOC101491641;gbkey=Gene;gene=LOC101491641;gene_biotype=protein_coding
NW_004515740.1	CACTA_TIR_Transposon	37289	37659	6253	43912	45324	+	ID=gene-LOC113784063;Dbxref=GeneID:113784063;Name=LOC113784063;gbkey=Gene;gene=LOC113784063;gene_biotype=protein_coding
NW_004515744.1	CACTA_TIR_Transposon	24026	27009	9493	15689	17516	-	ID=gene-LOC101501259;Dbxref=GeneID:101501259;Name=LOC101501259;gbkey=Gene;gene=LOC101501259;gene_biotype=protein_coding
NW_004515762.1	Unknown_LTR_Retrotransposons	180581	182714	3876	186590	186745	+	ID=gene-LOC113784089;Dbxref=GeneID:113784089;Name=LOC113784089;gbkey=Gene;gene=LOC113784089;gene_biotype=rRNA
NW_004515794.1	Mutator_TIR_Transposon	85050	85165	6661	77251	78504	-	ID=gene-LOC113784117;Dbxref=GeneID:113784117;Name=LOC113784117;gbkey=Gene;gene=LOC113784117;gene_biotype=lncRNA
NW_004515794.1	Unknown_LTR_Retrotransposons	223568	226264	3416	229680	231956	+	ID=gene-LOC101489272;Dbxref=GeneID:101489272;Name=LOC101489272;gbkey=Gene;gene=LOC101489272;gene_biotype=protein_coding
NW_004515801.1	Mutator_TIR_Transposon	843569	843917	4839	848756	853892	+	ID=gene-LOC101499854;Dbxref=GeneID:101499854;Name=LOC101499854;gbkey=Gene;gene=LOC101499854;gene_biotype=protein_coding
NW_004515805.1	Copia_LTR_Retrotransposons	578599	583050	6335	575248	576715	-	ID=gene-LOC101513022;Dbxref=GeneID:101513022;Name=LOC101513022;gbkey=Gene;gene=LOC101513022;gene_biotype=protein_coding
NW_004515811.1	Copia_LTR_Retrotransposons	86190	90078	8900	79917	81178	-	ID=gene-LOC105852866;Dbxref=GeneID:105852866;Name=LOC105852866;gbkey=Gene;gene=LOC105852866;gene_biotype=protein_coding
NW_004515823.1	Mutator_TIR_Transposon	302616	304741	3591	297117	301150	-	ID=gene-LOC101497828;Dbxref=GeneID:101497828;Name=LOC101497828;gbkey=Gene;gene=LOC101497828;gene_biotype=protein_coding
NW_004515841.1	CACTA_TIR_Transposon	168488	172633	2760	175393	177105	+	ID=gene-LOC101497928;Dbxref=GeneID:101497928;Name=LOC101497928;gbkey=Gene;gene=LOC101497928;gene_biotype=protein_coding
NW_004515847.1	Mutator_TIR_Transposon	204839	209226	4752	204376	204474	-	ID=gene-LOC113784211;Dbxref=GeneID:113784211;Name=LOC113784211;gbkey=Gene;gene=LOC113784211;gene_biotype=snoRNA
NW_004515873.1	Mutator_TIR_Transposon	69919	70064	4834	62771	65230	-	ID=gene-LOC101494879;Dbxref=GeneID:101494879;Name=LOC101494879;gbkey=Gene;gene=LOC101494879;gene_biotype=protein_coding
NW_004515880.1	Mutator_TIR_Transposon	103226	106864	525	107389	108797	+	ID=gene-LOC113784249;Dbxref=GeneID:113784249;Name=LOC113784249;gbkey=Gene;gene=LOC113784249;gene_biotype=lncRNA
NW_004515882.1	CACTA_TIR_Transposon	67927	68955	2639	71594	73872	+	ID=gene-LOC113784256;Dbxref=GeneID:113784256;Name=LOC113784256;gbkey=Gene;gene=LOC113784256;gene_biotype=lncRNA
NW_004515893.1	hAT_TIR_Transposon	104148	104824	3599	74581	101225	-	ID=gene-LOC101503711;Dbxref=GeneID:101503711;Name=LOC101503711;gbkey=Gene;gene=LOC101503711;gene_biotype=protein_coding
NW_004515894.1	Unknown_LTR_Retrotransposons	109724	115349	6884	107391	108465	-	ID=gene-LOC101507576;Dbxref=GeneID:101507576;Name=LOC101507576;gbkey=Gene;gene=LOC101507576;gene_biotype=protein_coding
NW_004515895.1	Copia_LTR_Retrotransposons	26309	28419	2741	31160	34498	+	ID=gene-LOC101511107;Dbxref=GeneID:101511107;Name=LOC101511107;gbkey=Gene;gene=LOC101511107;gene_biotype=protein_coding
NW_004515897.1	Mutator_TIR_Transposon	50133	51703	6873	37199	44830	-	ID=gene-LOC101495205;Dbxref=GeneID:101495205;Name=LOC101495205;gbkey=Gene;gene=LOC101495205;gene_biotype=protein_coding
NW_004515918.1	Copia_LTR_Retrotransposons	231261	235339	6123	224251	229216	-	ID=gene-LOC101509163;Dbxref=GeneID:101509163;Name=LOC101509163;gbkey=Gene;gene=LOC101509163;gene_biotype=lncRNA
NW_004515918.1	Mutator_TIR_Transposon	292623	292973	1112	294085	296123	+	ID=gene-LOC105852945;Dbxref=GeneID:105852945;Name=LOC105852945;gbkey=Gene;gene=LOC105852945;gene_biotype=protein_coding
NW_004515918.1	Copia_LTR_Retrotransposons	443681	448906	8907	432300	439999	-	ID=gene-LOC101512062;Dbxref=GeneID:101512062;Name=LOC101512062;gbkey=Gene;gene=LOC101512062;gene_biotype=protein_coding
NW_004515920.1	CACTA_TIR_Transposon	101369	101587	9206	86525	92381	-	ID=gene-LOC101491842;Dbxref=GeneID:101491842;Name=LOC101491842;gbkey=Gene;gene=LOC101491842;gene_biotype=protein_coding
NW_004515920.1	Mutator_TIR_Transposon	449597	449942	3145	453087	454414	+	ID=gene-LOC113784313;Dbxref=GeneID:113784313;Name=LOC113784313;gbkey=Gene;gene=LOC113784313;gene_biotype=protein_coding
NW_004515991.1	Mutator_TIR_Transposon	383450	384545	8122	392667	397019	+	ID=gene-LOC101511854;Dbxref=GeneID:101511854;Name=LOC101511854;gbkey=Gene;gene=LOC101511854;gene_biotype=protein_coding
NW_004516014.1	Copia_LTR_Retrotransposons	63447	68499	8651	51457	59848	-	ID=gene-LOC101500633;Dbxref=GeneID:101500633;Name=LOC101500633;gbkey=Gene;gene=LOC101500633;gene_biotype=protein_coding
NW_004516030.1	CACTA_TIR_Transposon	42063	45009	6751	37604	38258	-	ID=gene-LOC101494983;Dbxref=GeneID:101494983;Name=LOC101494983;gbkey=Gene;gene=LOC101494983;gene_biotype=pseudogene;pseudo=true
NW_004516047.1	Unknown_LTR_Retrotransposons	55831	58541	7160	65701	71008	+	ID=gene-LOC101500940;Dbxref=GeneID:101500940;Name=LOC101500940;gbkey=Gene;gene=LOC101500940;gene_biotype=protein_coding
NW_004516060.1	Copia_LTR_Retrotransposons	587296	592329	5188	569744	587141	-	ID=gene-LOC101493398;Dbxref=GeneID:101493398;Name=LOC101493398;gbkey=Gene;gene=LOC101493398;gene_biotype=pseudogene;pseudo=true
NW_004516077.1	Mutator_TIR_Transposon	149615	153952	377	154329	157441	+	ID=gene-LOC101515643;Dbxref=GeneID:101515643;Name=LOC101515643;gbkey=Gene;gene=LOC101515643;gene_biotype=protein_coding
NW_004516085.1	Copia_LTR_Retrotransposons	100338	105282	4975	97600	100307	-	ID=gene-LOC105853028;Dbxref=GeneID:105853028;Name=LOC105853028;gbkey=Gene;gene=LOC105853028;gene_biotype=protein_coding
NW_004516087.1	Copia_LTR_Retrotransposons	826884	830835	3398	834233	835927	+	ID=gene-LOC101496083;Dbxref=GeneID:101496083;Name=LOC101496083;gbkey=Gene;gene=LOC101496083;gene_biotype=protein_coding
NW_004516094.1	Mutator_TIR_Transposon	581775	581890	3143	574182	578747	-	ID=gene-LOC101508208;Dbxref=GeneID:101508208;Name=LOC101508208;gbkey=Gene;gene=LOC101508208;gene_biotype=protein_coding
NW_004516113.1	Mutator_TIR_Transposon	187212	192042	764	192806	196448	+	ID=gene-LOC101494451;Dbxref=GeneID:101494451;Name=LOC101494451;gbkey=Gene;gene=LOC101494451;gene_biotype=protein_coding
NW_004516122.1	Unknown_LTR_Retrotransposons	31941	37772	7178	23887	30594	-	ID=gene-LOC101501041;Dbxref=GeneID:101501041;Name=LOC101501041;gbkey=Gene;gene=LOC101501041;gene_biotype=protein_coding
NW_004516125.1	Unknown_LTR_Retrotransposons	25804	28406	3402	22772	25004	-	ID=gene-LOC101512707;Dbxref=GeneID:101512707;Name=LOC101512707;gbkey=Gene;gene=LOC101512707;gene_biotype=pseudogene;pseudo=true
NW_004516125.1	PIF_Harbinger_TIR_Transposon	78063	80885	4518	68151	76367	-	ID=gene-LOC101506174;Dbxref=GeneID:101506174;Name=LOC101506174;gbkey=Gene;gene=LOC101506174;gene_biotype=protein_coding
NW_004516125.1	CACTA_TIR_Transposon	282361	283757	4431	288188	288830	+	ID=gene-LOC113784457;Dbxref=GeneID:113784457;Name=LOC113784457;gbkey=Gene;gene=LOC113784457;gene_biotype=protein_coding
NW_004516159.1	Mutator_TIR_Transposon	167665	167770	2406	170176	170407	+	ID=gene-LOC101512394;Dbxref=GeneID:101512394;Name=LOC101512394;gbkey=Gene;gene=LOC101512394;gene_biotype=protein_coding
NW_004516168.1	Copia_LTR_Retrotransposons	271312	275239	5172	268940	270067	-	ID=gene-LOC101489504;Dbxref=GeneID:101489504;Name=LOC101489504;gbkey=Gene;gene=LOC101489504;gene_biotype=pseudogene;pseudo=true
NW_004516183.1	Mutator_TIR_Transposon	82372	82715	1949	79351	80766	-	ID=gene-LOC101499246;Dbxref=GeneID:101499246;Name=LOC101499246;gbkey=Gene;gene=LOC101499246;gene_biotype=protein_coding
NW_004516185.1	Mutator_TIR_Transposon	35888	39364	5739	33116	33625	-	ID=gene-LOC113784497;Dbxref=GeneID:113784497;Name=LOC113784497;gbkey=Gene;gene=LOC113784497;gene_biotype=protein_coding
NW_004516212.1	Mutator_TIR_Transposon	99800	103795	5409	109204	117987	+	ID=gene-LOC101496847;Dbxref=GeneID:101496847;Name=LOC101496847;gbkey=Gene;gene=LOC101496847;gene_biotype=protein_coding
NW_004516228.1	Mutator_TIR_Transposon	162945	163060	6802	142556	156258	-	ID=gene-LOC105853093;Dbxref=GeneID:105853093;Name=LOC105853093;gbkey=Gene;gene=LOC105853093;gene_biotype=lncRNA
NW_004516233.1	Copia_LTR_Retrotransposons	230205	235025	1898	236923	239393	+	ID=gene-LOC101513257;Dbxref=GeneID:101513257;Name=LOC101513257;gbkey=Gene;gene=LOC101513257;gene_biotype=protein_coding
NW_004516239.1	helitron	194496	197398	5431	182620	191967	-	ID=gene-LOC101496412;Dbxref=GeneID:101496412;Name=LOC101496412;gbkey=Gene;gene=LOC101496412;gene_biotype=protein_coding
NW_004516241.1	Mutator_TIR_Transposon	148595	148700	3391	144725	145309	-	ID=gene-LOC101502542;Dbxref=GeneID:101502542;Name=LOC101502542;gbkey=Gene;gene=LOC101502542;gene_biotype=protein_coding
NW_004516256.1	Copia_LTR_Retrotransposons	100912	109750	9506	92951	100244	-	ID=gene-LOC101492075;Dbxref=GeneID:101492075;Name=LOC101492075;gbkey=Gene;gene=LOC101492075;gene_biotype=protein_coding
NW_004516264.1	Mutator_TIR_Transposon	91899	95172	5842	86549	89330	-	ID=gene-LOC105853114;Dbxref=GeneID:105853114;Name=LOC105853114;gbkey=Gene;gene=LOC105853114;gene_biotype=protein_coding
NW_004516266.1	Mutator_TIR_Transposon	106997	107146	9974	93808	97172	-	ID=gene-LOC101507175;Dbxref=GeneID:101507175;Name=LOC101507175;gbkey=Gene;gene=LOC101507175;gene_biotype=lncRNA
NW_004516276.1	Copia_LTR_Retrotransposons	56556	62119	8797	52237	53322	-	ID=gene-LOC113784551;Dbxref=GeneID:113784551;Name=LOC113784551;gbkey=Gene;gene=LOC113784551;gene_biotype=lncRNA
NW_004516287.1	Copia_LTR_Retrotransposons	147397	149240	9657	138890	139583	-	ID=gene-LOC101513146;Dbxref=GeneID:101513146;Name=LOC101513146;gbkey=Gene;gene=LOC101513146;gene_biotype=protein_coding
NW_004516329.1	Copia_LTR_Retrotransposons	85086	86796	7119	73982	79677	-	ID=gene-LOC101502326;Dbxref=GeneID:101502326;Name=LOC101502326;gbkey=Gene;gene=LOC101502326;gene_biotype=protein_coding
NW_004516329.1	hAT_TIR_Transposon	195450	198703	4115	202818	207254	+	ID=gene-LOC101505207;Dbxref=GeneID:101505207;Name=LOC101505207;gbkey=Gene;gene=LOC101505207;gene_biotype=protein_coding
NW_004516333.1	Mutator_TIR_Transposon	82493	82602	7639	90241	90743	+	ID=gene-LOC113784583;Dbxref=GeneID:113784583;Name=LOC113784583;gbkey=Gene;gene=LOC113784583;gene_biotype=lncRNA
NW_004516357.1	Mutator_TIR_Transposon	308723	309066	1491	310557	319209	+	ID=gene-LOC101513147;Dbxref=GeneID:101513147;Name=LOC101513147;gbkey=Gene;gene=LOC101513147;gene_biotype=protein_coding
NW_004516357.1	hAT_TIR_Transposon	567027	567726	6140	558803	561586	-	ID=gene-LOC101494992;Dbxref=GeneID:101494992;Name=LOC101494992;gbkey=Gene;gene=LOC101494992;gene_biotype=protein_coding
NW_004516374.1	hAT_TIR_Transposon	61605	62266	8327	70593	78498	+	ID=gene-LOC101496089;Dbxref=GeneID:101496089;Name=LOC101496089;gbkey=Gene;gene=LOC101496089;gene_biotype=protein_coding
NW_004516383.1	hAT_TIR_Transposon	9061	10608	7005	17613	36196	+	ID=gene-LOC101499361;Dbxref=GeneID:101499361;Name=LOC101499361;gbkey=Gene;gene=LOC101499361;gene_biotype=protein_coding
NW_004516408.1	Mutator_TIR_Transposon	127473	127619	451	128070	134910	+	ID=gene-LOC101512818;Dbxref=GeneID:101512818;Name=LOC101512818;gbkey=Gene;gene=LOC101512818;gene_biotype=protein_coding
NW_004516416.1	Mutator_TIR_Transposon	189531	189711	9210	198921	201825	+	ID=gene-LOC113784624;Dbxref=GeneID:113784624;Name=LOC113784624;gbkey=Gene;gene=LOC113784624;gene_biotype=pseudogene;pseudo=true
NW_004516473.1	Mutator_TIR_Transposon	100706	101334	858	102192	105625	+	ID=gene-LOC101508968;Dbxref=GeneID:101508968;Name=LOC101508968;gbkey=Gene;gene=LOC101508968;gene_biotype=protein_coding
NW_004516497.1	hAT_TIR_Transposon	120647	121050	1540	117683	119510	-	ID=gene-LOC105851248;Dbxref=GeneID:105851248;Name=LOC105851248;gbkey=Gene;gene=LOC105851248;gene_biotype=protein_coding
NW_004516511.1	Mutator_TIR_Transposon	45698	45800	2578	48378	50857	+	ID=gene-LOC113784647;Dbxref=GeneID:113784647;Name=LOC113784647;gbkey=Gene;gene=LOC113784647;gene_biotype=protein_coding
NW_004516527.1	Mutator_TIR_Transposon	313196	313385	670	311257	312715	-	ID=gene-LOC101504793;Dbxref=GeneID:101504793;Name=LOC101504793;gbkey=Gene;gene=LOC101504793;gene_biotype=protein_coding
NW_004516527.1	Copia_LTR_Retrotransposons	417594	422204	9599	409404	412605	-	ID=gene-LOC101500326;Dbxref=GeneID:101500326;Name=LOC101500326;gbkey=Gene;gene=LOC101500326;gene_biotype=protein_coding
NW_004516574.1	CACTA_TIR_Transposon	507288	509292	3101	512393	521126	+	ID=gene-LOC101509829;Dbxref=GeneID:101509829;Name=LOC101509829;gbkey=Gene;gene=LOC101509829;gene_biotype=protein_coding
NW_004516574.1	Mutator_TIR_Transposon	796723	796887	8539	805426	815551	+	ID=gene-LOC101513472;Dbxref=GeneID:101513472;Name=LOC101513472;gbkey=Gene;gene=LOC101513472;gene_biotype=protein_coding
NW_004516576.1	Copia_LTR_Retrotransposons	41750	46363	2121	48484	52412	+	ID=gene-LOC101491130;Dbxref=GeneID:101491130;Name=LOC101491130;gbkey=Gene;gene=LOC101491130;gene_biotype=protein_coding
NW_004516592.1	hAT_TIR_Transposon	151354	152164	7739	143125	144425	-	ID=gene-LOC105851277;Dbxref=GeneID:105851277;Name=LOC105851277;gbkey=Gene;gene=LOC105851277;gene_biotype=lncRNA
NW_004516642.1	Mutator_TIR_Transposon	133349	133693	2981	136674	138297	+	ID=gene-LOC101500953;Dbxref=GeneID:101500953;Name=LOC101500953;gbkey=Gene;gene=LOC101500953;gene_biotype=protein_coding
NW_004516653.1	Unknown_LTR_Retrotransposons	26428	29091	3229	24745	25862	-	ID=gene-LOC113784747;Dbxref=GeneID:113784747;Name=LOC113784747;gbkey=Gene;gene=LOC113784747;gene_biotype=protein_coding
NW_004516665.1	Mutator_TIR_Transposon	346226	347457	6548	354005	357672	+	ID=gene-LOC101488515;Dbxref=GeneID:101488515;Name=LOC101488515;gbkey=Gene;gene=LOC101488515;gene_biotype=protein_coding
NW_004516686.1	CACTA_TIR_Transposon	51500	54864	6983	46978	47881	-	ID=gene-LOC113784755;Dbxref=GeneID:113784755;Name=LOC113784755;gbkey=Gene;gene=LOC113784755;gene_biotype=protein_coding
NW_004516696.1	Mutator_TIR_Transposon	71644	73830	4609	67816	69221	-	ID=gene-LOC113784763;Dbxref=GeneID:113784763;Name=LOC113784763;gbkey=Gene;gene=LOC113784763;gene_biotype=pseudogene;pseudo=true
NW_004516700.1	Mutator_TIR_Transposon	19347	19484	9724	9155	9760	-	ID=gene-LOC101510911;Dbxref=GeneID:101510911;Name=LOC101510911;gbkey=Gene;gene=LOC101510911;gene_biotype=pseudogene;pseudo=true
NW_004516724.1	Copia_LTR_Retrotransposons	88633	90309	616	90925	104393	+	ID=gene-LOC101490706;Dbxref=GeneID:101490706;Name=LOC101490706;gbkey=Gene;gene=LOC101490706;gene_biotype=protein_coding
NW_004516755.1	Mutator_TIR_Transposon	10795	14673	4290	9602	10383	-	ID=gene-LOC101506296;Dbxref=GeneID:101506296;Name=LOC101506296;gbkey=Gene;gene=LOC101506296;gene_biotype=protein_coding
NW_004516788.1	Mutator_TIR_Transposon	1211	1326	9228	10554	11167	+	ID=gene-LOC113784791;Dbxref=GeneID:113784791;Name=LOC113784791;gbkey=Gene;gene=LOC113784791;gene_biotype=protein_coding
NW_004516792.1	Mutator_TIR_Transposon	47018	48341	4251	39957	44090	-	ID=gene-LOC101491551;Dbxref=GeneID:101491551;Name=LOC101491551;gbkey=Gene;gene=LOC101491551;gene_biotype=protein_coding
NW_004516803.1	Mutator_TIR_Transposon	51767	51882	3478	47614	48404	-	ID=gene-LOC101498729;Dbxref=GeneID:101498729;Name=LOC101498729;gbkey=Gene;gene=LOC101498729;gene_biotype=protein_coding
NW_004516803.1	Copia_LTR_Retrotransposons	303698	309251	3137	312388	314770	+	ID=gene-LOC101498052;Dbxref=GeneID:101498052;Name=LOC101498052;gbkey=Gene;gene=LOC101498052;gene_biotype=protein_coding
NW_004516837.1	CACTA_TIR_Transposon	20826	25009	4372	17699	20637	-	ID=gene-LOC113784807;Dbxref=GeneID:113784807;Name=LOC113784807;gbkey=Gene;gene=LOC113784807;gene_biotype=lncRNA
NW_004516837.1	CACTA_TIR_Transposon	26125	29654	5373	21245	24281	-	ID=gene-LOC101510585;Dbxref=GeneID:101510585;Name=LOC101510585;gbkey=Gene;gene=LOC101510585;gene_biotype=pseudogene;pseudo=true
NW_004516852.1	Mutator_TIR_Transposon	45505	46623	1703	48326	48919	+	ID=gene-LOC113784832;Dbxref=GeneID:113784832;Name=LOC113784832;gbkey=Gene;gene=LOC113784832;gene_biotype=lncRNA
NW_004516855.1	Copia_LTR_Retrotransposons	118627	123448	3385	126833	129191	+	ID=gene-LOC101496093;Dbxref=GeneID:101496093;Name=LOC101496093;gbkey=Gene;gene=LOC101496093;gene_biotype=protein_coding
NW_004516871.1	hAT_TIR_Transposon	316257	319994	977	320971	333028	+	ID=gene-LOC101506621;Dbxref=GeneID:101506621;Name=LOC101506621;gbkey=Gene;gene=LOC101506621;gene_biotype=protein_coding
NW_004516875.1	Copia_LTR_Retrotransposons	69074	73101	1015	74116	79087	+	ID=gene-LOC101512942;Dbxref=GeneID:101512942;Name=LOC101512942;gbkey=Gene;gene=LOC101512942;gene_biotype=protein_coding
NW_004516889.1	Copia_LTR_Retrotransposons	443149	448684	2452	451136	452452	+	ID=gene-LOC105851346;Dbxref=GeneID:105851346;Name=LOC105851346;gbkey=Gene;gene=LOC105851346;gene_biotype=lncRNA
NW_004516909.1	CACTA_TIR_Transposon	80038	82008	7197	89205	91868	+	ID=gene-LOC101500741;Dbxref=GeneID:101500741;Name=LOC101500741;gbkey=Gene;gene=LOC101500741;gene_biotype=protein_coding
NW_004516926.1	Copia_LTR_Retrotransposons	136505	141577	5878	135154	135699	-	ID=gene-LOC113784862;Dbxref=GeneID:113784862;Name=LOC113784862;gbkey=Gene;gene=LOC113784862;gene_biotype=lncRNA
NW_004516937.1	CACTA_TIR_Transposon	41156	46156	6929	38294	39227	-	ID=gene-LOC105851353;Dbxref=GeneID:105851353;Name=LOC105851353;gbkey=Gene;gene=LOC105851353;gene_biotype=protein_coding
NW_004516937.1	CACTA_TIR_Transposon	82731	83231	1648	84879	89650	+	ID=gene-LOC101513153;Dbxref=GeneID:101513153;Name=LOC101513153;gbkey=Gene;gene=LOC101513153;gene_biotype=protein_coding
NW_004516956.1	Mutator_TIR_Transposon	15256	15601	5980	21581	22630	+	ID=gene-LOC101495653;Dbxref=GeneID:101495653;Name=LOC101495653;gbkey=Gene;gene=LOC101495653;gene_biotype=protein_coding
NW_004517032.1	hAT_TIR_Transposon	80600	81034	9380	90414	92408	+	ID=gene-LOC105851373;Dbxref=GeneID:105851373;Name=LOC105851373;gbkey=Gene;gene=LOC105851373;gene_biotype=protein_coding
NW_004517056.1	helitron	39153	39873	4153	44026	50327	+	ID=gene-LOC101514680;Dbxref=GeneID:101514680;Name=LOC101514680;gbkey=Gene;gene=LOC101514680;gene_biotype=protein_coding
NW_004517082.1	Mutator_TIR_Transposon	158796	159146	1969	153221	157177	-	ID=gene-LOC101489517;Dbxref=GeneID:101489517;Name=LOC101489517;gbkey=Gene;gene=LOC101489517;gene_biotype=protein_coding
NW_004517095.1	Unknown_LTR_Retrotransposons	225096	226567	7960	234527	236717	+	ID=gene-LOC101496424;Dbxref=GeneID:101496424;Name=LOC101496424;gbkey=Gene;gene=LOC101496424;gene_biotype=protein_coding
NW_004517095.1	Mutator_TIR_Transposon	245902	246017	4075	241304	241942	-	ID=gene-LOC101497732;Dbxref=GeneID:101497732;Name=LOC101497732;gbkey=Gene;gene=LOC101497732;gene_biotype=pseudogene;pseudo=true
NW_004517097.1	Mutator_TIR_Transposon	75553	75718	9899	64672	65819	-	ID=gene-LOC101498394;Dbxref=GeneID:101498394;Name=LOC101498394;gbkey=Gene;gene=LOC101498394;gene_biotype=protein_coding
NW_004517098.1	Copia_LTR_Retrotransposons	171734	175934	1974	177908	180044	+	ID=gene-LOC101502234;Dbxref=GeneID:101502234;Name=LOC101502234;gbkey=Gene;gene=LOC101502234;gene_biotype=protein_coding
NW_004517184.1	Mutator_TIR_Transposon	14918	15026	4667	6521	10359	-	ID=gene-LOC101497613;Dbxref=GeneID:101497613;Name=LOC101497613;gbkey=Gene;gene=LOC101497613;gene_biotype=protein_coding
NW_004517205.1	Gypsy_LTR_Retrotransposons	159358	164445	9339	153902	155106	-	ID=gene-LOC113784919;Dbxref=GeneID:113784919;Name=LOC113784919;gbkey=Gene;gene=LOC113784919;gene_biotype=lncRNA
NW_004517338.1	helitron	283244	283731	2056	278111	281675	-	ID=gene-LOC101502128;Dbxref=GeneID:101502128;Name=LOC101502128;gbkey=Gene;gene=LOC101502128;gene_biotype=lncRNA
NW_004517351.1	CACTA_TIR_Transposon	137276	138598	8739	129012	129859	-	ID=gene-LOC101510257;Dbxref=GeneID:101510257;Name=LOC101510257;gbkey=Gene;gene=LOC101510257;gene_biotype=protein_coding
NW_004517355.1	CACTA_TIR_Transposon	202250	203415	4657	194254	198758	-	ID=gene-LOC101488627;Dbxref=GeneID:101488627;Name=LOC101488627;gbkey=Gene;gene=LOC101488627;gene_biotype=pseudogene;pseudo=true
NW_004517355.1	Copia_LTR_Retrotransposons	241142	245738	6092	238475	239646	-	ID=gene-LOC105851414;Dbxref=GeneID:105851414;Name=LOC105851414;gbkey=Gene;gene=LOC105851414;gene_biotype=lncRNA
NW_004517486.1	Mutator_TIR_Transposon	39680	43194	1043	44237	51823	+	ID=gene-LOC101504483;Dbxref=GeneID:101504483;Name=LOC101504483;gbkey=Gene;gene=LOC101504483;gene_biotype=protein_coding
NW_004517495.1	CACTA_TIR_Transposon	31273	34752	9720	23003	25032	-	ID=gene-LOC101514130;Dbxref=GeneID:101514130;Name=LOC101514130;gbkey=Gene;gene=LOC101514130;gene_biotype=protein_coding
NW_004517519.1	Mutator_TIR_Transposon	77712	80703	6782	87485	89534	+	ID=gene-LOC101488865;Dbxref=GeneID:101488865;Name=LOC101488865;gbkey=Gene;gene=LOC101488865;gene_biotype=protein_coding
NW_004517519.1	hAT_TIR_Transposon	488506	488750	5439	478859	483311	-	ID=gene-LOC101492083;Dbxref=GeneID:101492083;Name=LOC101492083;gbkey=Gene;gene=LOC101492083;gene_biotype=protein_coding
NW_004517601.1	Copia_LTR_Retrotransposons	58518	60383	4097	47560	56286	-	ID=gene-LOC101508979;Dbxref=GeneID:101508979;Name=LOC101508979;gbkey=Gene;gene=LOC101508979;gene_biotype=protein_coding
NW_004517917.1	Copia_LTR_Retrotransposons	11901	13990	3664	17654	21721	+	ID=gene-LOC101511761;Dbxref=GeneID:101511761;Name=LOC101511761;gbkey=Gene;gene=LOC101511761;gene_biotype=protein_coding
NW_004517947.1	Copia_LTR_Retrotransposons	5188	6506	4892	7	1614	-	ID=gene-LOC101489294;Dbxref=GeneID:101489294;Name=LOC101489294;gbkey=Gene;gene=LOC101489294;gene_biotype=protein_coding
NW_004518119.1	Copia_LTR_Retrotransposons	13463	19971	7674	12137	12297	-	ID=gene-LOC113785008;Dbxref=GeneID:113785008;Name=LOC113785008;gbkey=Gene;gene=LOC113785008;gene_biotype=snRNA
NW_004518119.1	Mutator_TIR_Transposon	63934	64049	3302	67351	74710	+	ID=gene-LOC101510470;Dbxref=GeneID:101510470;Name=LOC101510470;gbkey=Gene;gene=LOC101510470;gene_biotype=protein_coding
NW_004518397.1	PIF_Harbinger_TIR_Transposon	4506	4885	2298	943	2587	-	ID=gene-LOC101503514;Dbxref=GeneID:101503514;Name=LOC101503514;gbkey=Gene;gene=LOC101503514;gene_biotype=protein_coding
NW_004518681.1	Mutator_TIR_Transposon	15218	15711	6374	22085	23298	+	ID=gene-LOC113785048;Dbxref=GeneID:113785048;Name=LOC113785048;gbkey=Gene;gene=LOC113785048;gene_biotype=pseudogene;pseudo=true
NW_004519147.1	CACTA_TIR_Transposon	8718	12883	282	13165	20331	+	ID=gene-LOC113785063;Dbxref=GeneID:113785063;Name=LOC113785063;gbkey=Gene;gene=LOC113785063;gene_biotype=protein_coding
NW_004519901.1	Mutator_TIR_Transposon	3045	5867	4131	849	1736	-	ID=gene-LOC105851474;Dbxref=GeneID:105851474;Name=LOC105851474;gbkey=Gene;gene=LOC105851474;gene_biotype=pseudogene;pseudo=true
